# Supplementary material for: Prevalence and risk factors for bone loss in Southern Chinese with rheumatic diseases
Source: BMC Musculoskelet Disord. 2020 Jun 30;21:416. doi: 10.1186/s12891-020-03403-1 (PMC7329556; doi:10.1186/s12891-020-03403-1)
Supplement: Supplementary file 1 — Additional file 1. [file 12891_2020_3403_MOESM1_ESM.xlsx]

## Sheet: sheet1
ID	Diag	Gender	AgeGroup	AgeState	BMIGroup	VD3Down	CRPUp	OPtest	BMDR	ESRUp	Smoking	Alcohol	Menopause	MenopauseAgeGroup	DM	HyTen	HighLipid	HighUria	OPF	FemoHe	GCUser	cDMARDs_User	bDMARD	NSAIDs	SpineBMD	FemHeadBMD	HipBMD	SpineT	FemHeadT	HipT	SpineZ	FemHeadZ	HipZ	DiDura	Age	BMI	Ca	P	sCr	Uria	C3	C4	CH50	CRP	ESR	VD3	Group
3450	Gout	Female	<50	30-49	≥28	Deficiency	Elevated	Normal	Normal	Elevated	No	No	Not Yet	No	No	Yes	No	No	No	No	No	No	No	No	0.824	0.821	0.862	-1.2	-0.5	-0.8	-1.1	-0.1	-0.6	3	43	30.4218	2.09	1.02	66	365	1.31	0.27	35	162.1	73	43	Patients
1672	Gout	Male	<50	30-49	≥28	Normal	Elevated	Normal	Normal	Elevated	Ever or current	No	Male	Male	No	No	Yes	Yes	No	No	Yes	No	No	Yes	0.933	0.854	0.987	-1.4	-0.6	-0.3	-1.3	0	-0.1	12.8	41	29.7578	2.34	1.27	105	571	0.73	0.15	30	59.2	47	106.667	Patients
1675	Gout	Male	<50	30-49	≥28	Normal	Normal	Normal	Normal	Normal	No	No	Male	Male	No	No	No	No	No	No	No	No	No	No	1.023	0.861	0.989	-0.6	-0.5	-0.3	-0.6	-0.2	-0.2	1.2	33	33.5938	2.48	1.29	128	505	1.08	0.42	23	2.45	1	82	Patients
1691	Gout	Male	<50	30-49	18.5~23.9	Deficiency	Normal	Normal	Normal	Elevated	No	No	Male	Male	No	No	No	Yes	No	No	No	No	No	No	0.937	0.63	0.879	-1.4	-2.2	-1	-1.3	-1.7	-0.8	14.5	41	23.3355	2.21	1.28	61	371	1.28	0.24	80	2.5	36	30	Patients
1694	Gout	Male	<50	30-49	18.5~23.9	Normal	Elevated	Normal	Normal	Elevated	No	No	Male	Male	No	No	No	Yes	No	No	No	No	No	No	0.944	0.627	0.826	-1.6	-2.2	-1.4	-1.5	-1.7	-1.2	15.5	40	22.9854	2.28	1.45	77	400	1.41	0.29	43	27.8	15	84.1667	Patients
1720	Gout	Male	<50	30-49	24~27.9	Deficiency	Elevated	Normal	Normal	Normal	Ever or current	No	Male	Male	No	No	No	No	No	No	Yes	No	No	No	0.934	0.796	1.003	-1.2	-1	-0.2	-0.9	-0.3	0.1	5	49	25.8546	2.41	1.07	89	209	1.35	0.36	69	16.6	11	73	Patients
1899	Gout	Male	<50	<30	≥28	Deficiency	Elevated	Normal	Normal	Elevated	No	No	Male	Male	No	Yes	Yes	Yes	No	No	No	No	No	Yes	0.936	0.71	0.86	-1.4	-1.6	-1.1	-1.4	-1.5	-1.1	12	29	29.321	2.52	1.06	106	712	1.59	0.45	82	35.3	21	74	Patients
2021	Gout	Male	<50	30-49	18.5~23.9	Deficiency	Elevated	Normal	Normal	Elevated	Ever or current	No	Male	Male	No	No	No	Yes	No	No	No	No	No	Yes	0.877	0.658	0.752	-1.9	-2	-1.9	-1.9	-1.8	-1.8	9	31	22.8625	2.5	1.05	79	475	1.69	0.42	61	243.2	40	62	Patients
2237	Gout	Male	<50	30-49	18.5~23.9	Deficiency	Elevated	Normal	Normal	Elevated	No	Ever or current	Male	Male	No	Yes	No	No	No	No	No	No	No	Yes	0.902	0.925	1.035	-1.7	0	0	-1.4	0.7	0.3	3.7	49	22.5466	2.34	1.37	73	401	1.47	0.49	59	22.8	60	45	Patients
2285	Gout	Male	<50	<30	<18.5	Deficiency	Elevated	Normal	Normal	Normal	Ever or current	No	Male	Male	No	No	Yes	Yes	No	No	Yes	2 Types cDMARDs	No	No	1.122	1.08	1.112	1.1	1.3	1.8	1.1	0.7	1.2	0.25	23	16.5478	2.23	1.33	93	671	1.12	0.23	40	19.9	11	61	Patients
2447	Gout	Male	<50	30-49	≥28	Deficiency	Elevated	Normal	Normal	Elevated	No	No	Male	Male	Yes	No	Yes	Yes	No	No	No	No	No	Yes	0.868	0.655	0.793	-2	-2	-1.6	-1.8	-1.4	-1.3	5.6	45	29.3848	2.43	1.59	118	490	0.68	0.09	48	21.8	111	61	Patients
2596	Gout	Male	<50	30-49	24~27.9	Deficiency	Elevated	Normal	Normal	Elevated	No	No	Male	Male	No	Yes	Yes	Yes	No	No	No	No	No	Yes	0.863	0.614	0.808	-2.1	-2.3	-1.5	-1.8	-1.6	-1.2	10	47	25.1486	2.5	1.37	141	758	2.09	0.38	86	147.2	86	56	Patients
2642	Gout	Male	<50	30-49	18.5~23.9	Normal	Elevated	Normal	Normal	Elevated	Ever or current	Ever or current	Male	Male	No	No	No	Yes	No	No	No	No	No	Yes	0.918	0.615	0.77	-1.6	-2.3	-1.7	-1.5	-1.9	-1.6	3	38	19.6052	2.34	1.2	89	385	1.41	0.34	49	5	28	91	Patients
2852	Gout	Male	<50	30-49	24~27.9	Deficiency	Elevated	Normal	Normal	Elevated	No	No	Male	Male	No	Yes	No	No	No	No	Yes	No	No	Yes	0.91	0.623	0.862	-1.5	-2.3	-1.1	-1.1	-1.5	-0.8	5	49	24.5578	2.43	0.97	97	342	1.25	0.27	55	24.2	22	56	Patients
2863	Gout	Male	<50	<30	24~27.9	Deficiency	Elevated	Normal	Normal	Normal	Ever or current	No	Male	Male	Yes	Yes	No	Yes	No	No	No	No	No	Yes	0.996	0.997	1	-0.5	0.5	-0.2	0.4	1.7	0.5	4	20	25.9516	2.22	1.23	63.1	305	1.21	0.28	70	13.9	8	52	Patients
2993	Gout	Male	<50	30-49	18.5~23.9	Deficiency	Elevated	Normal	Normal	Elevated	No	No	Male	Male	No	No	No	Yes	No	No	No	No	No	Yes	0.934	0.703	0.827	-1.4	-1.7	-1.4	-1.4	-1.5	-1.3	10	30	20.9573	2.39	1.18	65	694	1.03	0.12	25	7.8	17	64	Patients
3004	Gout	Male	<50	30-49	24~27.9	Deficiency	Elevated	Normal	Normal	Elevated	No	No	Male	Male	Yes	Yes	Yes	Yes	No	No	No	No	No	Yes	0.907	0.903	0.972	-1.7	-0.2	-0.4	-1.4	0.5	-0.1	12	48	26.7299	2.36	1.28	141	649	1.92	0.58	66	95.8	88	54	Patients
3005	Gout	Male	<50	30-49	18.5~23.9	Deficiency	Normal	Normal	Normal	Elevated	No	No	Male	Male	No	No	No	Yes	No	No	No	No	No	Yes	0.896	0.678	0.768	-1.8	-1.9	-1.8	-1.4	-1.1	-1.4	1.2	49	20.9024	2.34	1.21	74	495	0.9	0.23	48	4.5	30	42	Patients
3665	Gout	Male	<50	30-49	24~27.9	Deficiency	Normal	Normal	Normal	Normal	No	No	Male	Male	No	Yes	No	No	No	No	No	No	No	Yes	0.949	0.688	0.87	-1.3	-1.8	-0.9	-1.3	-1.5	-0.8	5	31	26.2976	2.38	1.09	64	144	1.18	0.29	36	1.3	9	28	Patients
3981	Gout	Male	<50	30-49	24~27.9	Deficiency	Normal	Normal	Normal	Normal	No	No	Male	Male	No	Yes	No	No	No	No	No	No	No	Yes	0.768	0.653	0.858	-2	-1.2	-0.2	-1.8	-0.5	0.1	7	46	24.5675	2.14	1.38	66	335	1.28	0.24	37	1.5	11	70	Patients
3991	Gout	Male	<50	30-49	18.5~23.9	Deficiency	Elevated	Normal	Normal	Normal	No	No	Male	Male	No	No	No	No	No	No	No	No	No	No	0.954	0.806	0.937	-0.5	-0.3	0	-0.3	0.2	0.3	39	42	22.8374	2.46	2.24	71	301	0.73	0.16	43	8	12	34	Patients
4115	Gout	Male	<50	30-49	18.5~23.9	Normal	Elevated	Normal	Normal	Elevated	No	Ever or current	Male	Male	No	No	No	No	No	No	No	No	No	No	1.012	0.789	1.033	-0.3	-0.7	0.4	-0.1	-0.1	0.6	13	43	22.6474	2.22	0.94	68	236	0.93	0.19	44	63.5	67	78	Patients
7	Gout	Male	<50	<30	18.5~23.9	Deficiency	Elevated	Score Lower Than Expected	Abnormal	Elevated	No	No	Male	Male	No	No	No	Yes	No	No	Yes	No	No	No	0.589	0.524	0.594	-4.6	-4.5	-3.6	-4.6	-3.3	-2.8	0.1	29	21.3593	2.27	1.31	121	751	1.3	0.34	64	17.7	140	63	Patients
1681	Gout	Male	<50	30-49	24~27.9	Deficiency	Normal	Score Lower Than Expected	Abnormal	Normal	Ever or current	No	Male	Male	No	Yes	Yes	Yes	No	No	No	No	No	Yes	0.796	0.7	0.93	-2.7	-1.7	-0.7	-2.5	-1.1	-0.5	13	43	26.6728	2.36	1.53	73	338	1.03	0.12	43	1.9	9	68	Patients
1709	Gout	Male	<50	30-49	24~27.9	Normal	Normal	Score Lower Than Expected	Abnormal	Normal	Ever or current	No	Male	Male	No	No	Yes	Yes	No	No	No	No	No	No	0.761	0.901	0.902	-3	-0.2	-0.9	-2.9	0.2	-0.7	13.5	39	25.2595	2.32	1.32	65	592	1.24	0.43	69	4	13	91	Patients
1935	Gout	Male	<50	30-49	24~27.9	Deficiency	Elevated	Score Lower Than Expected	Abnormal	Elevated	No	No	Male	Male	No	No	Yes	Yes	No	No	No	No	No	Yes	0.851	0.939	1.044	-2.2	0.1	0.1	-2.2	0.4	0.2	1.5	35	27.6817	2.42	1.14	86	514	1.42	0.32	70	80.6	38	63	Patients
2450	Gout	Male	<50	30-49	<18.5	Deficiency	Normal	Score Lower Than Expected	Abnormal	Elevated	Ever or current	Ever or current	Male	Male	Yes	Yes	No	Yes	No	No	No	No	No	No	0.776	0.754	0.823	-2.9	-1.3	-1.4	-2.6	-0.6	-1.1	14	47	15.5896	2.44	1.75	152	692	1.07	0.27	61	1.7	18	48	Patients
2459	Gout	Male	<50	30-49	18.5~23.9	Deficiency	Elevated	Score Lower Than Expected	Abnormal	Elevated	No	No	Male	Male	No	No	No	Yes	No	No	Yes	No	No	No	0.888	0.578	0.669	-1.8	-2.6	-2.4	-1.5	-1.9	-2.1	30	49	22.0386	2.83	1.45	152.1	730	1.59	0.32	76	46.7	140	39	Patients
3961	Gout	Male	<50	30-49	18.5~23.9	Deficiency	Elevated	Score Lower Than Expected	Abnormal	Elevated	Ever or current	Ever or current	Male	Male	No	Yes	No	No	No	No	No	No	No	Yes	0.834	0.502	0.611	-2.4	-3.6	-3.2	-2.2	-2.9	-2.9	29	45	20.0617	2.39	1.35	82	355	1.02	0.26	68	52	55	51.75	Patients
1847	Gout	Female	≥50	≥70	≥28	Deficiency	Elevated	Osteopenia	Abnormal	Elevated	No	No	Yes	Menopause	Yes	Yes	Yes	Yes	No	No	No	No	No	No	0.875	0.826	0.968	-1.6	-0.2	0.2	1.1	2.1	2.3	0.25	80	30.4076	2.46	0.8	111	538	1.53	0.33	58	135.5	73	32	Patients
2050	Gout	Female	≥50	50-69	≥28	Normal	Normal	Osteoporosis	Abnormal	Elevated	No	No	Yes	Menopause	No	Yes	No	Yes	No	No	No	No	No	Yes	0.831	0.557	0.662	-2	-2.6	-2.3	-0.1	-1.1	-1	3.5	66	30.6122	2.43	1.06	112	755	1.01	0.31	47	3	28	88	Patients
2152	Gout	Female	≥50	≥70	18.5~23.9	Deficiency	Elevated	Osteoporosis	Abnormal	Elevated	No	No	Yes	Early Menopause,≤45	No	Yes	No	Yes	No	No	No	No	No	No	0.471	0.499	0.628	-3.4	-3.1	-2.6	-1.1	-0.5	-0.5	10	79	20.5442	1.9	0.96	122	612	0.99	0.52	19	63.1	30	74	Patients
2530	Gout	Female	≥50	≥70	24~27.9	Deficiency	Elevated	Normal	Normal	Elevated	No	No	Yes	Menopause	No	Yes	No	Yes	No	No	No	No	No	Yes	1.096	0.74	0.931	0.4	-1	-0.1	2.8	1.1	1.7	15.6	74	24.3418	2.29	0.98	74.3	619	1.46	0.54	67	19.9	59	62	Patients
2734	Gout	Female	≥50	≥70	18.5~23.9	Normal	Normal	Osteopenia	Abnormal	Elevated	No	No	Yes	Menopause	No	Yes	Yes	No	No	No	No	No	No	No	0.777	0.603	0.695	-2.2	-2.2	-2	0.4	0.1	0	3.2	79	23.533	2.51	1.29	57	373	1.37	0.36	49	3.7	26	90	Patients
2861	Gout	Female	≥50	≥70	24~27.9	Deficiency	Elevated	Osteoporosis	Abnormal	Elevated	No	No	Yes	Early Menopause,≤45	No	No	No	Yes	No	No	No	No	No	Yes	0.85	0.555	0.793	-1.5	-2.6	-1.2	0.9	-0.5	0.7	4.2	76	27.7008	2.42	1.24	125	617	1.25	0.4	52	41.2	92	44	Patients
2913	Gout	Female	<50	30-49	<18.5	Deficiency	Elevated	Osteoporosis	Abnormal	Elevated	No	No	Yes	Early Menopause,≤45	No	No	No	Yes	No	No	No	No	No	Yes	0.787	0.59	0.605	-2.4	-2.3	-2.8	-2	-2	-2.5	6	43	16.7311	2.17	1.37	49	273	1.21	0.43	50	5.1	91	73	Patients
2942	Gout	Female	≥50	≥70	18.5~23.9	Deficiency	Elevated	Osteoporosis	Abnormal	Normal	No	No	Yes	Menopause	Yes	No	No	No	No	No	No	No	No	Yes	0.546	0.475	0.585	-4.6	-3.4	-2.9	-1.8	-1	-0.8	6.3	81	23.1247	2.47	1.39	87	257	1.18	0.22	62	33.5	0	73	Patients
3220	Gout	Female	≥50	≥70	≥28	Deficiency	Elevated	Osteopenia	Abnormal	Elevated	No	No	Yes	Early Menopause,≤45	No	Yes	No	Yes	No	No	Yes	No	No	Yes	0.826	0.676	0.763	-1.7	-1.6	-1.5	0.5	0.4	0.2	13	73	29.6427	2.3	1.37	100	547	1.35	0.46	57	22	62	60	Patients
3532	Gout	Female	≥50	50-69	18.5~23.9	Deficiency	Elevated	Osteoporosis	Abnormal	Elevated	No	No	Yes	Menopause	No	No	No	No	No	No	No	No	No	No	0.573	0.417	0.516	-4.4	-4.1	-3.6	-2.7	-2.6	-2.5	7	63	21.64	2.34	1.22	57.9	253	0.76	0.09	55	77.8	114	27	Patients
3966	Gout	Female	≥50	50-69	18.5~23.9	Deficiency	Elevated	Normal	Normal	Elevated	No	No	Yes	Menopause	Yes	No	Yes	No	No	No	No	No	No	Yes	1.097	0.755	0.894	1.7	-0.9	-0.4	4.5	0.4	0.6	4	61	20.2848	2.44	1	41	244	1.62	0.29	63	32.8	47	71	Patients
4143	Gout	Female	≥50	50-69	24~27.9	Normal	Normal	Osteoporosis	Abnormal	Elevated	No	No	Yes	Early Menopause,≤45	No	Yes	No	No	No	No	No	No	No	Yes	0.771	0.651	0.902	-2.6	-1.8	-0.5	-0.9	-0.2	0.7	3	65	27.6398	2.3	1.24	63.8	288	0.86	0.2	44	0.1	23	77	Patients
1676	Gout	Male	≥50	≥70	18.5~23.9	Deficiency	Elevated	Osteoporosis	Abnormal	Elevated	Ever or current	No	Male	Male	No	Yes	No	Yes	No	No	No	No	No	Yes	0.825	0.597	0.888	-2.2	-2.5	-1	-1.3	-1.2	-0.3	2.3	71	20.5499	2.29	1.15	70	281	1.1	0.25	49	84.4	80	54	Patients
1701	Gout	Male	≥50	≥70	≥28	Deficiency	Elevated	Osteopenia	Abnormal	Elevated	No	No	Male	Male	No	Yes	No	Yes	No	No	Yes	No	No	Yes	0.908	0.783	0.977	-1.3	-1.1	-0.4	-0.4	0.2	0.4	23	72	28.7347	2.45	1.22	119	505	1.36	0.41	59	15.3	51	32	Patients
1774	Gout	Male	≥50	50-69	≥28	Deficiency	Normal	Osteoporosis	Abnormal	Elevated	Ever or current	Ever or current	Male	Male	No	No	Yes	Yes	No	No	Yes	1 Type cDMARDs	No	No	0.815	0.919	0.963	-2.5	-0.1	-0.5	-1.7	1	0.1	1.5	67	28.0843	2.08	1.24	138	557	1.14	0.23	35	2	33	30	Patients
1785	Gout	Male	≥50	50-69	18.5~23.9	Deficiency	Normal	Osteopenia	Abnormal	Normal	No	No	Male	Male	Yes	Yes	Yes	Yes	No	No	No	No	No	Yes	0.893	0.643	0.729	-1.8	-2.1	-2.1	-1.2	-1.2	-1.6	2	60	22.4913	2.47	0.81	74	473	1.08	0.26	37	1.2	6	50	Patients
1813	Gout	Male	≥50	≥70	18.5~23.9	Normal	Elevated	Osteopenia	Abnormal	Elevated	No	No	Male	Male	No	Yes	No	Yes	No	No	No	No	No	Yes	1.05	0.665	0.842	-0.2	-1.9	-1.3	0.9	-0.4	-0.2	2.6	79	21.9136	2.22	1.32	112	606	1.05	0.2	31	73.7	114	82	Patients
1858	Gout	Male	≥50	≥70	18.5~23.9	Deficiency	Elevated	Osteopenia	Abnormal	Elevated	No	No	Male	Male	Yes	Yes	No	No	No	No	Yes	No	No	Yes	0.851	0.6	0.798	-2.2	-2.4	-1.6	-1.1	-1	-0.6	23	78	23.5615	2.18	0.96	146	401	1.38	0.38	75	84	55	64	Patients
1893	Gout	Male	≥50	50-69	18.5~23.9	Deficiency	Elevated	Osteopenia	Abnormal	Elevated	No	No	Male	Male	No	No	No	No	No	No	No	No	No	No	0.907	0.694	0.827	-1.5	-1.7	-1.4	-0.7	-0.7	-0.8	3.5	66	22.8624	2.48	1	111	259	1.51	0.39	38	18.3	26	70	Patients
2064	Gout	Male	≥50	≥70	24~27.9	Normal	Normal	Osteoporosis	Abnormal	Elevated	No	No	Male	Male	No	Yes	Yes	Yes	No	No	No	No	No	Yes	1	0.573	0.789	-0.8	-2.6	-1.6	0.2	-1.3	-0.8	7.5	75	23.939	2.42	1.01	90	528	1.21	0.25	60	204.8	37	98.3333	Patients
2092	Gout	Male	≥50	≥70	18.5~23.9	Normal	Elevated	Osteoporosis	Abnormal	Elevated	No	No	Male	Male	No	No	No	Yes	No	No	No	No	No	Yes	0.752	0.547	0.636	-3.1	-2.8	-2.6	-2.1	-1.5	-1.9	4	73	19.1406	2.21	1.77	252	646	1.62	0.48	48	190.3	123	89.1667	Patients
2118	Gout	Male	≥50	50-69	18.5~23.9	Deficiency	Elevated	Osteopenia	Abnormal	Elevated	No	No	Male	Male	No	No	Yes	Yes	No	No	No	No	No	No	0.951	0.784	0.882	-1.3	-1.1	-1	-0.9	-0.3	-0.9	13	50	22.7904	2.44	1.47	106	571	1.36	0.32	67	8.2	28	24	Patients
2136	Gout	Male	≥50	50-69	24~27.9	Deficiency	Elevated	Osteopenia	Abnormal	Normal	Ever or current	Ever or current	Male	Male	No	Yes	Yes	No	No	No	Yes	No	No	Yes	0.926	0.611	0.859	-1.5	-2.1	-0.7	-0.8	-1.3	-0.3	12	61	25.2595	2.26	0.96	81	378	1	0.24	44	7.2	11	30	Patients
2185	Gout	Male	≥50	≥70	18.5~23.9	Deficiency	Normal	Normal	Normal	Normal	Ever or current	No	Male	Male	No	Yes	Yes	No	No	No	No	No	No	No	1.004	0.788	0.935	-0.8	-1	-0.6	0.2	0.2	0.1	2	72	23.8087	2.52	1.3	91	243	1.04	0.42	50	0.4	6	61	Patients
2234	Gout	Male	≥50	50-69	18.5~23.9	Deficiency	Elevated	Osteoporosis	Abnormal	Elevated	No	No	Male	Male	Yes	No	No	Yes	No	No	No	No	No	Yes	0.767	0.61	0.693	-2.9	-2.4	-2.3	-2.5	-1.5	-1.9	14	53	22.4059	2.21	1.21	71	421	1.45	0.25	55	22.5	46	44	Patients
2291	Gout	Male	≥50	50-69	18.5~23.9	Deficiency	Normal	Osteoporosis	Abnormal	Elevated	Ever or current	No	Male	Male	Yes	Yes	No	Yes	No	No	No	No	No	No	0.775	0.739	0.854	-2.9	-1.4	-1.2	-2.2	-0.5	-0.7	3.6	60	18.7783	2.29	1.09	63	529	1.48	0.21	56	270.5	66	56.75	Patients
2444	Gout	Male	≥50	50-69	24~27.9	Normal	Elevated	Osteopenia	Abnormal	Elevated	No	No	Male	Male	No	No	No	Yes	No	No	No	No	No	Yes	1.005	0.695	0.932	-0.8	-1.7	-0.7	0	-0.7	-0.1	2.4	66	27.5802	2.32	0.61	160.6	505	1.47	0.24	61	73.8	80	90	Patients
2482	Gout	Male	≥50	50-69	18.5~23.9	Deficiency	Normal	Osteopenia	Abnormal	Elevated	No	No	Male	Male	Yes	Yes	Yes	Yes	No	Yes	Yes	No	No	Yes	0.951	0.622	0.759	-1.3	-2.3	-1.8	-0.7	-1.3	-1.4	26	58	21.6263	2.48	1.35	88.8	432	1.41	0.21	65	1.5	23	30	Patients
2520	Gout	Male	≥50	≥70	18.5~23.9	Normal	Elevated	Osteopenia	Abnormal	Elevated	No	No	Male	Male	No	Yes	No	No	No	No	No	No	No	Yes	0.885	0.702	0.843	-1.9	-1.7	-1.3	-0.6	0	0	10	84	23.2335	2.34	0.99	163	649	1.08	0.29	37	19	44	78	Patients
2560	Gout	Male	≥50	≥70	18.5~23.9	Deficiency	Elevated	Osteopenia	Abnormal	Elevated	Ever or current	Ever or current	Male	Male	Yes	Yes	Yes	Yes	No	No	No	No	No	Yes	1.009	0.72	0.882	-0.7	-1.5	-1	0.4	-0.1	0	11	79	21.3039	2.7	1.37	81.4	489	1.92	0.43	82	56.2	34	41	Patients
2570	Gout	Male	≥50	≥70	24~27.9	Normal	Elevated	Osteopenia	Abnormal	Elevated	No	No	Male	Male	No	No	No	Yes	No	No	No	No	No	Yes	0.82	0.756	0.992	-2.3	-1.3	-0.3	-1.2	0.1	0.6	0.33	76	26.079	2.27	1.09	116.5	594	1.08	0.27	49	10.1	17	86	Patients
2572	Gout	Male	≥50	≥70	24~27.9	Deficiency	Elevated	Normal	Normal	Elevated	Ever or current	No	Male	Male	Yes	Yes	No	No	No	No	No	No	No	No	1.095	0.811	0.882	0	-0.9	-1	1	0.4	-0.3	6	72	25.7117	2.46	1.1	87	256	1.48	0.28	62	31.5	33	32	Patients
2597	Gout	Male	≥50	50-69	18.5~23.9	Normal	Elevated	Osteopenia	Abnormal	Normal	No	No	Male	Male	No	No	No	Yes	No	No	No	No	No	No	0.924	0.774	0.904	-1.5	-1.1	-0.9	-1.1	-0.3	-0.5	7	53	21.6263	2.68	0.86	74	499	1.13	0.18	59	8.2	12	76	Patients
2607	Gout	Male	≥50	50-69	24~27.9	Deficiency	Elevated	Osteopenia	Abnormal	Elevated	No	No	Male	Male	Yes	Yes	Yes	Yes	No	No	No	No	No	Yes	1.148	0.705	0.987	0.5	-1.7	-0.3	-0.9	-0.9	0	10	50	25.7117	2.35	1.62	119	702	1.62	0.4	82	19.1	67	45	Patients
2673	Gout	Male	≥50	≥70	24~27.9	Deficiency	Elevated	Normal	Normal	Elevated	Ever or current	Ever or current	Male	Male	Yes	Yes	No	Yes	No	No	No	No	No	Yes	1.135	0.875	1.062	2.1	-0.4	1.2	2.2	1	1	15	75	26.3958	2.31	1.5	135	717	1.34	0.28	58	62.1	100	30	Patients
2701	Gout	Male	≥50	50-69	18.5~23.9	Normal	Normal	Osteoporosis	Abnormal	Normal	Ever or current	Ever or current	Male	Male	No	Yes	No	Yes	No	No	No	No	No	No	0.803	0.654	0.803	-2.6	-2	-1.5	-1.9	-1	-1.1	10	62	19.433	2.15	0.76	79	487	1	0.24	50	0.7	8	95	Patients
2710	Gout	Male	≥50	50-69	18.5~23.9	Normal	Elevated	Osteopenia	Abnormal	Elevated	No	No	Male	Male	No	No	No	Yes	No	No	Yes	No	No	No	0.909	0.602	0.864	-1.7	-2.4	-1.1	-1.2	-1.6	-0.7	12	55	21.1553	2.34	1.2	118	642	0.79	0.21	42	12.9	79	90	Patients
2755	Gout	Male	≥50	50-69	18.5~23.9	Deficiency	Normal	Osteopenia	Abnormal	Elevated	No	No	Male	Male	Yes	Yes	Yes	No	No	No	No	No	No	Yes	0.86	0.994	0.846	-2.1	0.1	-0.9	-1.2	0.1	-0.7	3	69	23.1405	2.25	1.26	82	357	1.27	0.24	38	0.6	16	54	Patients
2781	Gout	Male	≥50	50-69	24~27.9	Deficiency	Elevated	Osteoporosis	Abnormal	Elevated	Ever or current	Ever or current	Male	Male	No	No	No	Yes	No	No	No	No	No	No	0.652	0.458	0.622	-4	-3.5	-2.7	-3.1	-2.3	-2.1	13	68	24.0346	2.03	1.23	84	633	1.61	0.21	53	141.4	86	74	Patients
2853	Gout	Male	≥50	50-69	18.5~23.9	Normal	Elevated	Osteopenia	Abnormal	Elevated	No	No	Male	Male	Yes	No	Yes	No	No	No	No	No	No	Yes	0.945	0.834	1.026	-1.3	-0.7	0	-0.8	0.2	0.4	5	56	22.1453	2.37	1.45	104	388	1.13	0.24	55	21.8	70	93	Patients
2856	Gout	Male	≥50	≥70	24~27.9	Deficiency	Elevated	Normal	Normal	Elevated	Ever or current	Ever or current	Male	Male	Yes	Yes	No	Yes	No	No	No	No	No	No	1.109	0.862	1.061	0.4	-0.5	0.2	1.3	0.8	0.9	12	72	24.623	2.12	1.08	101	311	1.24	0.31	61	11.8	28	39	Patients
2860	Gout	Male	≥50	50-69	18.5~23.9	Deficiency	Normal	Severe Osteoporosis	Abnormal	Elevated	Ever or current	Ever or current	Male	Male	No	No	No	Yes	Yes	No	No	No	No	No	0.547	0.696	0.808	-4.9	-1.7	-1.5	-4.2	-0.7	-1	4	63	19.487	2.37	0.92	155.7	758	1.07	0.38	71	0.6	28	45	Patients
2914	Gout	Male	≥50	50-69	18.5~23.9	Deficiency	Elevated	Osteopenia	Abnormal	Elevated	No	No	Male	Male	No	No	No	Yes	No	No	No	No	No	Yes	0.844	0.751	0.905	-2.2	-1.3	-0.8	-1.4	-0.2	-0.2	15	68	23.7812	2.36	1.22	128	803	1.41	0.35	60	20.7	45	62	Patients
2919	Gout	Male	≥50	50-69	≥28	Deficiency	Elevated	Normal	Normal	Elevated	No	No	Male	Male	No	Yes	No	Yes	No	No	Yes	No	No	No	0.993	0.801	1.06	-0.5	-0.9	0.2	0.2	0.1	0.7	4	66	28.4005	2.21	0.96	117	531	1.23	0.3	52	7.6	44	50	Patients
2921	Gout	Male	≥50	≥70	24~27.9	Deficiency	Elevated	Osteopenia	Abnormal	Elevated	No	No	Male	Male	No	No	No	No	No	No	No	No	No	No	0.991	0.762	0.946	0.6	-1.2	-0.6	2.7	0.2	0.3	0.4	77	25.3906	2.16	0.98	105	418	1.27	0.26	45	48.2	50	56	Patients
2935	Gout	Male	≥50	≥70	24~27.9	Deficiency	Elevated	Osteopenia	Abnormal	Elevated	No	No	Male	Male	No	Yes	No	Yes	No	No	No	No	No	Yes	1.077	0.707	0.886	-0.4	-1.6	-1	0.8	0	0.2	1.5	82	27.1111	2.37	1.12	167	631	1.33	0.34	51	13.4	27	24	Patients
3282	Gout	Male	≥50	50-69	18.5~23.9	Deficiency	Elevated	Osteopenia	Abnormal	Elevated	Ever or current	No	Male	Male	No	No	No	Yes	No	No	No	No	No	No	1.029	0.694	0.916	-0.2	-1.7	-0.8	0.5	-0.7	-0.2	3	66	22.3214	2.26	1.02	76	243	1.59	0.25	64	19.8	32	48	Patients
3320	Gout	Male	≥50	50-69	24~27.9	Deficiency	Normal	Osteopenia	Abnormal	Normal	Ever or current	Ever or current	Male	Male	No	Yes	No	Yes	No	No	No	No	No	No	0.928	0.699	0.769	-1.5	-1.7	-1.9	-0.9	-0.8	1.1	13.5	58	23.9188	2.21	1.25	56	375	0.76	0.08	34	2.1	1	46	Patients
3335	Gout	Male	≥50	≥70	18.5~23.9	Normal	Elevated	Osteoporosis	Abnormal	Elevated	No	Ever or current	Male	Male	No	No	No	Yes	No	No	No	No	No	Yes	0.792	0.655	0.749	-2.7	-2	-1.9	-1.5	-0.4	-0.8	25	81	21.0077	2.08	1.22	116	306	1.11	0.38	49	63.5	108	91.6667	Patients
3358	Gout	Male	≥50	50-69	18.5~23.9	Deficiency	Normal	Osteoporosis	Abnormal	Elevated	Ever or current	Ever or current	Male	Male	No	Yes	No	No	No	No	No	No	No	No	0.56	0.55	0.614	-5	-3.2	-3.1	-4.6	-2.5	-2.8	7	50	22.8928	1.84	1.15	74.2	234	0.92	0.11	30	2.27	15	44	Patients
3412	Gout	Male	≥50	50-69	24~27.9	Normal	Normal	Osteopenia	Abnormal	Normal	Ever or current	No	Male	Male	No	Yes	No	No	No	No	No	No	No	Yes	0.824	0.685	0.808	-2.1	-1.6	-1.2	-1.2	-0.5	-0.6	7	68	25.3515	2.6	0.86	91	280	0.77	0.19	44	0.9	8	85	Patients
3414	Gout	Male	≥50	50-69	18.5~23.9	Normal	Normal	Osteopenia	Abnormal	Normal	Ever or current	Ever or current	Male	Male	Yes	No	No	No	No	No	No	No	No	No	0.828	0.689	0.888	-2.2	-1.6	-0.5	-1.8	-0.7	-0.1	7	53	23.4375	2.56	1.01	72	445	0.49	0.08	41	0.2	6	86	Patients
3448	Gout	Male	≥50	≥70	18.5~23.9	Normal	Elevated	Osteoporosis	Abnormal	Elevated	No	No	Male	Male	No	No	No	No	No	No	No	No	No	No	0.724	0.568	0.704	-3.1	-2.7	-2.3	-2.2	-1.5	-1.6	6	72	22.5069	2.38	1.06	93	280	1.05	0.2	36	7.6	113	80	Patients
3463	Gout	Male	≥50	50-69	18.5~23.9	Deficiency	Elevated	Normal	Normal	Elevated	No	No	Male	Male	No	No	No	No	No	No	No	No	No	Yes	1.083	0.822	0.958	0.4	0	0.3	1.1	1	0.7	7	61	23.8054	2.29	1.23	64	264	0.86	0.26	55	25.4	88	48	Patients
3529	Gout	Male	≥50	50-69	18.5~23.9	Deficiency	Elevated	Osteopenia	Abnormal	Elevated	No	No	Male	Male	Yes	Yes	No	No	No	No	No	No	No	No	0.95	0.789	0.846	-1.8	-2.1	-2	-1.2	1.2	-1.6	7	61	22.49	2.45	0.84	128	559	1.3	0.25	69	143.8	76	61	Patients
3553	Gout	Male	≥50	≥70	24~27.9	Normal	Elevated	Normal	Normal	Elevated	No	No	Male	Male	No	Yes	No	No	No	No	No	No	No	Yes	1.019	0.775	0.898	-0.5	-1	-0.7	0.5	0.5	0.2	8	78	25.99	2.33	0.95	59	245	0.68	0.19	44	77.1	25	94	Patients
3582	Gout	Male	≥50	50-69	≥28	Deficiency	Elevated	Severe Osteoporosis	Abnormal	Elevated	Ever or current	No	Male	Male	No	Yes	No	No	Yes	No	No	No	No	No	0.71	0.542	0.744	-3.1	-3.1	-1.9	-2.5	-2.1	-1.5	6	58	28.52	2.23	1.31	80	495	1.14	0.27	55	24.9	63	59.3	Patients
3689	Gout	Male	≥50	≥70	18.5~23.9	Deficiency	Normal	Osteopenia	Abnormal	Elevated	Ever or current	Ever or current	Male	Male	Yes	Yes	No	No	No	No	No	No	No	No	0.887	0.656	0.769	-1.9	-1.8	-1.5	-0.8	-0.4	-0.6	8	75	21.2585	2.31	1.19	56.6	310	1	0.24	43	3	33	68	Patients
3761	Gout	Male	≥50	50-69	24~27.9	Deficiency	Normal	Osteoporosis	Abnormal	Normal	No	No	Male	Male	No	No	No	No	No	No	No	No	No	Yes	0.753	0.629	0.754	-2.7	-1.9	-1.4	-2.2	-1	-1	3	56	25.2826	2.24	1.32	103	612	1.07	0.3	52	0.8	11	33	Patients
3904	Gout	Male	≥50	50-69	18.5~23.9	Normal	Elevated	Osteopenia	Abnormal	Elevated	Ever or current	Ever or current	Male	Male	No	No	No	No	No	No	No	No	No	Yes	0.925	0.797	0.815	-1.1	-0.8	-1.4	-0.3	0.3	-0.8	2	66	22.0741	2.25	1.08	46.9	326	1	0.2	27	46.9	57	78	Patients
3917	Gout	Male	≥50	≥70	≥28	Deficiency	Normal	Osteoporosis	Abnormal	Elevated	No	Ever or current	Male	Male	No	No	No	No	No	No	No	No	No	Yes	0.68	0.605	0.763	-3.3	-1.9	-1.3	-1.6	-0.6	-0.3	9	85	30.385	2.53	1.06	54	395	1.46	0.6	77	1.9	59	52	Patients
3921	Gout	Male	≥50	50-69	18.5~23.9	Deficiency	Normal	Osteoporosis	Abnormal	Elevated	No	No	Male	Male	No	No	No	No	No	No	No	No	No	Yes	0.771	0.707	0.798	-2.6	-1.6	-1.5	-2.1	-0.8	-1.1	6	55	21.5139	1.85	1.18	56	262	1.23	0.21	38	1.7	47	35	Patients
3941	Gout	Male	≥50	≥70	24~27.9	Deficiency	Normal	Osteopenia	Abnormal	Normal	Ever or current	Ever or current	Male	Male	No	Yes	No	No	No	No	No	No	No	Yes	0.498	0.544	0.687	-1.5	-2.3	-1.5	-0.4	-0.9	-0.6	6	76	25.2595	2.22	1.09	75	253	0.99	0.79	45	1.1	7	68.6	Patients
3945	Gout	Male	≥50	≥70	24~27.9	Normal	Elevated	Osteoporosis	Abnormal	Elevated	Ever or current	No	Male	Male	No	No	No	No	No	No	No	No	No	Yes	0.696	0.462	0.77	-3.5	-3.9	-1.8	-0.7	-1	0.2	0.5	85	25.7117	2.35	1.17	167	730	0.49	0.14	43	65.7	117	78	Patients
3967	Gout	Male	≥50	50-69	≥28	Deficiency	Normal	Normal	Normal	Elevated	Ever or current	Ever or current	Male	Male	Yes	No	No	No	No	No	No	No	No	No	1.086	0.851	0.981	-0.2	-0.5	-0.1	0.4	0.5	0.4	9	60	29.4023	2.32	1.07	65	597	1.14	0.27	50	0.3	17	74	Patients
4075	Gout	Male	≥50	≥70	18.5~23.9	Deficiency	Elevated	Osteoporosis	Abnormal	Elevated	No	No	Male	Male	No	No	No	No	No	No	No	No	No	Yes	0.735	0.453	0.647	-3	-3.7	-2.5	-1.8	-2.2	-1.4	7	81	21.1702	2.41	1.02	71	253	0.68	0.26	42	28.9	48	68	Patients
4155	Gout	Male	≥50	≥70	18.5~23.9	Deficiency	Normal	Osteopenia	Abnormal	Elevated	No	No	Male	Male	No	Yes	No	No	No	No	No	No	No	No	0.888	0.652	0.854	-1.4	-1.9	-0.9	-0.4	-0.6	-0.1	7	74	20.7157	2.33	1.67	82	280	1.43	0.36	50	0.7	90	57	Patients
1658	HC	Female	<50	<30	<18.5	Deficiency	Normal	Normal	Normal	Normal	No	No	Not Yet	No	No	No	No	No	No	No	No	No	No	Yes	0.897	0.655	0.732	-1.4	-1.7	-1.7	-1.2	-1.7	-1.7		23	16.7657	2.35	1.12	48	296						50	HC
1700	HC	Female	<50	<30	18.5~23.9	Deficiency	Normal	Normal	Normal	Normal	No	No	Not Yet	No	No	No	No	No	No	No	No	No	No	Yes	0.986	0.726	0.874	-0.6	-1.1	-0.6	-0.5	-1.1	-0.5		27	22.0317	2.18	1.26	57	383						68	HC
1777	HC	Female	<50	<30	18.5~23.9	Deficiency	Normal	Normal	Normal	Normal	No	No	Not Yet	No	No	No	No	Yes	No	No	No	No	No	Yes	0.961	0.767	0.949	-0.8	-0.7	0.1	-0.5	-0.7	0.1		19	20.202	2.28	1.29	62	469						62	HC
1782	HC	Female	<50	30-49	18.5~23.9	Deficiency	Normal	Normal	Normal	Normal	No	No	Not Yet	No	No	No	No	Yes	No	No	No	No	No	Yes	0.998	0.765	0.909	-0.4	-0.8	-0.3	-0.4	-0.6	-0.2		32	21.0772	2.37	1.34	57	420						58	HC
1829	HC	Female	<50	30-49	<18.5	Normal	Normal	Normal	Normal	Normal	No	No	Not Yet	No	No	No	No	No	No	No	No	No	No	Yes	0.989	0.84	0.959	-0.5	-0.1	0.1	-0.2	0.3	0.4		41	18.0662	2.58	0.86	70	245						94	HC
1888	HC	Female	<50	30-49	18.5~23.9	Deficiency	Normal	Normal	Normal	Normal	No	No	Not Yet	No	No	No	No	No	No	No	No	No	No	No	0.979	0.743	0.814	-0.6	-1	-1.1	-0.1	-0.5	-0.7		45	23.4236	2.13	1.25	53.4	293						64	HC
1905	HC	Female	<50	30-49	18.5~23.9	Deficiency	Normal	Normal	Normal	Normal	No	No	Not Yet	No	No	No	No	No	No	No	No	No	No	Yes	0.874	0.833	0.932	-1.6	-0.1	-0.1	-1.4	0.1	0.1		39	19.5717	2.29	1.37	56	308						54	HC
1919	HC	Female	<50	30-49	18.5~23.9	Normal	Normal	Normal	Normal	Normal	No	No	Not Yet	No	No	No	No	No	No	No	No	No	No	No	1.021	0.768	0.879	-0.3	-0.7	-0.5	-0.1	-0.4	-0.3		40	22.4323	2.23	1.38	56	288						101	HC
1941	HC	Female	<50	30-49	24~27.9	Deficiency	Normal	Normal	Normal	Normal	No	No	Not Yet	No	No	No	No	No	No	No	No	No	No	No	0.999	0.681	0.864	-0.7	-1.5	-0.6	0	-0.8	-0.2		49	24.4646	2.02	1.08	67	315						30	HC
1960	HC	Female	<50	30-49	18.5~23.9	Deficiency	Normal	Normal	Normal	Normal	No	No	Not Yet	No	No	No	Yes	No	No	No	No	No	No	No	0.873	0.645	0.817	-1.6	-1.8	-1	-1.2	-1.5	-0.8		43	20.0288	2.52	1.27	52	253						32	HC
1992	HC	Female	<50	30-49	24~27.9	Normal	Normal	Normal	Normal	Normal	No	No	Not Yet	No	No	No	No	No	No	No	No	No	No	No	1.148	0.993	1.108	0.9	1.3	1.6	1.3	1.7	1.3		44	24.974	2	1.06	50	263						90.8	HC
2027	HC	Female	<50	30-49	24~27.9	Normal	Normal	Normal	Normal	Normal	No	No	Not Yet	No	No	No	No	No	No	No	No	No	No	No	0.975	0.953	1.099	-0.9	0.9	1.3	-0.3	1.6	1.7		48	24.093	2.4	1.04	62	267						86	HC
2175	HC	Female	<50	<30	18.5~23.9	Deficiency	Normal	Normal	Normal	Normal	No	No	Not Yet	No	No	No	No	No	No	No	No	No	No	No	1.089	0.806	0.932	0.4	-0.4	-0.1	0.4	-0.3	-0.1		29	20.4467	2.25	1.24	53	250						35	HC
2198	HC	Female	<50	30-49	24~27.9	Deficiency	Normal	Normal	Normal	Normal	No	No	Not Yet	No	No	No	No	Yes	No	No	No	No	No	Yes	1.032	0.773	1.025	-0.1	-0.7	0.7	0.3	-0.3	1		45	27.2392	2.34	1.12	53	418						38	HC
2219	HC	Female	≥50	50-69	<18.5	Deficiency	Normal	Normal	Normal	Normal	No	No	Not Yet	No	No	No	No	No	No	No	No	No	No	No	0.878	0.585	0.744	-1.5	-2.4	-1.6	-0.6	-1.4	-1		53	18.3655	2.3	1.2	52	203						32	HC
2544	HC	Female	<50	30-49	18.5~23.9	Deficiency	Normal	Normal	Normal	Normal	No	No	Not Yet	No	No	No	No	No	No	No	No	No	No	Yes	0.888	0.713	0.903	-1.4	-1.2	-0.3	-1.3	-1	-0.2		37	22.9481	2.24	1.36	59	201						57	HC
2982	HC	Female	<50	30-49	18.5~23.9	Deficiency	Normal	Normal	Normal	Normal	No	No	Not Yet	No	No	No	Yes	No	No	No	No	No	No	No	1.051	0.785	1.026	0	-0.6	0.7	0	-0.5	0.7		31	21.9261	2.32	1.54	62	346						70	HC
1657	HC	Male	<50	<30	18.5~23.9	Normal	Normal	Normal	Normal	Normal	No	No	Male	Male	No	No	No	No	No	No	No	No	No	Yes	0.962	0.762	0.846	-2.1	-1.2	-1.2	-0.8	-1.2	-1.2		22	20.984	2.36	1.7	71	432						78	HC
1737	HC	Male	<50	<30	18.5~23.9	Normal	Normal	Normal	Normal	Normal	No	No	Male	Male	No	No	No	No	No	No	No	No	No	No	0.982	0.903	0.993	-2.8	-0.2	-0.3	-1.8	-0.2	-0.3		20	18.6214	2.34	1.26	74	313						92	HC
1852	HC	Male	<50	<30	18.5~23.9	Deficiency	Normal	Normal	Normal	Normal	No	No	Male	Male	No	No	Yes	No	No	No	No	No	No	No	0.879	0.752	0.884	-1.9	-1.3	-1	-1.9	-1.1	-0.9		29	19.2653	2.4	0.99	87	415						43	HC
1887	HC	Male	<50	<30	≥28	Normal	Normal	Normal	Normal	Normal	No	No	Male	Male	Yes	No	No	Yes	No	No	No	No	No	No	1.137	1.127	1.085	0.4	2.6	1.7	0.4	1.2	-0.1		20	30.9304	2.19	1.36	83	466						86	HC
1947	HC	Male	<50	30-49	18.5~23.9	Deficiency	Normal	Normal	Normal	Normal	Ever or current	No	Male	Male	No	No	No	No	No	No	No	No	No	No	0.933	0.789	0.842	-3.3	-1	-1.3	-0.9	-0.5	-1.1		42	21.79	2.29	0.89	71	356						48	HC
2131	HC	Male	<50	30-49	≥28	Deficiency	Normal	Normal	Normal	Normal	Ever or current	No	Male	Male	No	No	No	No	No	No	No	No	No	No	0.901	0.685	0.848	-1.9	-1.8	-1.2	-1.8	-1.2	-1		44	28.6501	2.44	1.23	70	359						34	HC
2208	HC	Male	<50	<30	18.5~23.9	Deficiency	Normal	Normal	Normal	Normal	No	No	Male	Male	No	No	Yes	No	No	No	No	No	No	No	0.965	0.9	1.035	-1.1	-0.2	0	-1.1	-0.1	0.1		29	23.5883	2.19	1.53	86	398						61	HC
2706	HC	Male	<50	<30	18.5~23.9	Deficiency	Normal	Normal	Normal	Normal	Ever or current	Ever or current	Male	Male	No	No	No	Yes	No	No	No	No	No	No	1.092	0.852	0.96	0	-0.6	-0.5	0	-0.6	-0.5		19	19.6052	2.46	1.57	91.3	425						43	HC
2945	HC	Male	<50	30-49	18.5~23.9	Deficiency	Normal	Normal	Normal	Normal	No	No	Male	Male	Yes	No	Yes	No	No	No	No	No	No	No	0.95	0.746	1.015	-1.3	-1.4	-0.1	-1	-0.7	0.1		46	21.4844	2.29	0.88	75	306						61	HC
3002	HC	Male	<50	30-49	18.5~23.9	Deficiency	Normal	Normal	Normal	Normal	No	No	Male	Male	No	No	No	No	No	No	No	No	No	No	0.96	0.883	0.955	-4.3	-3.2	-2.5	-0.8	0	-0.1		39	19.0311	2.34	0.51	126	100						38	HC
2217	HC	Female	<50	<30	<18.5	Deficiency	Normal	Score Lower Than Expected	Abnormal	Normal	No	No	Not Yet	No	No	No	No	No	No	No	No	No	No	No	0.859	0.62	0.612	-6.3	-4.8	-5.2	-3.2	-3.4	-4.3		13	16.197	2.22	0.66	39	292						58	HC
2887	HC	Female	<50	<30	<18.5	Deficiency	Normal	Score Lower Than Expected	Abnormal	Normal	No	No	Not Yet	No	No	No	No	No	No	No	No	No	No	No	0.786	0.672	0.782	-2.4	-1.6	-1.3	-2.3	-1.6	-1.3		25	18.026	2.44	1.26	59	293						65	HC
1798	HC	Male	<50	30-49	18.5~23.9	Deficiency	Normal	Score Lower Than Expected	Abnormal	Normal	No	No	Male	Male	No	No	No	No	No	No	No	No	No	No	0.792	0.823	0.961	-2.5	-0.8	-0.5	-2.5	-0.5	-0.4		33	21.8871	2.25	0.94	58	298						39.1	HC
1926	HC	Male	<50	30-49	18.5~23.9	Deficiency	Normal	Score Lower Than Expected	Abnormal	Normal	No	No	Male	Male	No	No	No	Yes	No	No	No	No	No	No	0.778	0.71	0.885	-2.8	-1.6	-1	-2.7	-1.1	-0.9		41	21.2245	2.25	1.28	90	454						54.6	HC
1927	HC	Male	<50	30-49	18.5~23.9	Normal	Normal	Score Lower Than Expected	Abnormal	Normal	No	No	Male	Male	No	No	No	Yes	No	No	No	No	No	No	0.849	0.882	0.994	-2.2	-0.4	-0.3	-2.2	-0.1	-0.1		34	21.3382	2.39	1.38	90	572						88.3333	HC
1760	HC	Female	≥50	50-69	18.5~23.9	Deficiency	Normal	Normal	Normal	Normal	No	No	Yes	Menopause	No	No	No	No	No	No	No	No	No	No	0.991	0.797	0.917	-0.9	-0.1	-0.3	-0.2	-0.2	-0.2		57	20.8117	2.27	0.94	53	206						40	HC
1779	HC	Female	≥50	≥70	24~27.9	Normal	Normal	Osteoporosis	Abnormal	Normal	No	No	Yes	Menopause	No	Yes	No	No	No	No	No	No	No	No	0.645	0.613	0.656	-3.4	-2.1	-2.3	-1.2	-0.2	-0.7		71	26.4855	2.41	1.48	76	406						81	HC
1780	HC	Female	≥50	50-69	18.5~23.9	Deficiency	Normal	Osteopenia	Abnormal	Normal	No	No	Yes	Menopause	No	No	No	No	No	No	No	No	No	No	0.878	0.741	0.887	-2.1	-1	-2.1	-1.5	-0.4	-1		63	23.3091	2.35	0.95	62	174						54.25	HC
1793	HC	Female	<50	30-49	24~27.9	Deficiency	Normal	Normal	Normal	Normal	No	No	Yes	Menopause	No	No	No	Yes	No	No	No	No	No	No	0.945	0.782	0.887	-1	-0.6	-0.4	-0.7	0	0		48	24.8889	2.49	1.49	57	451						73	HC
1810	HC	Female	≥50	50-69	≥28	Normal	Normal	Normal	Normal	Normal	No	No	Yes	Menopause	No	No	No	Yes	No	No	No	No	No	No	1.019	0.746	0.959	-0.3	-0.9	0.1	0.8	0.1	0.8		54	31.9576	2.59	1.29	63	413						84.1667	HC
1853	HC	Female	≥50	≥70	24~27.9	Deficiency	Normal	Osteoporosis	Abnormal	Normal	No	No	Yes	Early Menopause,≤45	Yes	Yes	No	No	No	No	No	No	No	No	0.708	0.529	0.644	-3.4	-2.9	-2.4	-0.9	-0.9	-0.7		74	25.1039	2.39	1.37	57	373						34	HC
1896	HC	Female	≥50	50-69	18.5~23.9	Normal	Normal	Osteoporosis	Abnormal	Normal	No	No	Yes	Menopause	No	No	No	No	No	No	No	No	No	No	0.561	0.533	0.694	-4.4	-2.8	-2	-2.9	-1.5	-1		61	20.4444	2.33	1.03	70	250						90	HC
1916	HC	Female	≥50	50-69	18.5~23.9	Deficiency	Normal	Osteopenia	Abnormal	Normal	No	No	Yes	Menopause	Yes	Yes	No	No	No	No	No	No	No	No	0.887	0.601	0.708	-1.9	-2.2	-1.9	-0.6	-1	-1		58	22.719	2.33	1.36	57	323						52	HC
1925	HC	Female	≥50	50-69	≥28	Deficiency	Normal	Osteoporosis	Abnormal	Normal	No	No	Yes	Menopause	No	Yes	No	No	No	No	No	No	No	Yes	0.712	0.704	0.798	-3	-1.3	-1.2	-1.5	0	-0.2		61	30.6667	2.17	1.18	56	257						41	HC
1932	HC	Female	≥50	≥70	18.5~23.9	Deficiency	Normal	Severe Osteoporosis	Abnormal	Normal	No	No	Yes	Menopause	No	Yes	No	No	Yes	No	No	No	No	Yes	0.628	0.453	0.587	-3.8	-3.6	-2.9	-1.3	-1.4	-1		76	23.1111	2.24	1.15	64	393						55	HC
1934	HC	Female	≥50	50-69	24~27.9	Deficiency	Normal	Osteopenia	Abnormal	Normal	No	No	Yes	Menopause	No	No	Yes	No	No	No	No	No	No	Yes	1.082	0.688	0.952	0.3	-1.4	0.1	1.5	-0.3	0.9		57	25.4028	2.33	1.15	55	326						62	HC
1942	HC	Female	≥50	50-69	18.5~23.9	Deficiency	Normal	Osteopenia	Abnormal	Normal	No	No	Yes	Menopause	No	No	No	No	No	No	No	No	No	No	0.932	0.687	0.792	-1	-1.5	-1.2	0.5	-0.1	-0.2		61	23.833	2.46	1.34	31	304						52	HC
1944	HC	Female	≥50	50-69	≥28	Normal	Normal	Normal	Normal	Normal	No	No	Yes	Menopause	No	Yes	Yes	No	No	No	No	No	No	No	0.967	0.8	0.978	-0.8	-0.4	0.3	-1	0.5	0.9		52	28.0404	2.35	1.28	71	308						86	HC
2003	HC	Female	≥50	50-69	18.5~23.9	Deficiency	Normal	Osteopenia	Abnormal	Normal	No	No	Yes	Menopause	No	No	No	No	No	No	No	No	No	No	0.818	0.744	0.825	-2.1	-0.9	-1	-0.8	0.3	-0.1		58	23.4221	2.38	1.25	70	324						61	HC
2022	HC	Female	≥50	50-69	≥28	Deficiency	Normal	Normal	Normal	Normal	No	No	Yes	Menopause	No	No	Yes	No	No	No	No	No	No	No	0.936	0.792	0.902	-0.7	-0.8	-0.3	-0.1	-0.2	0.4		55	31.6242	2.27	0.59	69	293						39	HC
2029	HC	Female	≥50	50-69	24~27.9	Deficiency	Normal	Osteoporosis	Abnormal	Normal	No	No	Yes	Menopause	No	No	No	No	No	No	No	No	No	No	0.715	0.678	0.853	-2.8	-1.5	-0.7	-0.8	0.2	0.7		68	27.0552	2.28	1.05	47	326						73	HC
2066	HC	Female	≥50	50-69	18.5~23.9	Deficiency	Normal	Osteoporosis	Abnormal	Normal	No	No	Yes	Menopause	No	No	No	No	No	No	No	No	No	No	0.665	0.632	0.75	-2.9	-2	-1.6	-0.9	-0.2	-0.1		69	19.8791	2.34	1.15	65	408						66	HC
2069	HC	Female	≥50	50-69	18.5~23.9	Deficiency	Normal	Osteoporosis	Abnormal	Normal	No	No	Yes	Menopause	No	No	No	No	No	No	No	No	No	No	0.773	0.568	0.702	-2.5	-2.5	-2	-1.6	-1.6	-1.4		53	20.5457	2.13	1.21	71	288						56	HC
2133	HC	Female	≥50	50-69	18.5~23.9	Deficiency	Normal	Osteoporosis	Abnormal	Normal	No	No	Yes	Menopause	No	No	No	No	No	No	No	No	No	No	0.681	0.637	0.758	-3.3	-1.9	-1.5	-1.9	-0.6	-0.6		60	21.6441	2.16	1.23	61	204						46	HC
2163	HC	Female	≥50	50-69	18.5~23.9	Normal	Normal	Osteopenia	Abnormal	Normal	No	No	Yes	Menopause	No	No	No	No	No	No	No	No	No	No	0.849	0.669	0.961	-1.2	-1.6	0.2	0.1	-0.4	1		58	22.2656	2.27	1.14	70	275						78	HC
2166	HC	Female	≥50	50-69	<18.5	Deficiency	Normal	Osteoporosis	Abnormal	Normal	No	No	Yes	Menopause	No	No	No	No	No	No	No	No	No	No	0.628	0.539	0.594	-3.8	-2.8	-2.9	-2.2	-1.4	-1.7		62	15.8221	2.15	1.3	100	361						44	HC
2205	HC	Female	≥50	≥70	24~27.9	Deficiency	Normal	Osteopenia	Abnormal	Normal	No	No	Yes	Menopause	No	No	Yes	Yes	No	No	No	No	No	No	0.852	0.614	0.784	-1.2	-2.1	-1.3	0.8	-0.3	0.2		70	27.5873	2.18	1.03	65	466						34	HC
2213	HC	Female	≥50	≥70	18.5~23.9	Deficiency	Normal	Osteoporosis	Abnormal	Normal	No	No	Yes	Menopause	No	Yes	No	No	No	No	No	No	No	No	0.71	0.57	0.7	-2.8	-2.5	-2	-0.3	-0.3	-0.1		77	23.4221	2.3	0.91	84	389						59	HC
2228	HC	Female	≥50	50-69	18.5~23.9	Deficiency	Normal	Osteoporosis	Abnormal	Normal	No	No	Yes	Menopause	No	Yes	No	No	No	No	No	No	No	Yes	0.696	0.581	0.681	-3.2	-2.4	-2.1	-1.6	-1	-1		62	20.1733	2.38	1.34	54	264						70	HC
2232	HC	Female	≥50	≥70	18.5~23.9	Deficiency	Normal	Osteoporosis	Abnormal	Normal	No	No	Yes	Menopause	No	Yes	No	Yes	No	No	No	No	No	No	0.767	0.569	0.723	-2.3	-2.5	-1.8	0.2	-0.4	0.1		76	20.4294	2.19	1.19	55	490						67	HC
2276	HC	Female	≥50	50-69	18.5~23.9	Deficiency	Normal	Osteoporosis	Abnormal	Normal	No	No	Yes	Menopause	No	No	Yes	No	No	No	No	No	No	No	0.724	0.627	0.843	-2.9	-2	-0.8	-1.6	-0.8	0.1		59	22.6003	2.32	1.1	54	321						49	HC
2471	HC	Female	≥50	50-69	18.5~23.9	Deficiency	Normal	Osteopenia	Abnormal	Normal	No	No	Yes	Menopause	No	No	No	No	No	No	No	No	No	No	0.938	0.654	0.775	-1	-1.8	-1.4	-0.3	-1	-0.9		50	22.6562	2.27	1.29	44.4	286						43	HC
2475	HC	Female	≥50	50-69	<18.5	Normal	Normal	Normal	Normal	Normal	No	No	Yes	Menopause	No	No	No	No	No	No	No	No	No	No	0.932	0.806	0.831	-0.6	-0.6	-0.3	-1.8	-1.4	-1.2		51	17.9282	2.47	0.99	57.5	272						82	HC
2547	HC	Female	≥50	≥70	18.5~23.9	Deficiency	Normal	Osteoporosis	Abnormal	Normal	No	No	Yes	Menopause	No	Yes	No	No	No	No	No	No	No	No	0.616	0.605	0.802	-3.7	-2.2	-1.2	-1	0.2	1		81	22.6003	2.52	1.2	61.7	309						30	HC
2565	HC	Female	≥50	50-69	24~27.9	Deficiency	Normal	Osteoporosis	Abnormal	Normal	No	No	Yes	Menopause	No	No	No	Yes	No	No	No	No	No	No	0.825	0.767	0.566	-2.8	-0.9	-3.4	-2.4	-0.1	-2.3		63	26.6667	2.22	0.95	50	482						60	HC
2571	HC	Female	≥50	≥70	<18.5	Deficiency	Normal	Osteoporosis	Abnormal	Normal	No	No	Yes	Menopause	No	No	Yes	No	No	No	No	No	No	No	0.515	0.66	0.738	-4.8	-1.7	-1.7	-2.7	0.1	-0.1		70	17.7778	2.3	0.89	43	184						45	HC
2588	HC	Female	≥50	50-69	18.5~23.9	Deficiency	Normal	Normal	Normal	Normal	No	No	Yes	Menopause	No	Yes	No	No	No	No	No	No	No	No	0.937	0.929	0.994	-0.9	0.7	0.4	0.3	2	1.3		59	22.231	2.29	1.29	52	265						59	HC
2589	HC	Female	≥50	50-69	24~27.9	Deficiency	Normal	Osteoporosis	Abnormal	Normal	No	No	Yes	Menopause	Yes	Yes	No	No	No	No	No	No	No	No	0.764	0.749	0.946	-2.9	-0.9	0	-1.3	0.5	1.1		62	27.0993	2.62	1.36	70	367						73	HC
2605	HC	Female	<50	30-49	24~27.9	Deficiency	Normal	Normal	Normal	Normal	No	No	Yes	Early Menopause,≤45	No	No	No	No	No	No	No	No	No	Yes	0.893	0.79	0.879	-0.9	-0.5	-0.5	-1	-0.1	-0.2		45	24.841	2.37	1.26	67	336						54	HC
2606	HC	Female	≥50	50-69	18.5~23.9	Deficiency	Normal	Osteoporosis	Abnormal	Normal	No	No	Yes	Menopause	No	No	Yes	No	No	No	No	No	No	No	0.716	0.545	0.703	-3	-2.7	-2	-1.1	-1.1	-0.6		67	23.8281	2.45	1.23	53.7	345						56	HC
2630	HC	Female	≥50	≥70	18.5~23.9	Deficiency	Normal	Normal	Normal	Normal	No	No	Yes	Menopause	Yes	Yes	No	Yes	No	No	No	No	No	No	0.965	0.786	0.94	-0.5	-0.6	0	1.8	1.5	1.7		74	23.7253	2.41	1.48	75.3	641						23	HC
2657	HC	Female	≥50	50-69	18.5~23.9	Deficiency	Normal	Osteopenia	Abnormal	Normal	No	No	Yes	Menopause	No	Yes	Yes	Yes	No	No	No	No	No	No	0.814	0.712	0.845	-2.1	-1.2	0	-0.7	0	0.9		59	23.0681	2.48	1.44	58	579						45	HC
2664	HC	Female	≥50	50-69	18.5~23.9	Deficiency	Normal	Osteoporosis	Abnormal	Normal	No	No	Yes	Menopause	No	No	No	No	No	No	No	No	No	No	0.688	0.693	0.824	-3.3	-1.4	-1	-2	-0.2	-0.1		58	22.3674	2.33	1.2	62	270.6						24	HC
2680	HC	Female	≥50	≥70	<18.5	Deficiency	Normal	Severe Osteoporosis	Abnormal	Normal	No	No	Yes	Menopause	No	Yes	No	No	Yes	No	No	No	No	No	0.597	0.478	0.533	-4.1	-3.3	-3.4	-1.3	-0.9	-1.1		82	15.6225	2.34	1.04	65.7	348						29	HC
2681	HC	Female	≥50	50-69	18.5~23.9	Deficiency	Normal	Normal	Normal	Normal	No	No	Yes	Menopause	No	No	No	No	No	No	No	No	No	Yes	0.922	0.81	0.852	-0.8	-0.1	-0.3	-1.1	-2.1	-1		53	21.3333	2.25	1.29	48	242						30	HC
2691	HC	Female	≥50	≥70	18.5~23.9	Deficiency	Normal	Osteopenia	Abnormal	Normal	No	No	Yes	Menopause	No	Yes	No	No	Yes	No	No	No	No	No	0.908	0.616	0.757	-1.6	-2.1	-1.5	0.9	-0.1	0.2		74	19.9219	2.1	1.29	55.6	262						56	HC
2696	HC	Female	≥50	50-69	24~27.9	Deficiency	Normal	Normal	Normal	Normal	No	No	Yes	Menopause	No	No	No	No	No	No	No	No	No	No	0.893	0.76	0.884	-0.9	-0.8	-0.5	-1.1	0	0		50	25.3155	2.38	1.38	75	278						66	HC
2708	HC	Female	≥50	50-69	18.5~23.9	Deficiency	Normal	Osteoporosis	Abnormal	Normal	No	No	Yes	Menopause	Yes	No	No	No	No	No	No	No	No	No	0.705	0.699	0.793	-3.4	-1.4	-1.2	-2.1	-0.2	-0.4		58	23.7253	2.39	1.18	53	379						64	HC
2747	HC	Female	≥50	50-69	<18.5	Deficiency	Normal	Osteoporosis	Abnormal	Normal	No	No	Yes	Menopause	No	No	No	No	No	No	No	No	No	No	0.578	0.543	0.619	-4.3	-2.8	-2.6	-3.1	-1.6	-1.9		56	11.0947	2.34	1.27	51.9	270						24	HC
2786	HC	Female	≥50	50-69	≥28	Normal	Normal	Normal	Normal	Normal	No	No	Yes	Menopause	No	No	No	No	No	No	No	No	No	No	0.965	0.814	0.899	-0.2	-0.4	-0.3	-1.1	-1	-0.4		55	28.3987	2.3	1.37	61	379.4						75	HC
2797	HC	Female	≥50	50-69	18.5~23.9	Deficiency	Normal	Severe Osteoporosis	Abnormal	Normal	No	No	Yes	Menopause	No	Yes	No	No	Yes	No	No	No	No	No	0.573	0.46	0.499	-4	-3.5	-3.6	-2.2	-1.9	-2.3		67	21.3593	2.48	1.33	58	320.4						55	HC
2799	HC	Female	≥50	50-69	≥28	Deficiency	Normal	Osteopenia	Abnormal	Normal	No	No	Yes	Menopause	No	Yes	Yes	No	Yes	No	No	No	No	No	0.885	0.714	0.865	-1.5	-1.2	-0.6	-0.4	-0.1	0.1		55	34.626	2.37	1.17	70	362						53	HC
2801	HC	Female	≥50	≥70	18.5~23.9	Deficiency	Normal	Osteoporosis	Abnormal	Normal	No	No	Yes	Menopause	No	Yes	Yes	No	No	No	No	No	No	Yes	0.669	0.539	0.679	-3.4	-2.8	-2.2	-1.2	-0.9	-0.5		72	23.4019	2.32	1.19	71	351						44	HC
2810	HC	Female	≥50	50-69	18.5~23.9	Normal	Normal	Normal	Normal	Normal	No	No	Yes	Menopause	No	No	No	No	No	No	No	No	No	Yes	0.894	0.759	0.844	-0.8	-0.7	-0.8	-0.8	-0.5	-0.1		55	23.3056	2.48	1.21	62	238.8						76	HC
2812	HC	Female	≥50	≥70	18.5~23.9	Normal	Normal	Osteoporosis	Abnormal	Normal	No	No	Yes	Menopause	No	Yes	Yes	No	No	No	No	No	No	No	0.725	0.54	0.71	-3.2	-2.8	-1.9	-0.8	-0.7	-0.2		74	22.2656	2.32	1.21	59	315.5						79	HC
2814	HC	Female	≥50	≥70	18.5~23.9	Deficiency	Normal	Osteoporosis	Abnormal	Normal	No	No	Yes	Menopause	No	Yes	Yes	No	No	No	No	No	No	No	0.878	0.897	0.715	-2.5	-2.1	-1.9	1.1	-0.9	0		76	21.7784	2.23	1.15	60	253						73.8	HC
2850	HC	Female	≥50	50-69	24~27.9	Normal	Normal	Osteopenia	Abnormal	Normal	No	No	Yes	Menopause	No	No	No	No	No	No	No	No	No	Yes	0.887	0.641	0.854	-1.5	-1.9	-0.7	-0.2	-0.7	0.1		57	24.0346	2.36	1.12	50.7	364						85.8333	HC
2857	HC	Female	≥50	50-69	18.5~23.9	Deficiency	Normal	Osteopenia	Abnormal	Normal	No	No	Yes	Menopause	No	No	No	No	No	No	No	No	No	No	0.897	0.59	0.738	-1.4	-2.3	-1.7	0.4	-0.8	-0.4		65	23.1111	2.38	1.08	44.7	236						74	HC
2904	HC	Female	≥50	50-69	18.5~23.9	Deficiency	Normal	Normal	Normal	Normal	No	No	Yes	Menopause	No	No	No	No	No	No	No	No	No	Yes	0.968	0.851	1.018	-0.7	0	0.6	0.3	1	1.3		53	23.4221	2.27	1.36	56.4	387						56	HC
2905	HC	Female	≥50	50-69	24~27.9	Deficiency	Normal	Severe Osteoporosis	Abnormal	Normal	No	No	Yes	Menopause	No	No	No	No	Yes	No	No	No	No	No	0.646	0.584	0.704	-3.3	-2.4	-2	-1.6	-0.8	-0.7		65	25	2.2	1	71	390						68	HC
2968	HC	Female	≥50	50-69	24~27.9	Deficiency	Normal	Normal	Normal	Normal	No	No	Yes	Menopause	No	No	No	No	No	No	No	No	No	Yes	1.164	0.776	0.958	1.1	-0.7	0.1	2	0.3	0.7		53	25.6874	2.37	1.11	49	383						56	HC
2978	HC	Female	≥50	50-69	≥28	Normal	Normal	Osteoporosis	Abnormal	Normal	No	No	Yes	Menopause	Yes	Yes	No	Yes	No	No	No	No	No	No	0.68	0.609	0.626	-3.1	-2.2	-2.6	-1.3	-0.7	-1.4		64	31.2295	2.4	1.36	56	445						87.5	HC
2979	HC	Female	≥50	50-69	24~27.9	Deficiency	Normal	Osteopenia	Abnormal	Normal	No	No	Yes	Menopause	No	Yes	Yes	Yes	No	No	No	No	No	No	0.818	0.592	0.727	-2.1	-2.3	-1.8	-0.1	-0.7	-0.4		67	25.0762	2.33	1.07	104.3	529						57	HC
3208	HC	Female	≥50	50-69	18.5~23.9	Deficiency	Normal	Osteoporosis	Abnormal	Normal	No	No	Yes	Menopause	No	No	Yes	No	No	No	No	No	No	No	0.75	0.517	0.697	-2.7	-3	-2	-1.5	-1.8	-1.2		57	20.7031	2.49	1.54	73	186						53	HC
3209	HC	Female	≥50	50-69	18.5~23.9	Deficiency	Normal	Osteoporosis	Abnormal	Normal	No	No	Yes	Menopause	No	Yes	Yes	No	No	No	No	No	No	No	0.8	0.542	0.731	-2.2	-2.8	-1.7	-0.9	-1.5	-0.8		59	20.202	2.32	1.08	66	192						64	HC
3216	HC	Female	≥50	50-69	18.5~23.9	Deficiency	Normal	Osteoporosis	Abnormal	Normal	No	No	Yes	Menopause	No	No	No	No	No	No	No	No	No	No	0.76	0.47	0.505	-2.9	-3.4	-3.6	-1.4	-2.1	-2.6		61	18.9453	2.28	1.11	34.5	304						57	HC
3226	HC	Female	≥50	50-69	18.5~23.9	Deficiency	Normal	Osteoporosis	Abnormal	Normal	No	No	Yes	Menopause	No	No	Yes	No	No	No	No	No	No	No	0.771	0.649	0.822	-2.5	-1.8	-1	-0.4	0	0.5		69	22.3081	2.27	1.07	55	341						74	HC
3256	HC	Female	≥50	≥70	18.5~23.9	Normal	Normal	Osteopenia	Abnormal	Normal	No	No	Yes	Menopause	Yes	No	No	No	No	Yes	No	No	No	No	0.854	0.666	0.722	-1.8	-1.6	-1.8	0.8	0.5	0.1		76	22.0317	2.25	1.06	73	242						78	HC
3932	HC	Female	≥50	50-69	24~27.9	Normal	Normal	Osteopenia	Abnormal	Normal	No	No	Yes	Menopause	No	No	No	No	No	No	No	No	No	No	0.847	0.771	0.921	-1.2	-0.4	-0.1	0	0.8	0.8		57	25.2363	2.51	1	57	264						94	HC
3954	HC	Female	≥50	50-69	24~27.9	Deficiency	Normal	Osteopenia	Abnormal	Normal	No	No	Yes	Menopause	No	No	No	No	No	No	No	No	No	No	0.863	0.77	0.952	-1.7	-0.7	0.1	-0.4	0.5	1		58	27.1203	2.31	1.51	42	185						37	HC
3969	HC	Female	≥50	50-69	≥28	Deficiency	Normal	Osteopenia	Abnormal	Normal	No	No	Yes	Menopause	No	No	No	No	No	No	No	No	No	No	0.873	0.701	0.993	-1.3	-1.2	0.5	-0.1	0	1.3		57	28.125	2.36	1.41	50	239						64	HC
4	HC	Male	≥50	50-69	24~27.9	Normal	Normal	Osteopenia	Abnormal	Normal	Ever or current	Ever or current	Male	Male	No	No	Yes	Yes	No	No	No	No	No	Yes	1.133	0.877	0.859	-0.3	-0.3	-1.2	-2.9	-0.9	-0.8		51	25.7117	2.46	1.27	81	475						95	HC
1683	HC	Male	≥50	50-69	24~27.9	Deficiency	Normal	Normal	Normal	Normal	No	No	Male	Male	No	Yes	No	Yes	No	No	No	No	No	Yes	1.16	1.04	1.092	1.6	0.8	1.1	1.8	1.9	0.1		66	26.5759	2.1	1.26	230	646						56	HC
1693	HC	Male	≥50	50-69	18.5~23.9	Deficiency	Normal	Normal	Normal	Normal	No	No	Male	Male	Yes	No	No	No	No	No	No	No	No	No	1.09	0.825	0.953	0.1	-0.2	0.1	0.9	0.6	0.6		50	23.634	2.27	0.99	61	181						64	HC
1723	HC	Male	≥50	50-69	18.5~23.9	Deficiency	Normal	Osteoporosis	Abnormal	Normal	Ever or current	No	Male	Male	No	No	No	No	No	No	No	No	No	No	0.808	0.684	0.765	-2.6	-1.8	-1.8	-1.7	-0.6	-1.1		69	20.2449	2.19	1.12	57	407						70	HC
1913	HC	Male	≥50	50-69	18.5~23.9	Normal	Normal	Osteopenia	Abnormal	Normal	No	No	Male	Male	No	No	Yes	Yes	No	No	No	No	No	Yes	1.22	0.77	0.948	1.4	-1.2	-0.6	1.8	-0.4	-0.2		52	22.9421	2.38	0.96	80	427						83	HC
1943	HC	Male	≥50	50-69	18.5~23.9	Deficiency	Normal	Osteopenia	Abnormal	Normal	No	Ever or current	Male	Male	No	No	Yes	No	No	No	No	No	No	No	0.925	0.819	0.986	-1.2	-0.8	-0.3	-0.5	0.2	0.2		63	22.9854	2.31	1.01	96	404						73	HC
1970	HC	Male	≥50	≥70	24~27.9	Deficiency	Normal	Osteopenia	Abnormal	Normal	No	No	Male	Male	No	Yes	No	No	No	No	No	No	No	No	0.909	0.756	0.915	-1.7	-1.3	-0.8	-0.4	0.3	0.4		82	24.7409	2.14	0.71	124	358						68	HC
1997	HC	Male	≥50	50-69	24~27.9	Deficiency	Normal	Osteopenia	Abnormal	Normal	No	No	Male	Male	Yes	Yes	Yes	No	No	No	No	No	No	Yes	0.891	0.875	1.024	-1.5	-0.4	-0.1	-0.7	0.7	0.5		67	24.2215	2.42	1.22	97	270						60	HC
2120	HC	Male	≥50	50-69	<18.5	Deficiency	Normal	Normal	Normal	Normal	No	No	Male	Male	No	No	No	Yes	No	No	No	No	No	No	0.97	0.873	0.887	-1	-0.8	-0.8	-1.6	-1.9	-1.4		50	18.3655	2.29	1.09	98	425						38	HC
2140	HC	Male	≥50	≥70	18.5~23.9	Deficiency	Normal	Osteoporosis	Abnormal	Normal	No	No	Male	Male	No	Yes	No	No	No	No	No	No	No	Yes	0.688	0.551	0.645	-3.7	-2.8	-2.6	-2.7	-1.5	-1.8		72	22.0386	2.33	1.22	69	288						73	HC
2487	HC	Male	≥50	50-69	24~27.9	Deficiency	Normal	Osteopenia	Abnormal	Normal	No	No	Male	Male	Yes	No	No	No	No	No	No	No	No	No	0.887	0.612	0.729	-1.7	-2.3	-2	-1.1	-1.4	-1.6		59	26.8136	2.44	1.13	56	335						72	HC
2503	HC	Male	≥50	50-69	24~27.9	Normal	Normal	Normal	Normal	Normal	No	No	Male	Male	No	No	No	No	No	No	No	No	No	No	0.997	0.872	0.873	-0.7	-0.2	-0.9	-2.2	-0.4	-0.7		55	26.4915	2.27	0.87	76	313						110	HC
2641	HC	Male	≥50	50-69	<18.5	Normal	Normal	Normal	Normal	Normal	No	Ever or current	Male	Male	No	No	No	Yes	No	No	No	No	No	No	1.065	0.866	0.849	-0.6	-0.9	-0.8	-3.3	-1.1	-1.4		58	17.9282	2.53	0.51	96	449						88.4	HC
3001	HC	Male	≥50	≥70	18.5~23.9	Deficiency	Normal	Osteoporosis	Abnormal	Normal	Ever or current	No	Male	Male	No	No	No	No	No	No	No	No	No	No	0.799	0.618	0.679	-2.7	-2.3	-2.3	-1.6	-0.9	-1.4		77	18.5901	2.23	0.74	80	358						69	HC
3232	HC	Male	≥50	≥70	18.5~23.9	Deficiency	Normal	Osteoporosis	Abnormal	Normal	No	No	Male	Male	No	No	No	No	No	No	No	No	No	No	0.815	0.733	0.906	-2.7	-1.4	-0.8	-1.6	0	0.1		76	20.2848	2.15	0.9	65	289						40	HC
3235	HC	Male	≥50	50-69	18.5~23.9	Deficiency	Normal	Osteoporosis	Abnormal	Normal	No	No	Male	Male	No	No	Yes	No	No	No	No	No	No	No	0.777	0.723	0.966	-2.9	-1.3	-0.1	-2.2	-0.5	0.4		62	19.1327	2.32	1.33	87	391						32	HC
3252	HC	Male	≥50	50-69	24~27.9	Deficiency	Normal	Normal	Normal	Normal	No	No	Male	Male	No	No	No	No	No	No	No	No	No	Yes	1.249	0.821	0.902	1.8	-0.8	-0.9	2.1	0	-0.5		50	27.6095	2.42	1.04	75	352						44	HC
3328	HC	Male	≥50	50-69	18.5~23.9	Normal	Normal	Osteopenia	Abnormal	Normal	Ever or current	No	Male	Male	No	Yes	Yes	Yes	No	No	No	No	No	Yes	0.888	0.869	1.001	-1.6	-0.3	-0.3	-3.1	-2	-2		65	22.3133	2.41	1.7	55	367.8						86	HC
3948	HC	Male	≥50	50-69	24~27.9	Deficiency	Normal	Normal	Normal	Normal	No	No	Male	Male	No	Yes	No	No	No	No	No	No	No	No	0.936	0.758	0.947	-1	-0.7	0.1	-2.2	-1.8	-1.2		52	24.2764	2.33	1.75	48	249						54	HC
1852	HC	Male	<50	<30	18.5~23.9	Deficiency	Normal	Normal	Normal	Normal	No	No	Male	No	No	No	Yes	Yes	No	No	No	No	No	No	0.879	0.752	0.884	-1.9	-1.3	-1	-1.9	-1.1	-0.9		29	19.2653	2.4	0.99	87	415						63	HC
2028	HC	Female	<50	<30	18.5~23.9	Deficiency	Normal	Normal	Normal	Normal	No	No	Not Yet	No	No	No	No	No	No	No	No	No	No	No	0.899	0.598	0.766	-1	-1.7	-1.2	-0.8	-1.8	-1.1		20	21.4844	2.44	1.44	72	271						60	HC
2151	HC	Female	<50	<30	18.5~23.9	Deficiency	Normal	Normal	Normal	Normal	No	No	Not Yet	No	No	No	Yes	No	No	No	No	No	No	No	0.831	0.714	0.844	-1.7	-1.2	-0.8	-1.7	-1.2	-0.8		28	17.0656	2.27	1.39	23	329						45	HC
8	HC	Male	<50	30-49	18.5~23.9	Deficiency	Normal	Normal	Normal	Normal	No	No	Male	No	No	No	Yes	Yes	No	No	No	No	No	No	0.901	0.78	0.64	-1.5	-1.1	-0.6	-1.5	-0.9	-0.5		30	21.6049	2.32	1.43	113	440						65	HC
2887	HC	Female	<50	<30	18.5~23.9	Deficiency	Normal	Normal	Normal	Normal	No	No	Not Yet	No	No	No	No	No	No	No	No	No	No	No	0.916	0.672	0.782	-1.1	-1.6	-1.3	-1.1	-1.6	-1.3		25	18.026	2.44	1.26	59	293						59	HC
2961	HC	Female	<50	<30	18.5~23.9	Normal	Normal	Normal	Normal	Normal	No	No	Not Yet	No	No	No	No	No	No	No	No	No	No	No	0.917	0.718	0.83	-0.7	-1.2	-0.9	-0.7	-1.2	-0.9		24	19.8347	2.18	1.38	53	234						92	HC
1789	MCTD	Female	<50	30-49	24~27.9	Deficiency	Normal	Score Lower Than Expected	Abnormal	Elevated	No	No	Not Yet	No	No	No	No	No	No	No	No	3 Types cDMARDs	No	Yes	0.83	0.578	0.718	-2	-2.4	-1.8	-1.6	-2	-1.6	0.8	44	24.8889	2.34	1.27	46	231	1.02	0.29	32	1.6	29	66	Patients
1826	MCTD	Female	<50	30-49	18.5~23.9	Deficiency	Normal	Score Lower Than Expected	Abnormal	Normal	No	No	Not Yet	No	No	No	No	No	No	No	No	2 Types cDMARDs	No	Yes	0.823	0.577	0.748	-2	-2.4	-1.6	-1.7	-2.1	-1.4	4.5	43	20	2.46	1.23	68	241	0.81	0.17	39	0.6	7	72	Patients
1857	MCTD	Female	<50	30-49	<18.5	Normal	Down	Normal	Normal	Normal	No	No	Not Yet	No	No	No	No	No	No	No	Yes	2 Types cDMARDs	No	No	0.969	0.713	0.792	-0.7	-1.2	-1.2	-0.5	-0.9	-1.1	2.6	39	16.7969	2.35	1.08	54	297	0.67	0.14	31	0.4	7	79	Patients
1877	MCTD	Male	≥50	50-69	24~27.9	Normal	Normal	Normal	Normal	Elevated	No	No	Male	Male	No	No	Yes	Yes	No	No	Yes	3 Types cDMARDs	No	No	1.094	0.957	0.897	0	0.2	-0.7	0.8	1.2	-0.4	1.5	64	25.0593	2.23	1.11	107	798	1.38	0.29	50	170.6	111	88	Patients
1886	MCTD	Female	<50	30-49	18.5~23.9	Deficiency	Normal	Normal	Normal	Elevated	No	No	Not Yet	No	No	No	No	No	No	No	Yes	2 Types cDMARDs	No	Yes	1.106	0.9	0.964	0.5	0.5	0.2	0.9	0.8	0.4	0.9	43	19.9219	2.39	1.23	67	307	1.01	0.18	32	5.7	20	52	Patients
1890	MCTD	Male	≥50	50-69	18.5~23.9	Deficiency	Normal	Osteoporosis	Abnormal	Normal	Ever or current	Ever or current	Male	Male	No	Yes	No	No	No	No	Yes	3 Types cDMARDs	No	No	0.766	0.698	0.754	-2.8	-1.7	-1.8	-2.2	-0.8	-1.4	0	56	20.4152	2.41	1.16	79	378	0.93	0.2	29	2	11	64	Patients
1902	MCTD	Female	<50	30-49	24~27.9	Deficiency	Elevated	Normal	Normal	Elevated	No	No	Not Yet	No	No	No	No	No	No	No	Yes	3 Types cDMARDs	No	Yes	1.17	0.909	1.121	1.1	0.5	1.5	1.5	0.9	1.7	0	44	25.5296	2.43	1.06	39.7	156	1.73	0.48	53	28.5	95	48	Patients
1909	MCTD	Female	<50	<30	18.5~23.9	Normal	Normal	Normal	Normal	Normal	No	No	Not Yet	No	No	No	No	No	No	No	Yes	3 Types cDMARDs	No	No	0.927	0.864	0.957	-1.1	0.1	0.1	-1.1	0.2	0.1	1.5	27	23.4375	2.32	1.19	44	202	0.94	0.13	34	0.2	11	92	Patients
1945	MCTD	Female	≥50	50-69	18.5~23.9	Deficiency	Normal	Osteoporosis	Abnormal	Normal	No	No	Yes	Menopause	No	No	No	No	No	No	Yes	3 Types cDMARDs	No	No	0.797	0.629	0.806	-2.6	-2	-1.1	-0.9	-0.6	0	2	62	21.3333	2.32	1.35	70	234	0.93	0.34	58	8.2	13	50	Patients
2033	MCTD	Female	≥50	50-69	<18.5	Deficiency	Normal	Osteoporosis	Abnormal	Elevated	No	No	Yes	Early Menopause,≤45	Yes	Yes	Yes	Yes	No	No	Yes	3 Types cDMARDs	No	No	0.738	0.503	0.708	-2.8	-3.1	-1.9	-1	-1.6	-0.7	0.5	65	17.5781	2.28	1.42	133	617	1.09	0.27	59	1.6	102	35	Patients
2037	MCTD	Female	<50	<30	18.5~23.9	Deficiency	Normal	Normal	Normal	Normal	No	No	Not Yet	No	No	No	No	No	No	No	Yes	3 Types cDMARDs	No	No	0.881	0.666	0.786	-1.5	-1.6	-1.3	-1.5	-1.6	-1.3	5	26	20.9572	2.38	0.94	48	330	1.32	0.29	61	2.9	18	54	Patients
2043	MCTD	Female	<50	30-49	≥28	Deficiency	Normal	Osteopenia	Abnormal	Normal	No	No	Yes	Early Menopause,≤45	Yes	Yes	No	No	Yes	No	No	3 Types cDMARDs	No	Yes	0.872	0.681	0.844	-1.6	-1.5	-0.8	-1.2	-1.1	-0.5	12	45	30.8642	2.41	1.21	91	393	1.09	0.2	53	2.9	16	70	Patients
2149	MCTD	Female	<50	30-49	18.5~23.9	Normal	Normal	Normal	Normal	Normal	No	No	Not Yet	Early Menopause,≤45	No	No	No	No	No	No	Yes	3 Types cDMARDs	No	No	0.89	0.644	0.728	-1.4	-1.8	-1.8	-0.9	-1.3	-1.4	6	47	20.2222	2.32	1.34	58	270	0.96	0.22	46	1.3	15	92	Patients
2230	MCTD	Female	≥50	50-69	<18.5	Deficiency	Normal	Osteoporosis	Abnormal	Elevated	No	No	Yes	Menopause	No	No	No	No	No	No	No	3 Types cDMARDs	No	Yes	0.568	0.469	0.633	-4.4	-2.4	-2.5	-2.6	-1.9	-1.2	0.25	66	18.2222	2.14	0.89	42	222	1.09	0.23	49	1.8	30	52	Patients
2251	MCTD	Female	≥50	50-69	<18.5	Deficiency	Normal	Osteoporosis	Abnormal	Elevated	No	No	Yes	Early Menopause,≤45	No	Yes	No	No	No	No	Yes	3 Types cDMARDs	No	No	0.772	0.765	0.954	-2.5	-0.8	0.1	-1	0.6	1.1	0.5	60	18.4911	2.1	1.31	55.1	363	1.21	0.21	44	36.5	83	64	Patients
2269	MCTD	Male	≥50	50-69	18.5~23.9	Deficiency	Down	Osteopenia	Abnormal	Normal	Ever or current	Ever or current	Male	Male	No	No	No	Yes	No	No	Yes	3 Types cDMARDs	No	No	0.981	0.681	0.801	-1	-1.8	-1.5	-0.4	-0.9	-1.1	0	59	21.2585	2.14	1.34	85	550	0.68	0.18	21	1.2	6	69	Patients
2467	MCTD	Female	≥50	50-69	18.5~23.9	Deficiency	Normal	Osteoporosis	Abnormal	Elevated	No	No	Yes	Menopause	No	Yes	No	No	No	No	No	2 Types cDMARDs	No	No	0.683	0.549	0.678	-3.3	-2.7	-2.2	-1.7	-1.3	-1.1	0.9	63	18.8588	2.31	0.83	85.4	270	1.14	0.26	75	26.5	28	35	Patients
2591	MCTD	Male	<50	30-49	18.5~23.9	Normal	Normal	Normal	Normal	Normal	No	No	Male	Male	No	Yes	No	No	No	No	Yes	3 Types cDMARDs	No	No	1.145	0.983	1.092	0.7	0.4	0.4	1	1.1	0.7	2	49	23.4568	2.11	1.04	71	272	0.89	0.11	44	0.7	6	84	Patients
2655	MCTD	Female	≥50	50-69	18.5~23.9	Normal	Normal	Normal	Normal	Elevated	No	No	Not Yet	Menopause	No	No	No	No	No	No	Yes	2 Types cDMARDs	No	No	0.799	0.682	0.923	-2.3	-1.5	-0.2	-1.1	-0.4	0.6	0.5	56	21.9289	2.48	1.22	54.2	480	1.49	0.47	74	0.7	62	88	Patients
2678	MCTD	Female	≥50	50-69	24~27.9	Deficiency	Normal	Osteopenia	Abnormal	Elevated	No	No	Yes	Menopause	No	Yes	No	No	Yes	No	Yes	3 Types cDMARDs	No	Yes	0.845	0.65	0.738	-1.8	-1.8	-1.7	-0.8	-0.7	-1	3.5	55	26.1719	2.3	1.53	58	363.1	1.12	0.33	57	40.21	56	49	Patients
2697	MCTD	Female	≥50	50-69	18.5~23.9	Deficiency	Normal	Osteoporosis	Abnormal	Elevated	No	No	Yes	Menopause	No	No	No	No	No	No	No	2 Types cDMARDs	No	No	0.82	0.573	0.688	-2.1	-2.5	-2.1	-0.6	-1.2	-1.1	11	60	21.3333	2.33	1.03	58	294	1.58	0.55	66	4.5	45	33	Patients
2705	MCTD	Female	≥50	50-69	18.5~23.9	Deficiency	Normal	Osteopenia	Abnormal	Elevated	No	No	Yes	Menopause	No	No	No	No	No	No	No	3 Types cDMARDs	No	No	0.847	0.681	0.797	-1.6	-1.5	-1.2	0	-0.1	-0.1	6	62	23.4952	2.25	1.15	58.6	360	1.35	0.32	50	2.2	25	51	Patients
2769	MCTD	Female	≥50	50-69	<18.5	Deficiency	Normal	Osteoporosis	Abnormal	Normal	No	No	Yes	Menopause	No	No	No	No	No	No	Yes	3 Types cDMARDs	No	No	0.665	0.553	0.725	-3.2	-2.7	-1.8	-2.2	-1.6	-1.1	0.5	55	16.6603	2.17	1.39	58	244	0.9	0.31	58	3.1	18	49	Patients
2773	MCTD	Female	≥50	50-69	18.5~23.9	Deficiency	Normal	Osteopenia	Abnormal	Elevated	No	No	Yes	Menopause	Yes	Yes	No	No	No	No	Yes	2 Types cDMARDs	No	No	0.821	0.645	0.734	-2.1	-1.8	-1.7	-0.9	-0.7	-1	3	56	18.8189	2.25	1.01	50	154	1.52	0.21	57	14.6	47	65	Patients
2778	MCTD	Female	<50	30-49	<18.5	Normal	Normal	Normal	Normal	Normal	No	No	Not Yet	No	No	No	No	No	No	No	No	3 Types cDMARDs	No	No	0.947	0.76	0.864	-0.9	-0.8	-0.6	-0.8	-0.6	-0.5	0	37	17.9688	2.25	1.24	50.3	303	0.92	0.13	45	1.2	10	98	Patients
2926	MCTD	Female	<50	30-49	18.5~23.9	Normal	Normal	Normal	Normal	Elevated	No	No	Not Yet	No	No	No	No	No	No	No	Yes	3 Types cDMARDs	No	Yes	1.098	0.906	1.086	0.5	0.5	1.2	0.8	0.9	1.4	0	43	21.6441	2.26	1.3	62	200	1.01	0.22	57	2.1	24	92	Patients
2929	MCTD	Female	≥50	≥70	18.5~23.9	Deficiency	Normal	Osteopenia	Abnormal	Normal	No	No	Yes	Menopause	No	No	No	Yes	No	No	Yes	3 Types cDMARDs	No	No	0.824	0.614	0.766	-2	-2.1	-1.4	0.2	-0.2	0.1	2	71	19.2277	2.29	1.35	68.9	478	1.28	0.24	38	0	9	71	Patients
1781	MCTD	Female	≥50	50-69	18.5~23.9	Normal	Elevated	Osteoporosis	Abnormal	Elevated	No	No	Yes	Menopause	No	No	No	No	No	No	No	No	No	No	0.708	0.661	0.732	-2.8	-1.7	-1.7	-1.2	-0.2	-0.6	0.9	63	19.487	2.16	1.24	36	357	1.23	0.25	48	11	32	81	Patients
1788	MCTD	Female	≥50	50-69	18.5~23.9	Deficiency	Elevated	Osteoporosis	Abnormal	Elevated	No	No	Yes	Menopause	No	No	Yes	No	No	No	Yes	Yes	No	No	0.723	0.679	0.764	-2.9	-1.5	-1.5	-0.8	0.2	0	1.2	69	22.8928	2.15	1.2	57	259	1.08	0.32	59	7.4	24	65	Patients
1897	MCTD	Female	≥50	50-69	18.5~23.9	Deficiency	Normal	Severe Osteoporosis	Abnormal	Elevated	No	No	Yes	Menopause	No	No	Yes	No	Yes	No	Yes	Yes	No	No	0.712	0.533	0.619	-3	-2.9	-2.9	-1.9	-1.7	-1.9	4	56	21.1111	2.32	1.22	62	315	1.27	0.21	66	4.2	22	59	Patients
1969	MCTD	Female	≥50	50-69	18.5~23.9	Deficiency	Elevated	Osteoporosis	Abnormal	Elevated	No	No	Yes	Menopause	No	Yes	No	Yes	No	No	No	No	No	No	0.713	0.503	0.613	-3	-3.1	-2.7	-1.1	-1.4	-1.3	1.3	68	20.9644	2.03	1.18	67	432	1.27	0.33	63	9.7	50	32	Patients
2029	MCTD	Female	≥50	50-69	18.5~23.9	Deficiency	Normal	Osteoporosis	Abnormal	Elevated	No	No	Yes	Early Menopause,≤45	No	No	No	No	No	No	No	No	No	Yes	0.695	0.579	0.784	-3.5	-2.4	-1.3	-1.5	-0.8	0.1	9	67	22.0317	2.35	1.15	65	334	1.31	0.32	34	2.2	21	66	Patients
2111	MCTD	Female	≥50	50-69	18.5~23.9	Deficiency	Elevated	Osteoporosis	Abnormal	Elevated	No	No	Yes	Menopause	No	No	No	No	No	No	Yes	Yes	No	No	0.633	0.543	0.645	-3.8	-2.8	-2.4	-2.3	-1.5	-1.5	1.3	60	20.0288	2.22	1.12	67	348	1.21	0.35	64	18.4	33	74	Patients
2220	MCTD	Female	≥50	50-69	18.5~23.9	Deficiency	Normal	Osteoporosis	Abnormal	Normal	No	No	Yes	Menopause	Yes	No	No	No	No	No	Yes	Yes	No	No	0.711	0.603	0.761	-3.1	-2.2	-1.5	-1.6	-0.9	-0.5	4.5	60	23.0332	2.11	1.12	61	241	0.8	0.19	36	2.7	10	46	Patients
2451	MCTD	Female	<50	30-49	18.5~23.9	Deficiency	Elevated	Normal	Normal	Elevated	No	No	Not Yet	No	No	No	No	No	No	No	Yes	Yes	No	Yes	1.08	0.614	0.79	0.3	-2.1	-1.2	0.7	-1.7	-1	0	45	19.7239	2.42	1.08	44	196	0.9	0.41	35	26	19	57	Patients
2457	MCTD	Female	≥50	≥70	24~27.9	Deficiency	Elevated	Severe Osteoporosis	Abnormal	Elevated	No	No	Yes	Menopause	Yes	No	No	Yes	Yes	No	No	Yes	No	Yes	0.636	0.42	0.477	-3.7	-3.9	-3.8	-1.5	-2	-2.2	1	72	24.8889	2.21	1.04	44.6	465	1.68	0.18	71	30.7	64	68	Patients
2595	MCTD	Female	<50	30-49	18.5~23.9	Deficiency	Elevated	Osteopenia	Abnormal	Elevated	No	No	Yes	Early Menopause,≤45	No	No	No	No	No	No	Yes	Yes	No	No	0.903	0.697	0.913	-1.3	-1.4	-0.2	-0.8	-0.9	0.1	0	46	21.5019	2.06	1.32	105	233	1.7	0.4	47	100.2	113	45	Patients
15	MCTD	Male	<50	30-49	18.5~23.9	Deficiency	Elevated	Score Lower Than Expected	Abnormal	Elevated	No	No	Male	Male	No	No	No	No	No	No	Yes	Yes	No	No	0.811	0.68	0.903	-2.5	-1.5	-0.8	-2.2	-1.4	-0.9	0.9	49	22.4913	2.26	1.21	53	186	1.45	0.15	58	5.7	15	67	Patients
2737	MCTD	Female	<50	30-49	24~27.9	Normal	Elevated	Normal	Normal	Elevated	No	No	Not Yet	No	No	No	No	No	No	No	Yes	No	No	No	1.057	0.883	1.064	0.1	0.3	1	0.7	0.9	1.4	5	48	24.6094	2.11	1.06	42.7	320	1.49	0.36	67	63.3	115	93	Patients
2785	MCTD	Male	<50	30-49	≥28	Normal	Normal	Normal	Normal	Normal	No	No	Male	Male	No	No	No	No	No	No	No	No	No	Yes	0.885	0.907	0.98	-1.7	-0.2	-0.4	-1.4	0.5	-0.1	1	46	28.306	2.04	1.23	81.1	497	1.03	0.21	52	1.9	7	82	Patients
2809	MCTD	Female	≥50	50-69	24~27.9	Deficiency	Normal	Osteoporosis	Abnormal	Elevated	No	No	Yes	Early Menopause,≤45	No	No	No	Yes	No	No	Yes	Yes	No	No	0.775	0.572	0.805	-2.5	-2.5	-1.1	-0.8	-1.1	0	1.5	63	25.1039	2.26	1.1	71.4	547	1.26	0.6	51	1.2	40	46	Patients
2851	MCTD	Female	≥50	50-69	18.5~23.9	Deficiency	Elevated	Severe Osteoporosis	Abnormal	Elevated	No	No	Yes	Menopause	No	Yes	Yes	No	Yes	No	No	No	Yes	No	0.657	0.573	0.655	-3.5	-2.5	-2.4	-2	-1.1	-1.3	10	62	19.6506	2.5	1.25	49.3	345	1.69	0.33	68	13.3	89	23	Patients
2900	MCTD	Female	≥50	50-69	18.5~23.9	Deficiency	Elevated	Osteoporosis	Abnormal	Elevated	No	No	Yes	Menopause	No	No	No	No	No	No	Yes	Yes	No	No	0.592	0.599	0.781	-4.1	-2.3	-1.3	-2.6	-0.9	-0.3	5	61	18.6667	2	1.21	48	289	1.97	1.01	57	133	121	39	Patients
23	OA	Female	<50	30-49	18.5~23.9	Normal	Normal	Normal	Normal	Normal	No	No	Not Yet	No	No	No	No	No	No	No	No	No	No	No	1.084	1.003	1.036	0.3	1.4	1.6	0.8	1.9	1.9	1	45	23.8054	2.38	1.02	61	295	1.34	0.28	35	1.7	17	90	Patients
1823	OA	Female	<50	30-49	18.5~23.9	Normal	Normal	Normal	Normal	Normal	No	No	Not Yet	No	No	No	No	Yes	No	No	No	No	No	No	1.016	0.751	0.824	-0.2	-0.9	-1	0.3	-0.4	-0.7	4.5	45	21.6311	2.36	1.13	69	378	0.86	0.36	25	1.8	10	86	Patients
1904	OA	Female	<50	30-49	24~27.9	Deficiency	Normal	Normal	Normal	Elevated	No	No	Not Yet	No	No	No	No	No	No	No	No	No	No	Yes	1.15	0.9	1.011	0.6	0.5	0.6	1.1	0.9	0.9	0.5	46	24.4352	2.45	1.03	46	228	1.01	0.22	44	0.8	29	68	Patients
2061	OA	Female	<50	30-49	18.5~23.9	Normal	Elevated	Normal	Normal	Normal	No	No	Not Yet	No	No	No	No	No	No	No	No	No	No	Yes	1.105	0.877	0.922	0.5	0.3	-0.2	0.9	0.6	0.1	5	43	21.4844	2.16	1.14	68	307	0.88	0.24	55	7.8	16	75	Patients
2488	OA	Female	<50	30-49	≥28	Deficiency	Normal	Normal	Normal	Elevated	No	No	Not Yet	No	Yes	No	No	No	No	No	No	No	No	Yes	0.895	0.877	1.004	-1.4	0.3	0.5	-0.8	0.8	0.9	4.4	47	30.102	2.19	0.95	50	320	1.39	0.33	55	1.4	28	71	Patients
2602	OA	Female	<50	30-49	24~27.9	Normal	Normal	Normal	Normal	Normal	No	No	Not Yet	No	Yes	No	No	No	No	No	No	No	No	Yes	1.01	0.711	0.865	-0.3	-1.2	-1.6	0.2	-0.8	-0.3	4	45	26.1719	2.24	1.16	30.8	287	1.24	0.24	63	1	10	88	Patients
2612	OA	Female	<50	30-49	18.5~23.9	Deficiency	Elevated	Normal	Normal	Elevated	No	No	Not Yet	No	No	No	No	Yes	No	No	No	No	No	Yes	0.989	0.836	0.954	-0.5	-0.1	0.1	-0.1	0.3	0.4	2	44	22.6003	2.52	1.35	52	369	1.8	0.4	70	48.6	43	61	Patients
2644	OA	Female	<50	30-49	18.5~23.9	Deficiency	Normal	Normal	Normal	Normal	No	No	Not Yet	No	No	No	No	No	No	No	No	No	No	Yes	0.946	0.767	0.939	-0.7	-0.7	0	-0.2	-0.3	0.3	0.5	46	20.5457	2.16	1.13	58	276	1.09	0.11	55	0.7	8	27	Patients
2666	OA	Female	<50	30-49	18.5~23.9	Normal	Normal	Normal	Normal	Normal	No	No	Not Yet	No	No	No	No	Yes	No	No	No	No	No	Yes	0.959	0.75	0.965	-0.8	-0.9	0.2	-0.8	-0.8	0.2	1.5	30	20.2848	2.33	1.35	51	474	0.88	0.14	32	0.5	8	105	Patients
2727	OA	Female	<50	30-49	18.5~23.9	Normal	Elevated	Normal	Normal	Normal	No	No	Not Yet	No	No	Yes	No	No	No	No	No	No	No	Yes	1.079	0.797	0.95	0.3	-0.5	0.1	0.8	0	0.4	12	46	20.0046	2.39	1.24	47.5	280	1.13	0.15	47	11.6	15	76	Patients
2877	OA	Female	<50	30-49	≥28	Normal	Normal	Normal	Normal	Normal	No	No	Not Yet	No	No	No	No	No	No	No	No	No	No	Yes	1.107	1.012	1.001	1.4	1.1	1.8	1.5	1.5	1.9	4.1	46	28.959	2.25	1.12	72	215	1.25	0.3	37	1.3	15	87.5	Patients
2999	OA	Female	≥50	50-69	24~27.9	Deficiency	Elevated	Normal	Normal	Elevated	No	No	Not Yet	No	No	No	No	No	No	No	Yes	2 Types cDMARDs	No	Yes	0.885	0.672	0.945	-1.5	-1.6	0	-0.7	-0.8	0.5	3	50	24.6711	2.34	0.91	52.3	224	1.25	0.27	47	24.2	82	50	Patients
3248	OA	Female	<50	30-49	18.5~23.9	Deficiency	Elevated	Normal	Normal	Elevated	No	No	Not Yet	No	No	No	No	No	No	No	No	1 Type cDMARDs	No	Yes	0.899	0.696	0.836	-1.3	-1.4	-0.9	-0.7	-0.7	-0.4	10	49	19.7239	2.3	1.06	34	333	1.04	0.3	47	24.6	54	56	Patients
3456	OA	Female	≥50	50-69	24~27.9	Deficiency	Elevated	Normal	Normal	Normal	No	No	Not Yet	No	No	No	Yes	No	No	No	No	No	No	Yes	0.875	0.645	0.81	-1.8	-1.8	-1.1	-0.9	-0.9	-0.5	0.8	53	26.0146	2.37	1.23	46.8	511	1.46	0.25	61	13.6	13	24	Patients
3548	OA	Female	<50	30-49	24~27.9	Deficiency	Elevated	Normal	Normal	Elevated	No	No	Not Yet	No	No	No	No	No	No	No	No	No	No	Yes	0.907	0.932	1.096	-0.9	0.9	1.3	-0.3	1.6	1.7	3	48	24.09	2.23	1.13	70	280	1.02	0.26	49	13.5	53	69	Patients
3787	OA	Female	<50	30-49	<18.5	Normal	Normal	Normal	Normal	Elevated	No	No	Not Yet	No	No	No	No	No	No	No	No	No	No	Yes	0.901	0.629	0.856	-1.3	-2	-0.8	-1.3	-1.9	-0.7	4	31	17.3333	2.29	1.28	55	255	0.84	0.13	43	0.8	44	80	Patients
3935	OA	Female	<50	30-49	18.5~23.9	Normal	Elevated	Normal	Normal	Elevated	No	No	Not Yet	No	No	No	No	No	No	No	No	No	No	Yes	0.933	0.735	0.875	-0.9	-1.3	-0.8	-0.7	-1	-0.6	15	41	19.2901	2.05	1.24	89	421	0.73	0.19	35	77.1	97	102.5	Patients
3971	OA	Female	≥50	50-69	≥28	Deficiency	Normal	Normal	Normal	Elevated	No	No	Not Yet	No	No	Yes	No	No	No	No	No	No	No	Yes	1.1	1.014	1.076	0.9	1.6	1	1.7	2.4	1.5	4	51	36.7309	1.97	1.18	59	275	0.99	0.26	41	1.9	36	74	Patients
1874	OA	Male	<50	30-49	24~27.9	Deficiency	Elevated	Normal	Normal	Elevated	No	No	Male	Male	No	No	No	Yes	No	No	No	No	No	Yes	1.012	0.953	1.076	-0.7	0.2	0.3	-0.4	0.9	0.6	1.5	48	26.6436	2.3	1.41	57	376	1.18	0.33	59	58.9	68	39	Patients
2583	OA	Male	<50	30-49	24~27.9	Deficiency	Normal	Normal	Normal	Normal	Ever or current	Ever or current	Male	Male	No	No	Yes	Yes	No	No	Yes	1 Type cDMARDs	No	Yes	0.988	0.805	0.992	-0.9	-0.9	-0.3	-0.9	-0.6	-0.1	11	36	25.3515	2.53	1.25	72.1	410	1.44	0.24	57	1.1	3	41	Patients
2647	OA	Male	<50	30-49	≥28	Deficiency	Normal	Normal	Normal	Normal	Ever or current	Ever or current	Male	Male	No	No	No	Yes	No	No	No	No	No	No	1.009	0.769	0.952	-0.7	-1.2	-0.5	-0.5	-0.5	-0.5	1.2	46	28.7317	2.26	1.14	67	452.7	0.98	0.25	48	1.69	7	70	Patients
3950	OA	Male	<50	30-49	24~27.9	Deficiency	Elevated	Normal	Normal	Normal	Ever or current	Ever or current	Male	Male	No	No	No	No	No	No	No	No	No	Yes	0.884	0.799	0.968	-1.5	-0.8	0	-1.2	-0.1	0.3	4	49	25.7117	2.49	1.01	73	354	1.05	0.26	65	6.6	14	45	Patients
2543	OA	Female	<50	30-49	18.5~23.9	Deficiency	Normal	Score Lower Than Expected	Abnormal	Normal	No	No	Not Yet	No	No	No	No	No	No	No	No	No	No	Yes	0.724	0.658	0.766	-2.9	-1.7	-1.4	-2.3	-1.1	-1.1	2	47	23.2335	2.42	1.02	52.8	314	1.43	0.34	59	0.7	10	68	Patients
2838	OA	Female	<50	30-49	18.5~23.9	Normal	Normal	Score Lower Than Expected	Abnormal	Normal	No	No	Not Yet	No	No	No	No	No	No	No	No	No	No	Yes	0.777	0.448	0.719	-2.5	-3.6	-1.8	-2	-3.2	-1.5	0.8	44	22.6003	2.19	0.61	47	187	1	0.32	63	0.8	19	90	Patients
3658	OA	Female	<50	30-49	24~27.9	Deficiency	Normal	Score Lower Than Expected	Abnormal	Elevated	No	No	Not Yet	No	No	No	No	No	No	No	No	No	No	No	0.863	0.765	0.718	-2.2	-1.4	-2.4	-1.5	-0.7	-2	10	48	25.3333	2.09	0.91	107	617	1.02	0.17	30	0.1	63	70	Patients
3956	OA	Female	≥50	50-69	24~27.9	Deficiency	Elevated	Score Lower Than Expected	Abnormal	Elevated	No	No	Not Yet	No	No	No	No	No	No	No	No	No	No	Yes	0.766	0.672	0.799	-3.2	-2	-1.5	-2.5	-1.3	-1	1	50	25.1532	2.34	1.06	55	186	1.28	0.2	59	7.1	25	59	Patients
2453	OA	Male	<50	30-49	24~27.9	Deficiency	Normal	Score Lower Than Expected	Abnormal	Normal	No	No	Male	Male	No	No	No	Yes	No	No	No	No	No	Yes	0.758	0.787	0.982	-3	-1	-0.3	-3	-0.6	-0.2	1	37	25	2.47	1.21	63	456	1.13	0.26	41	1.5	5	42	Patients
2616	OA	Male	<50	<30	<18.5	Deficiency	Elevated	Score Lower Than Expected	Abnormal	Elevated	No	No	Male	Male	No	No	No	Yes	No	No	No	2 Types cDMARDs	No	Yes	0.785	0.575	0.649	-2.8	-2.6	-2.5	-2.8	-2.5	-2.5	12	27	17.9688	2.39	1.13	56	480	1.33	0.38	66	11.2	62	74	Patients
3615	OA	Male	≥50	≥70	18.5~23.9	Deficiency	Normal	Osteopenia	Abnormal	Elevated	No	No	Male	Male	No	No	No	No	No	No	No	No	No	No	1.007	0.768	0.831	-1.1	-1.1	-0.5	-0.2	0.1	0.2	4	70	22.04	2.29	1.19	62	326	1.26	0.22	41	0.9	57	59.3	Patients
3979	OA	Male	≥50	50-69	<18.5	Normal	Elevated	Osteoporosis	Abnormal	Elevated	Ever or current	Ever or current	Male	Male	No	No	No	No	No	No	No	No	No	Yes	0.771	0.772	0.858	-2.5	-0.9	-1.1	-1.8	0.1	-0.6	4	62	17.1468	1.97	1.36	74	486	0.91	0.21	44	139.5	106	85	Patients
2	OA	Female	≥50	≥70	18.5~23.9	Normal	Elevated	Osteoporosis	Abnormal	Elevated	No	No	Yes	Menopause	No	No	No	No	No	No	No	No	No	Yes	0.694	0.743	0.534	-2.6	-0.4	-2.4	-1.4	0.7	-1.4	12	70	20.9572	2.24	0.94	65	349.8	1.08	0.28	53	34.67	113	96.6667	Patients
10	OA	Female	≥50	50-69	18.5~23.9	Deficiency	Normal	Osteoporosis	Abnormal	Elevated	No	No	Yes	Menopause	No	No	Yes	No	No	No	Yes	1 Type cDMARDs	No	No	0.583	0.577	0.611	-4.2	-2.4	-2.7	-2.7	-1.1	-1.7	4	61	18.75	2.4	0.96	73	212	0.93	0.22	57	0.2	49	68	Patients
1662	OA	Female	≥50	50-69	18.5~23.9	Deficiency	Elevated	Osteopenia	Abnormal	Elevated	No	No	Yes	Menopause	No	No	No	No	No	No	Yes	1 Type cDMARDs	No	Yes	0.879	0.689	0.761	-1.5	-1.4	-1.5	-0.7	-0.6	-1	0.25	51	20.7008	2.34	1.12	54	148	1.1	0.16	15	27.8	25	74	Patients
1692	OA	Female	≥50	50-69	≥28	Deficiency	Elevated	Osteopenia	Abnormal	Elevated	No	No	Yes	Menopause	No	No	No	No	No	No	No	No	No	No	0.839	0.728	0.891	-2	-1.1	-0.4	-0.9	0	0.3	3	54	28.4864	1.97	1.1	49	313	1.51	0.33	59	47.8	93	54	Patients
1710	OA	Female	≥50	50-69	18.5~23.9	Normal	Normal	Osteoporosis	Abnormal	Elevated	No	No	Yes	Early Menopause,≤45	No	No	No	No	No	No	No	No	No	No	0.5	0.469	0.541	-4.7	-3.4	-3.3	-3	-1.9	-2.1	9	65	18.6667	2.25	1.1	70	365	1.18	0.28	36	2.5	51	87	Patients
1749	OA	Female	≥50	50-69	≥28	Normal	Normal	Osteopenia	Abnormal	Elevated	No	No	Yes	Menopause	No	No	No	No	No	No	No	No	No	No	0.799	0.857	0.913	-2	0.1	-0.2	-0.8	1.2	0.5	1	56	28	2.4	1.04	49	271	1.53	0.33	37	3.7	28	75	Patients
1755	OA	Female	≥50	50-69	<18.5	Normal	Normal	Osteoporosis	Abnormal	Normal	No	No	Yes	Menopause	No	No	No	No	No	No	No	No	No	Yes	0.751	0.712	0.764	-2.7	-1.2	-1.5	-1.8	-0.4	-0.9	2.5	51	17.1045	2.38	1.02	44	286	0.96	0.23	44	0.1	16	76	Patients
1804	OA	Female	≥50	50-69	24~27.9	Deficiency	Normal	Osteopenia	Abnormal	Normal	No	No	Yes	Menopause	No	No	No	No	No	No	No	No	No	Yes	0.881	0.816	0.921	-1.2	-0.3	-0.2	-0.1	0.8	0.6	8	56	27.4348	2.46	1.33	52	344	1.4	0.28	63	3.2	10	67	Patients
1818	OA	Female	≥50	50-69	18.5~23.9	Deficiency	Normal	Osteopenia	Abnormal	Elevated	No	No	Yes	Menopause	No	No	Yes	No	No	No	No	No	No	Yes	0.818	0.605	0.772	-2.1	-2.2	-1.4	-0.3	-0.7	-0.2	0.5	65	21.2306	2.41	1.22	49	318	1.1	0.18	34	0.8	20	74	Patients
1830	OA	Female	≥50	50-69	24~27.9	Deficiency	Normal	Normal	Normal	Normal	No	No	Yes	Menopause	No	Yes	Yes	Yes	No	No	No	1 Type cDMARDs	No	Yes	0.971	0.775	0.842	-0.7	-0.7	-0.8	0.3	0.3	-0.2	3	53	26.5643	2.43	1.48	68	419	1.15	0.22	52	1.4	9	33	Patients
1833	OA	Female	≥50	50-69	18.5~23.9	Deficiency	Elevated	Osteoporosis	Abnormal	Elevated	No	No	Yes	Menopause	Yes	Yes	Yes	No	No	No	No	No	No	No	0.702	0.592	0.738	-3.1	-2.3	-1.7	-1.1	-0.6	-0.3	1.5	68	21.6441	2.46	1.19	59	326	1.47	0.35	65	10.4	44	72	Patients
1860	OA	Female	≥50	50-69	24~27.9	Normal	Normal	Osteoporosis	Abnormal	Elevated	No	No	Yes	Menopause	No	No	Yes	No	No	No	No	No	No	Yes	0.73	0.804	0.914	-2.9	-0.4	-0.2	-1.5	0.8	0.7	4.8	59	24.5603	2.32	1.18	73	320	1.1	0.31	45	3.1	35	102.5	Patients
1861	OA	Female	≥50	50-69	18.5~23.9	Normal	Normal	Osteopenia	Abnormal	Elevated	No	No	Yes	Menopause	No	No	No	No	No	No	No	No	No	No	0.893	0.778	0.82	-1.4	-0.6	-1	-0.7	0.1	-0.5	21	50	21.7784	2.33	1.06	56	218	1.02	0.22	39	2	30	86	Patients
1894	OA	Female	≥50	50-69	24~27.9	Deficiency	Elevated	Normal	Normal	Elevated	No	No	Yes	Menopause	Yes	No	Yes	No	No	No	Yes	No	No	Yes	1.097	0.899	0.957	0.5	0.5	0.1	1.9	1.8	1.1	2.5	60	24.1217	2.28	1.12	93	288	1.19	0.32	50	44	92	46	Patients
1915	OA	Female	≥50	50-69	≥28	Deficiency	Normal	Osteopenia	Abnormal	Elevated	No	No	Yes	Menopause	No	No	No	Yes	No	No	No	No	No	Yes	1.149	0.668	0.719	0.6	-1.6	-1.8	2.5	-0.1	-0.5	13	66	31.25	2.14	1.27	134	384	0.85	0.2	37	3.5	35	41	Patients
1958	OA	Female	≥50	50-69	24~27.9	Deficiency	Normal	Osteopenia	Abnormal	Normal	No	No	Yes	Menopause	No	No	Yes	No	No	No	No	No	No	Yes	0.834	0.664	0.808	-1.9	-1.7	-1.1	-0.4	-0.3	-0.1	8	61	24.974	2.24	1.16	71	403	1.01	0.25	55	0.8	8	62	Patients
1961	OA	Female	≥50	50-69	24~27.9	Normal	Normal	Osteopenia	Abnormal	Normal	No	No	Yes	Menopause	No	No	Yes	Yes	No	No	No	No	No	No	0.886	0.679	0.835	-1.2	-1.5	-0.9	-0.2	-0.5	-0.2	5.6	53	27.6398	2.41	0.1	60	438	1.28	0.47	56	2	19	92	Patients
1974	OA	Female	≥50	50-69	<18.5	Normal	Elevated	Osteoporosis	Abnormal	Elevated	No	No	Yes	Menopause	No	No	No	No	No	No	No	No	No	No	0.764	0.54	0.645	-2.6	-2.8	-2.4	-0.5	-1	-1	1.5	69	18.2222	2.28	1.22	66	222	1.43	0.4	71	46.9	78	75	Patients
2004	OA	Female	≥50	≥70	18.5~23.9	Deficiency	Elevated	Osteopenia	Abnormal	Elevated	No	No	Yes	Menopause	No	No	No	Yes	Yes	No	No	No	No	Yes	0.869	0.635	0.769	-1	-1.9	-1.4	1	-0.1	0.1	3.5	70	22.5827	2.34	1.36	68	477.1	1	0.32	61	9.9	22	38	Patients
2039	OA	Female	≥50	50-69	24~27.9	Normal	Normal	Normal	Normal	Normal	No	No	Yes	Menopause	No	No	No	No	No	No	No	No	No	No	0.951	0.774	0.966	-0.3	-0.7	0.2	0.7	0.4	0.9	4	55	24.7676	2.24	1.1	62	236	0.78	0.26	17	0.4	3	90	Patients
2150	OA	Female	≥50	≥70	≥28	Deficiency	Normal	Osteopenia	Abnormal	Normal	Ever or current	No	Yes	Menopause	No	Yes	Yes	No	No	No	Yes	No	No	Yes	0.936	0.604	0.818	-1.1	-2	-1	1.2	-0.1	0.5	36	72	31.6406	2.53	1.4	61	410	1.26	0.21	46	0.5	13	34	Patients
2168	OA	Female	≥50	50-69	≥28	Deficiency	Normal	Normal	Normal	Elevated	No	No	Yes	Menopause	No	No	No	No	No	No	No	No	No	Yes	1.081	0.843	1.051	0.3	-0.1	0.9	1.5	1.1	1.7	3	56	33.923	2.41	1.14	74	357	1.28	0.33	55	1.6	20	60	Patients
2189	OA	Female	<50	30-49	≥28	Deficiency	Normal	Osteopenia	Abnormal	Normal	No	No	Yes	Menopause	No	No	No	No	No	No	No	No	No	Yes	0.868	0.862	0.79	-1.9	0.1	-1.2	-1.2	0.8	-0.8	10	49	28.7201	2.47	1.38	61	397	1.36	0.4	48	1.4	10	71.6667	Patients
2197	OA	Female	≥50	50-69	≥28	Normal	Normal	Osteopenia	Abnormal	Normal	No	No	Yes	Menopause	No	No	Yes	No	No	No	No	No	No	Yes	0.818	0.724	0.817	-2.1	-1.1	-1	-0.7	0.1	-0.1	4	59	28.8889	2.36	1	53	335	1.59	0.32	45	0.9	15	84	Patients
2238	OA	Female	≥50	≥70	24~27.9	Deficiency	Normal	Osteopenia	Abnormal	Normal	No	No	Yes	Early Menopause,≤45	No	No	No	Yes	No	No	No	No	No	No	0.782	0.706	0.836	-1.8	-1.3	-0.9	0.2	0.6	0.7	10	70	25.6837	2.38	1.05	70	514	1.11	0.3	29	0.4	12	57	Patients
2255	OA	Female	≥50	50-69	24~27.9	Deficiency	Elevated	Osteoporosis	Abnormal	Elevated	No	No	Yes	Menopause	No	Yes	No	No	No	No	No	No	No	Yes	0.777	0.614	0.77	-2.7	-2.1	-1.4	-0.9	-0.6	-0.2	0.5	65	26.2227	2.38	1.26	62	236	1.11	0.19	37	12.6	44	55	Patients
2284	OA	Female	≥50	≥70	24~27.9	Deficiency	Elevated	Osteopenia	Abnormal	Elevated	No	No	Yes	Menopause	No	No	No	No	No	No	No	No	No	Yes	1.121	0.666	0.851	0.9	-1.6	-0.7	3.4	0.5	1.2	0.8	77	24.0882	2.29	1.2	83	310	1.09	0.33	35	5.7	20	60	Patients
2479	OA	Female	≥50	50-69	≥28	Deficiency	Normal	Osteoporosis	Abnormal	Elevated	No	No	Yes	Menopause	No	Yes	No	Yes	No	No	No	No	No	No	0.575	0.529	0.638	-4.6	-2.9	-2.5	-2.5	-1.1	-1	33	68	28.0404	2.44	1.36	73.7	463	1.38	0.52	75	2.3	23	52	Patients
2493	OA	Female	≥50	≥70	24~27.9	Deficiency	Normal	Osteoporosis	Abnormal	Normal	No	No	Yes	Menopause	No	No	No	No	No	No	No	No	No	Yes	0.774	0.603	0.855	-2.5	-2.2	-0.7	-0.3	-0.4	0.8	10	70	26.2222	2.25	1.12	59	395	1.04	0.22	57	1	16	57	Patients
2495	OA	Female	≥50	≥70	18.5~23.9	Deficiency	Normal	Osteoporosis	Abnormal	Elevated	No	No	Yes	Menopause	No	Yes	Yes	No	No	No	No	No	No	Yes	0.64	0.487	0.623	-4	-3.3	-2.6	-1.4	-1.1	-0.8	8	76	23.2446	2.07	0.88	71	381	1.56	0.26	36	1.4	39	45	Patients
2504	OA	Female	≥50	≥70	24~27.9	Deficiency	Normal	Normal	Normal	Elevated	No	No	Yes	Menopause	Yes	Yes	Yes	Yes	No	Yes	No	1 Type cDMARDs	No	Yes	1.149	0.748	0.911	1.2	-0.9	-0.3	3.7	1.3	1.7	5	77	25.721	2.41	1.3	68	517	1.5	0.32	68	3.1	33	53	Patients
2522	OA	Female	≥50	50-69	18.5~23.9	Normal	Normal	Osteoporosis	Abnormal	Normal	No	No	Yes	Menopause	No	No	No	No	No	No	No	No	No	Yes	0.713	0.707	0.853	-3.3	-1.3	-0.7	-1.8	0.1	0.3	7.2	61	23.1911	2.28	1.23	45	203	1.59	0.28	72	2	11	82	Patients
2524	OA	Female	≥50	≥70	24~27.9	Deficiency	Normal	Osteopenia	Abnormal	Normal	No	No	Yes	Menopause	No	Yes	No	No	No	No	No	No	No	No	0.778	0.592	0.669	-2.4	-2.3	-2.2	-0.3	-0.5	-0.7	10	70	24.4444	2.06	1.18	59	193	1.36	0.39	60	0.7	8	69	Patients
2535	OA	Female	≥50	50-69	24~27.9	Deficiency	Elevated	Osteopenia	Abnormal	Elevated	No	No	Yes	Menopause	No	No	No	Yes	No	No	No	1 Type cDMARDs	No	Yes	0.881	0.662	0.85	-1.2	-1.7	-0.8	0.3	-0.3	0.3	3	62	26.3535	2.17	1.41	51.2	472	1.4	0.24	60	63.8	51	45	Patients
2618	OA	Female	≥50	50-69	24~27.9	Normal	Elevated	Osteoporosis	Abnormal	Normal	No	No	Yes	Menopause	Yes	Yes	Yes	Yes	No	No	No	No	No	No	0.599	0.672	0.754	-4.1	-1.6	-1.5	-2.4	-0.2	-0.4	30	63	26.7094	2.45	1.34	82.7	777	1.68	0.34	61	7.6	17	80	Patients
2621	OA	Female	≥50	50-69	18.5~23.9	Normal	Normal	Normal	Normal	Normal	No	No	Yes	Menopause	No	No	No	No	No	No	No	No	No	Yes	1.034	0.798	0.855	-0.1	-0.5	-0.7	0.9	0.5	-0.1	12	53	20.9042	2.22	1.32	63.7	318	0.82	0.19	39	0	6	84	Patients
2640	OA	Female	≥50	50-69	24~27.9	Deficiency	Normal	Osteoporosis	Abnormal	Normal	No	No	Yes	Early Menopause,≤45	Yes	No	No	No	No	No	No	No	No	Yes	0.729	0.67	0.907	-2.6	-1.6	-0.3	-1.5	-0.5	0.4	0.25	55	27.4077	2.35	1.32	33.4	245	1.3	0.24	55	1.3	17	25	Patients
2660	OA	Female	<50	30-49	18.5~23.9	Deficiency	Normal	Normal	Normal	Normal	No	No	Yes	Menopause	No	No	No	No	No	No	No	No	No	No	1.056	0.752	0.867	0.1	-0.9	-0.6	0.8	-0.2	-0.2	2	49	21.4844	2.44	1.22	64.6	60	0.94	0.19	54	0.3	16	68	Patients
2661	OA	Female	≥50	≥70	18.5~23.9	Normal	Elevated	Osteoporosis	Abnormal	Elevated	No	No	Yes	Menopause	No	No	No	No	No	No	No	No	No	Yes	0.622	0.665	0.749	-3.9	-1.7	-1.6	-1.6	0.3	0.1	0.5	72	23.1911	2.19	1.12	46.8	330	1.4	0.32	45	52.6	75	80	Patients
2662	OA	Female	≥50	≥70	24~27.9	Deficiency	Normal	Osteopenia	Abnormal	Normal	No	No	Yes	Menopause	Yes	Yes	No	Yes	No	No	No	No	No	No	0.967	0.712	0.768	-0.8	-1.2	-1.4	1.5	0.7	0.2	2.8	71	27.2392	2.35	1.1	98.1	521	1.09	0.17	60	1.4	17	34	Patients
2695	OA	Female	<50	<30	24~27.9	Deficiency	Normal	Normal	Normal	Normal	No	No	Yes	Menopause	No	No	No	No	No	No	No	No	No	Yes	0.948	0.802	0.943	-0.9	-0.4	0	-0.4	0.1	0.4	8.6	20	24.5243	2.42	1.35	71	279	1.38	0.24	27	0.7	7	28	Patients
2703	OA	Female	≥50	50-69	≥28	Normal	Normal	Osteopenia	Abnormal	Normal	No	No	Yes	Menopause	Yes	Yes	No	No	No	No	No	No	No	Yes	0.818	0.782	0.988	-2.1	-0.6	0.4	-0.9	0.5	1.1	4	56	33.3333	2.45	1.49	51	358	1.45	0.27	63	1.1	10	82	Patients
2707	OA	Female	≥50	≥70	≥28	Deficiency	Normal	Osteoporosis	Abnormal	Normal	No	No	Yes	Menopause	No	No	No	Yes	No	No	No	No	No	Yes	0.771	0.797	0.831	-2.5	-0.5	-0.9	-0.4	1.4	0.6	22	70	29.3333	2.51	1.38	70.2	455	1.28	0.27	51	0.1	7	64	Patients
2714	OA	Female	≥50	50-69	18.5~23.9	Deficiency	Normal	Osteopenia	Abnormal	Normal	No	No	Yes	Menopause	No	No	No	No	No	No	No	No	No	Yes	0.81	0.789	0.855	-2.2	-0.5	-0.7	-0.8	-0.7	0.2	0.25	57	23.833	2.18	1.32	55.8	253	0.86	0.28	55	2.5	19	43	Patients
2731	OA	Female	≥50	≥70	18.5~23.9	Deficiency	Normal	Osteoporosis	Abnormal	Elevated	No	No	Yes	Menopause	Yes	No	No	Yes	No	No	No	No	No	No	0.504	0.499	0.606	-4.7	-3.2	-2.8	-2.1	-0.9	-0.7	12	79	23.7812	2.45	1.06	72.6	467	1.15	0.29	69	4.9	31	44	Patients
2733	OA	Female	≥50	≥70	≥28	Normal	Normal	Osteopenia	Abnormal	Normal	No	No	Yes	Menopause	No	Yes	No	Yes	No	No	No	No	No	No	0.857	0.667	0.853	-1.7	-1.6	-0.7	0.5	0.2	0.8	5.5	71	29.4321	2.32	1.01	56.6	492	1.34	0.45	66	0.8	17	82	Patients
2735	OA	Female	≥50	50-69	<18.5	Deficiency	Elevated	Severe Osteoporosis	Abnormal	Elevated	No	No	Yes	Menopause	No	No	No	No	Yes	No	No	No	No	No	0.514	0.548	0.583	-4.6	-2.7	-2.9	-2.5	-0.9	-1.5	0.4	69	14.9984	2.19	1.24	68.5	178	1.51	0.35	73	74.2	87	69	Patients
2736	OA	Female	≥50	≥70	24~27.9	Deficiency	Elevated	Osteoporosis	Abnormal	Elevated	No	No	Yes	Menopause	Yes	Yes	Yes	No	No	No	No	No	No	No	0.578	0.686	0.716	-4.3	-1.5	-1.9	-2	0.4	-0.2	20	72	27.5312	2.33	0.91	46.9	411	1.6	0.28	66	10.5	47	66	Patients
2767	OA	Female	≥50	≥70	24~27.9	Deficiency	Normal	Severe Osteoporosis	Abnormal	Normal	No	No	Yes	Menopause	No	No	No	No	Yes	No	No	No	No	Yes	0.597	0.555	0.631	-4.1	-2.7	-2.5	-1.9	-0.8	-1	15	71	25.2994	2.32	1.28	59	275	1.22	0.31	68	0.9	12	44	Patients
2808	OA	Female	≥50	50-69	≥28	Deficiency	Normal	Osteoporosis	Abnormal	Normal	No	No	Yes	Menopause	Yes	No	No	No	No	No	No	No	No	Yes	0.668	0.742	0.916	-3.2	-1	-0.2	-1.3	0.7	1.1	7	67	32.4662	2.27	1.28	44.6	338	1.31	0.49	47	0.6	9	71	Patients
2870	OA	Female	≥50	50-69	24~27.9	Deficiency	Normal	Osteoporosis	Abnormal	Elevated	No	No	Yes	Menopause	Yes	Yes	No	No	No	No	No	No	No	Yes	0.656	0.55	0.637	-2.9	-2.7	-2.5	-1.1	-1	-1.1	35	68	26.0204	2.34	1.04	32	268	1.21	0.33	80	1.1	20	56	Patients
2871	OA	Female	≥50	≥70	18.5~23.9	Deficiency	Normal	Osteoporosis	Abnormal	Normal	No	No	Yes	Menopause	Yes	Yes	No	No	No	No	No	No	No	No	0.568	0.628	0.73	-4.4	-2	-1.7	-2.1	-0.1	-0.1	10	72	19.313	2.32	1.31	74	214	0.77	0.2	43	0.6	14	51	Patients
2884	OA	Female	≥50	≥70	18.5~23.9	Deficiency	Normal	Severe Osteoporosis	Abnormal	Elevated	No	No	Yes	Early Menopause,≤45	Yes	Yes	Yes	No	Yes	No	Yes	No	No	Yes	0.528	0.429	0.58	-4.5	-3.8	-3	-1.8	-1.5	-0.9	12	80	22.2656	2.32	1.41	71	317	1.08	0.26	54	1.6	21	45	Patients
2890	OA	Female	≥50	50-69	18.5~23.9	Deficiency	Elevated	Osteoporosis	Abnormal	Elevated	No	No	Yes	Menopause	Yes	No	No	No	No	No	No	No	No	Yes	0.689	0.463	0.548	-3.3	-3.5	-3.2	-1.7	-2.1	-2.2	0.5	61	22.0581	2.29	1.25	64	371	1.57	0.44	72	33.5	112	44	Patients
2902	OA	Female	<50	30-49	18.5~23.9	Deficiency	Normal	Osteoporosis	Abnormal	Normal	No	No	Yes	Menopause	No	No	No	No	No	No	No	No	No	Yes	0.696	0.616	0.775	-3.2	-2.1	-1.4	-2.5	-1.4	-0.9	1	48	22.7732	2.29	1.29	70.8	351	1.45	0.38	52	0.2	18	68	Patients
2931	OA	Female	≥50	≥70	18.5~23.9	Normal	Normal	Osteoporosis	Abnormal	Elevated	No	No	Yes	Menopause	Yes	Yes	No	No	No	No	No	No	No	Yes	0.689	0.541	0.647	-3.3	-2.8	-2.4	-1.1	-1	-0.9	40	70	20.9321	2.48	1.29	70	203	1.12	0.27	38	3.1	33	82	Patients
2963	OA	Female	≥50	≥70	18.5~23.9	Deficiency	Elevated	Osteopenia	Abnormal	Elevated	No	No	Yes	Menopause	No	No	No	No	No	No	No	No	No	No	0.774	0.592	0.777	-2.2	-2.3	-1.4	0.1	-0.3	0.4	1.4	73	23.4566	2.24	1.25	77	325	0.92	0.16	30	11.4	64	59	Patients
2977	OA	Female	≥50	50-69	18.5~23.9	Normal	Elevated	Osteoporosis	Abnormal	Elevated	No	No	Yes	Menopause	No	No	Yes	Yes	No	No	Yes	No	No	No	0.736	0.53	0.703	-2.8	-2.9	-2	-1.4	-1.6	-1	10	60	19.7711	2.34	1.03	49.1	544	1.38	0.25	49	8.2	35	77	Patients
2981	OA	Female	≥50	50-69	24~27.9	Deficiency	Normal	Osteopenia	Abnormal	Elevated	No	No	Yes	Menopause	No	No	Yes	No	No	Yes	No	No	No	Yes	0.794	0.667	0.783	-2	-1.6	-1.3	-0.4	-0.2	-0.1	1	64	26.0375	2.48	1.18	72	228	1.27	0.38	46	1.78	33	30	Patients
2985	OA	Female	≥50	50-69	18.5~23.9	Normal	Normal	Osteoporosis	Abnormal	Normal	No	No	Yes	Menopause	No	No	Yes	No	No	No	No	No	No	Yes	0.758	0.77	0.857	-2.6	-0.7	-0.7	-1.7	0.2	-0.1	4	52	18.8189	2.5	1.08	73	210	1.21	0.25	48	0.3	8	85	Patients
3000	OA	Female	≥50	50-69	18.5~23.9	Deficiency	Normal	Osteoporosis	Abnormal	Normal	No	No	Yes	Menopause	No	No	No	No	No	No	No	No	No	Yes	0.679	0.577	0.736	-3.3	-2.5	-1.7	-1.4	-0.8	-0.3	2	68	19.6763	2.5	1.14	61	208	1.02	0.21	48	1.3	12	44	Patients
3009	OA	Female	≥50	50-69	24~27.9	Deficiency	Normal	Osteoporosis	Abnormal	Normal	No	No	Yes	Menopause	No	No	No	No	No	No	No	No	No	Yes	0.672	0.634	0.778	-3.4	-1.9	-1.3	-2.5	-1	-0.8	22	52	24.2439	2.55	1.56	76	374	1.03	0.35	37	0.9	14	56	Patients
3202	OA	Female	≥50	50-69	18.5~23.9	Deficiency	Elevated	Osteoporosis	Abnormal	Elevated	No	No	Yes	Menopause	No	No	Yes	No	No	No	No	No	No	Yes	0.693	0.746	0.84	-3.2	-0.9	-0.8	-1.6	0.5	0.3	4.5	63	21.1927	2.33	1.06	71	343	1.46	0.37	67	13.5	90	71	Patients
3206	OA	Female	≥50	≥70	18.5~23.9	Deficiency	Normal	Osteopenia	Abnormal	Elevated	No	No	Yes	Menopause	No	No	No	No	No	No	No	No	No	No	0.873	0.608	0.729	-1.3	-2.2	-1.7	1.5	0.3	0.6	0.6	85	20.9366	2.31	1.58	101	192	0.82	0.13	25	1.4	36	64	Patients
3224	OA	Female	≥50	≥70	<18.5	Normal	Elevated	Osteoporosis	Abnormal	Elevated	No	No	Yes	Menopause	No	Yes	No	No	No	No	Yes	2 Types cDMARDs	No	Yes	0.608	0.597	0.854	-4	-2.3	-0.7	-1.8	-0.4	0.8	4	70	18.4676	2.53	1.02	156.4	313	1.18	0.29	52	63.6	140	87	Patients
3229	OA	Female	≥50	50-69	18.5~23.9	Normal	Normal	Osteopenia	Abnormal	Normal	No	No	Yes	Menopause	No	No	No	No	No	No	No	No	No	No	0.83	0.704	0.763	-2	-1.3	-1.5	-0.4	0.1	-0.4	23	56	22.8329	2.36	1.29	68	266	1.06	0.34	68	1.5	17	92.5	Patients
3230	OA	Female	≥50	50-69	24~27.9	Deficiency	Elevated	Osteopenia	Abnormal	Elevated	No	No	Yes	Menopause	Yes	Yes	No	No	No	No	No	No	No	No	0.79	0.615	0.775	-2.1	-2.1	-1.4	-0.9	-0.9	-0.6	15	57	27.4131	2.41	1.28	48	302	1.26	0.38	54	6.8	32	48	Patients
3233	OA	Female	≥50	50-69	≥28	Normal	Elevated	Osteoporosis	Abnormal	Elevated	No	No	Yes	Menopause	No	No	No	No	No	No	No	3 Types cDMARDs	No	No	0.757	0.721	0.898	-2.6	-1.2	-0.4	-1.6	-0.1	0.3	3.5	54	28.8044	2.48	1.36	63	207	1.42	0.28	67	5.6	25	100.833	Patients
3237	OA	Female	≥50	50-69	18.5~23.9	Normal	Normal	Osteoporosis	Abnormal	Elevated	No	No	Yes	Menopause	No	No	Yes	No	No	No	No	No	No	Yes	0.718	0.6	0.733	-3	-2.2	-1.7	-1.2	-0.7	-0.4	0.9	66	22.1003	2.39	1.49	71	372	1.22	0.34	62	2	20	82	Patients
3249	OA	Female	≥50	50-69	24~27.9	Deficiency	Elevated	Osteopenia	Abnormal	Elevated	No	No	Yes	Menopause	No	No	Yes	No	No	No	No	2 Types cDMARDs	Yes	Yes	0.922	0.74	0.858	-1.1	-1	-0.7	0.8	0.7	0.7	4.5	68	24.0346	2.14	1.29	65	178	1.1	0.28	50	16.1	26	38	Patients
3348	OA	Female	≥50	50-69	24~27.9	Normal	Normal	Osteopenia	Abnormal	Elevated	No	No	Yes	Menopause	No	Yes	Yes	No	No	No	No	No	No	Yes	0.831	0.611	0.828	-2	-2.1	-0.9	-0.2	-0.6	0.3	4.8	64	25.0657	2.48	1.06	88	382	1.29	0.34	49	3	24	85.8333	Patients
3302	OA	Female	≥50	50-69	24~27.9	Deficiency	Normal	Osteopenia	Abnormal	Normal	No	No	Yes	Menopause	No	Yes	Yes	No	No	No	No	No	No	No	0.812	0.624	0.828	-2.4	-1.8	-0.9	-0.8	-0.4	0.2	32.5	63	27.7008	2.29	1.35	84	257	1.19	0.27	44	1.3	8	70	Patients
3326	OA	Female	≥50	50-69	18.5~23.9	Normal	Elevated	Osteoporosis	Abnormal	Elevated	No	No	Yes	Menopause	No	No	No	No	No	No	No	No	No	Yes	0.672	0.624	0.807	-2.8	-2	-1.1	-1.8	-1	-0.5	0.5	54	20.7756	2.28	1.21	94	305	1.35	0.37	59	111.9	108	87	Patients
3334	OA	Female	≥50	50-69	18.5~23.9	Deficiency	Normal	Normal	Normal	Elevated	No	No	Yes	Menopause	No	No	No	No	No	No	No	No	No	No	1.067	0.772	0.913	0.8	-0.7	-0.2	2.2	0.7	0.8	1.5	61	23.1247	2.41	1.06	54	193	0.86	0.25	44	0	41	56	Patients
3454	OA	Female	<50	30-49	18.5~23.9	Normal	Normal	Osteoporosis	Abnormal	Elevated	No	No	Yes	Early Menopause,≤45	No	No	No	No	No	No	No	No	No	Yes	0.88	0.509	0.578	-1.8	-3.4	-3.3	-1.4	-3	-3.1	4	43	19.1327	2.14	0.98	47	276	0.82	0.18	23	3.1	50	91	Patients
3572	OA	Female	≥50	50-69	18.5~23.9	Normal	Elevated	Osteopenia	Abnormal	Elevated	No	No	Yes	Menopause	No	No	No	No	No	No	No	No	No	No	0.826	0.645	0.816	-1.8	-1.7	-1	-0.2	-0.3	0.1	4.2	62	23.81	2.37	1.2	52	363	1.14	0.29	53	5.1	49	96.6667	Patients
3574	OA	Female	<50	30-49	18.5~23.9	Deficiency	Normal	Osteopenia	Abnormal	Elevated	No	No	Yes	Menopause	No	No	No	No	No	No	No	No	No	No	0.932	0.705	0.793	-1.2	-1.3	-1.3	-0.6	-0.7	-0.9	5	48	18.55	2.41	7.2	77	646	0.29	0.27	46	1.13	109	56	Patients
3578	OA	Female	≥50	50-69	≥28	Normal	Elevated	Normal	Normal	Elevated	No	No	Yes	Menopause	Yes	Yes	No	No	No	No	No	No	No	No	0.996	0.86	0.924	-0.1	0	-0.1	1.2	1.2	0.8	2	58	28.125	2.05	1.19	49	298.8	1.08	0.25	43	15.3	37	85.8333	Patients
3632	OA	Female	≥50	50-69	≥28	Normal	Normal	Osteoporosis	Abnormal	Normal	No	No	Yes	Menopause	No	No	No	No	No	No	No	No	No	Yes	0.741	0.574	0.732	-2.7	-2.6	-1.8	-0.8	-0.9	-0.4	9	68	29.3	2.33	1.04	46	271	0.4	0.03	29	1.1	10	88	Patients
3720	OA	Female	<50	30-49	≥28	Deficiency	Elevated	Normal	Normal	Elevated	No	No	Yes	Menopause	No	No	No	No	No	No	No	No	No	Yes	1.064	0.755	0.994	0.2	-0.7	0.4	0.8	-0.1	0.8	1	47	28.9811	2.33	1.16	53	291	1.35	0.26	72	14.3	61	24	Patients
3754	OA	Female	≥50	50-69	24~27.9	Deficiency	Elevated	Osteopenia	Abnormal	Elevated	No	No	Yes	Menopause	Yes	Yes	No	No	No	No	No	No	No	No	0.778	0.687	0.907	-1.8	-1	0.1	-0.5	0.2	1	2	59	25.9516	1.93	1.17	55	235	1.45	0.38	49	5.2	106	68	Patients
3757	OA	Female	≥50	≥70	≥28	Deficiency	Normal	Osteoporosis	Abnormal	Normal	No	No	Yes	Menopause	No	Yes	No	No	No	No	No	No	No	No	0.741	0.697	0.662	-2.9	-1.6	-2.4	-0.5	0	-1	12	75	28.4529	2.29	1.35	75.8	326	1.28	0.25	55	2.3	16	30	Patients
3781	OA	Female	≥50	50-69	18.5~23.9	Deficiency	Elevated	Osteoporosis	Abnormal	Elevated	No	No	Yes	Menopause	No	No	No	No	No	No	No	No	No	No	0.76	0.634	0.798	-3.1	-2.1	-1.4	-1.3	-0.5	-0.1	9	65	22.0604	2.22	0.95	150	377	0.66	0.18	48	42	51	44	Patients
3790	OA	Female	≥50	≥70	24~27.9	Deficiency	Elevated	Osteoporosis	Abnormal	Elevated	No	No	Yes	Menopause	No	No	No	No	No	No	No	No	No	No	0.81	0.712	0.884	-2.5	-2	-1.1	-0.3	0	0.6	9	72	25.1096	2.22	1.28	63.2	423	1.03	0.27	48	58.9	47	50	Patients
3807	OA	Female	≥50	≥70	18.5~23.9	Deficiency	Normal	Osteoporosis	Abnormal	Elevated	No	No	Yes	Menopause	No	No	No	No	No	No	No	No	No	No	0.74	0.642	0.711	-2.9	-2.2	-2.1	-0.5	-0.1	-0.4	3	75	19.0443	2.26	1.19	68	340	1.12	0.29	60	1.4	33	34	Patients
3813	OA	Female	≥50	50-69	18.5~23.9	Deficiency	Normal	Osteopenia	Abnormal	Normal	No	No	Yes	Menopause	Yes	No	No	No	No	No	No	No	No	No	0.869	0.685	0.761	-1.2	-1.5	-1.5	-0.3	-0.6	-0.9	9	53	18.7305	2.37	1.14	76	375	0.91	0.29	15	3.1	11	73	Patients
3824	OA	Female	≥50	≥70	18.5~23.9	Deficiency	Elevated	Osteoporosis	Abnormal	Elevated	No	No	Yes	Menopause	No	Yes	No	No	No	No	No	No	No	No	0.63	0.83	0.786	-3.9	-0.4	-1.7	-1.4	1.8	0.1	4	76	20.3954	2.4	1.12	71	440	0.96	0.15	32	14.3	60	54	Patients
3866	OA	Female	≥50	50-69	≥28	Normal	Elevated	Normal	Normal	Elevated	No	No	Yes	Menopause	No	No	No	No	No	No	No	No	No	Yes	1.17	0.957	0.863	1.5	-0.6	-0.6	1.6	0.2	0	4	53	32.8731	2.53	1.1	97	426	1.18	0.25	56	7.6	51	82	Patients
3897	OA	Female	≥50	50-69	24~27.9	Normal	Normal	Osteoporosis	Abnormal	Normal	No	No	Yes	Menopause	No	No	No	No	No	No	No	No	No	No	0.597	0.568	0.679	-4.3	-2.7	-2.2	-2.3	-1	-0.8	6	68	25.3902	2.49	1.3	59	288	0.83	0.41	51	1.13	9	76	Patients
3898	OA	Female	≥50	50-69	18.5~23.9	Deficiency	Normal	Osteoporosis	Abnormal	Elevated	No	No	Yes	Menopause	No	No	No	No	No	No	No	No	No	No	0.692	0.511	0.729	-2.8	-2.9	-1.7	-1.3	-1.6	-0.6	9	62	21.7778	2.39	1.02	53	289	1.28	0.27	64	0.1	21	34	Patients
3937	OA	Female	≥50	50-69	≥28	Normal	Normal	Normal	Normal	Elevated	No	No	Yes	Menopause	No	No	No	No	No	No	No	No	No	Yes	0.959	0.904	0.939	-0.8	0.4	-0.1	0.5	1.7	0.8	2	59	29.2421	2.26	1.34	70.2	288	0.93	0.35	45	0.2	31	82	Patients
3946	OA	Female	≥50	50-69	24~27.9	Normal	Elevated	Osteopenia	Abnormal	Elevated	No	No	Yes	Menopause	No	No	No	No	No	No	No	No	No	No	0.998	0.718	0.907	-0.3	-1.1	-0.3	1.4	0.4	0.8	29	63	24.5243	2.27	1.29	60	469	1.6	0.44	61	82.5	120	84	Patients
3949	OA	Female	≥50	≥70	18.5~23.9	Normal	Elevated	Osteopenia	Abnormal	Elevated	No	No	Yes	Menopause	No	Yes	No	No	No	No	No	No	No	No	1.149	0.592	0.786	0.8	-2.2	-1.3	3.4	0.1	0.8	31	80	23.634	2.41	0.1	70	247	0.98	0.43	65	80.6	73	83	Patients
3951	OA	Female	≥50	50-69	<18.5	Deficiency	Elevated	Osteoporosis	Abnormal	Elevated	No	No	Yes	Early Menopause,≤45	No	No	No	No	No	No	No	No	No	No	0.643	0.588	0.719	-3.9	-2.6	-2	-2.2	-1.1	-0.8	1.5	64	17.0245	1.9	1.04	51	244	1.59	0.47	34	10.5	83	71	Patients
3953	OA	Female	≥50	50-69	≥28	Deficiency	Normal	Osteopenia	Abnormal	Elevated	No	No	Yes	Early Menopause,≤45	No	No	No	No	No	No	No	No	No	No	1.006	0.687	0.774	-0.2	-1.4	-1.4	1.4	0	-0.2	20	63	29.5159	2.24	1.04	69	410	1.3	0.21	37	0.2	23	62	Patients
3958	OA	Female	≥50	50-69	24~27.9	Deficiency	Elevated	Normal	Normal	Elevated	No	No	Yes	Menopause	No	No	No	Yes	No	No	No	No	No	Yes	1.063	0.835	0.956	-0.4	-0.3	-0.2	0.3	0.4	0.3	1	50	24.6355	2.34	0.95	62	225.2	1.41	0.25	66	12.3	28	74	Patients
3963	OA	Female	≥50	50-69	≥28	Normal	Elevated	Osteopenia	Abnormal	Elevated	No	No	Yes	Menopause	No	No	No	No	No	No	No	No	No	No	0.879	0.677	0.893	-1.5	-1.5	-0.3	-0.7	-0.7	0.2	4	51	28	2.29	1.59	74	286	1.65	0.53	82	7.6	53	83.3333	Patients
3968	OA	Female	≥50	50-69	18.5~23.9	Deficiency	Normal	Osteoporosis	Abnormal	Elevated	No	No	Yes	Menopause	No	No	No	No	No	No	No	No	No	No	0.717	0.504	0.658	-2.9	-3.1	-2.4	-1.4	-1.7	-1.4	5	62	20.9275	2.45	1.23	33	339	0.91	0.18	47	2.8	63	72	Patients
3976	OA	Female	≥50	50-69	24~27.9	Normal	Elevated	Normal	Normal	Elevated	No	No	Yes	Early Menopause,≤45	No	No	No	No	No	No	No	No	No	Yes	0.967	0.842	1.035	-0.1	0.5	1.1	1.2	1.8	1.9	1	58	27.4756	2.42	1.41	42.2	182	1.43	0.36	63	107.28	87	86	Patients
4009	OA	Female	≥50	≥70	24~27.9	Deficiency	Normal	Osteoporosis	Abnormal	Elevated	No	No	Yes	Menopause	Yes	Yes	No	No	No	No	No	No	No	Yes	0.701	0.636	0.769	-2.7	-1.7	-1.2	-0.1	0.5	0.7	1	77	26.6667	2.29	1	49	247	1.09	0.31	43	1.3	88	67	Patients
4012	OA	Female	≥50	50-69	18.5~23.9	Deficiency	Elevated	Osteoporosis	Abnormal	Normal	No	No	Yes	Menopause	No	No	No	No	No	No	No	No	No	Yes	0.748	0.672	0.863	-2.9	-1.8	-0.7	-1.7	-0.6	0.1	2	51	20.0288	2.29	1.16	105	466	1.07	0.23	37	12.3	10	61	Patients
4016	OA	Female	≥50	50-69	≥28	Deficiency	Elevated	Osteopenia	Abnormal	Elevated	No	No	Yes	Early Menopause,≤45	Yes	Yes	No	No	No	No	No	No	No	Yes	0.808	0.696	0.898	-2.2	-1.2	-0.3	-0.1	0.6	1.2	9	69	28.764	2.25	1.36	102.1	411	2.08	0.38	76	162.1	62	52	Patients
4050	OA	Female	≥50	50-69	18.5~23.9	Normal	Elevated	Osteopenia	Abnormal	Elevated	No	No	Yes	Menopause	No	No	Yes	No	No	No	No	No	No	No	0.795	0.654	0.848	-2.3	-1.8	-0.9	-0.8	-0.4	0.1	14	61	20.2222	2.17	0.95	56	330	1.61	0.32	80	29.7	42	80	Patients
4059	OA	Female	≥50	50-69	24~27.9	Deficiency	Elevated	Osteopenia	Abnormal	Elevated	No	No	Yes	Early Menopause,≤45	Yes	Yes	No	No	No	No	No	No	No	No	0.743	0.716	0.866	-2.2	-0.9	-0.2	-0.9	0.4	0.7	6	58	27.7671	2.24	0.88	67	190	1.22	0.17	41	162.1	112	56.75	Patients
4120	OA	Female	≥50	50-69	24~27.9	Deficiency	Normal	Normal	Normal	Elevated	No	No	Yes	Menopause	No	No	No	No	No	No	No	No	No	Yes	0.985	0.822	0.902	-0.8	-0.7	-0.4	0	0.1	0	17	50	25.3906	2.28	0.98	48	322.7	1.02	0.25	57	0.2	38	53	Patients
4137	OA	Female	≥50	≥70	24~27.9	Normal	Elevated	Osteopenia	Abnormal	Elevated	No	No	Yes	Menopause	Yes	Yes	No	No	No	No	No	No	No	Yes	0.743	0.666	0.844	-2.3	-1.4	-0.7	0.2	0.7	1.1	3	74	27.5556	2.37	1.2	64	361	1.42	0.27	64	135.5	119	76	Patients
4154	OA	Female	≥50	≥70	≥28	Deficiency	Elevated	Osteoporosis	Abnormal	Elevated	No	No	Yes	Menopause	No	Yes	Yes	Yes	No	No	No	No	No	Yes	0.933	0.511	0.67	-2.7	-3.2	-2.5	0	-1	-0.5	5	78	33.3205	2.23	1.08	84	397	1.38	0.26	61	29.6	75	71	Patients
1697	OA	Male	≥50	50-69	24~27.9	Normal	Normal	Osteopenia	Abnormal	Elevated	No	No	Male	Male	No	Yes	Yes	Yes	No	No	No	No	No	Yes	0.874	0.851	0.937	-2	-0.6	-0.6	-1.4	0.4	-0.2	0.25	59	25.1429	2.29	1	64	332	1.02	0.52	40	0.3	20	86	Patients
1845	OA	Male	≥50	≥70	18.5~23.9	Normal	Elevated	Osteoporosis	Abnormal	Elevated	No	No	Male	Male	No	Yes	No	Yes	No	No	Yes	1 Type cDMARDs	No	No	0.728	0.593	0.705	-3.3	-2.5	-2.2	-2.1	-0.9	-1.1	1.5	80	20.2848	2.3	1.08	93	425	0.94	0.19	45	51	109	76	Patients
2024	OA	Male	≥50	50-69	24~27.9	Deficiency	Elevated	Normal	Normal	Elevated	No	No	Male	Male	No	Yes	Yes	Yes	No	No	No	No	No	Yes	0.958	0.846	1.034	-0.9	-0.6	0	-0.3	0.3	0.4	0.25	57	24.5675	2.16	1.28	104	690	1.14	0.38	46	5	53	33	Patients
2539	OA	Male	≥50	≥70	≥28	Normal	Elevated	Osteopenia	Abnormal	Elevated	No	No	Male	Male	Yes	Yes	No	No	No	No	No	No	No	Yes	0.88	0.831	0.91	-1.9	-0.7	-0.8	-0.9	0.6	0	1	75	27.968	2.36	1.2	82.6	475	1.31	0.33	66	8.3	21	80	Patients
2649	OA	Male	≥50	50-69	18.5~23.9	Deficiency	Elevated	Osteoporosis	Abnormal	Elevated	Ever or current	No	Male	Male	Yes	No	No	No	No	No	No	No	No	Yes	0.715	0.78	0.91	-3.4	-1.1	-0.8	-2.6	0	-0.2	16	67	21.3068	2.33	1.2	75.8	352	1.27	0.3	63	80.8	92	34	Patients
2682	OA	Male	≥50	50-69	18.5~23.9	Normal	Elevated	Osteopenia	Abnormal	Elevated	No	No	Male	Male	No	No	No	No	No	No	No	No	No	Yes	0.933	0.865	0.956	-1.1	-0.5	-0.5	-0.7	0.3	-0.2	22	52	21.7993	2.26	1.06	80	383.8	1.32	0.3	43	54.87	32	78	Patients
2855	OA	Male	≥50	50-69	18.5~23.9	Deficiency	Normal	Osteoporosis	Abnormal	Elevated	No	No	Male	Male	No	Yes	No	Yes	No	No	No	No	No	Yes	0.698	0.666	0.806	-3.6	-1.9	-1.5	-2.8	-0.9	-1	1	65	22.0317	2.24	1.13	87	510	1.17	0.32	55	4	17	64	Patients
2873	OA	Male	≥50	50-69	<18.5	Deficiency	Normal	Osteopenia	Abnormal	Normal	No	No	Male	Male	No	No	No	No	No	No	No	No	No	Yes	0.811	0.663	0.814	-2.4	-2	-1.4	-1.5	-0.8	-0.9	12	68	18.1449	2.28	1.16	61	361	0.8	0.25	49	1.5	8	60	Patients
2896	OA	Male	≥50	50-69	18.5~23.9	Deficiency	Normal	Osteoporosis	Abnormal	Normal	No	No	Male	Male	No	No	No	No	No	No	No	No	No	Yes	0.76	0.79	0.963	-3	-1	-0.5	-2.2	0	0	0.7	65	21.9671	2.27	1.24	62	326.2	1.14	0.58	59	2.45	14	69	Patients
2951	OA	Male	≥50	≥70	18.5~23.9	Deficiency	Elevated	Osteoporosis	Abnormal	Elevated	No	No	Male	Male	No	No	No	No	No	No	No	No	No	No	0.643	0.503	0.658	-3.7	-3.1	-2.5	-2.5	-1.5	-1.2	7	84	19.433	2.08	1.17	107.3	359	1.3	0.23	58	29.8	22	66	Patients
2966	OA	Male	≥50	50-69	24~27.9	Deficiency	Normal	Osteopenia	Abnormal	Normal	No	No	Male	Male	Yes	No	Yes	Yes	No	No	No	No	No	Yes	1.124	0.73	0.902	0.3	-1.5	-0.9	1	-0.4	-0.4	8	64	24.977	2.49	1.24	116	457	1.35	0.34	47	3	6	52	Patients
3257	OA	Male	≥50	50-69	24~27.9	Deficiency	Normal	Osteopenia	Abnormal	Normal	Ever or current	Ever or current	Male	Male	No	No	Yes	No	No	No	No	No	No	No	0.917	0.681	0.914	-1.5	-1.1	-0.8	-0.9	-0.9	-0.3	2	60	25.0995	2.12	0.75	91	307	1.09	0.22	43	1.8	10	35	Patients
3388	OA	Male	≥50	≥70	24~27.9	Deficiency	Normal	Osteoporosis	Abnormal	Elevated	No	No	Male	Male	No	No	No	No	No	No	No	No	No	No	0.624	0.707	0.854	-3.5	-1.1	-0.4	-1.6	0.1	0.4	0.6	73	24.4898	2.26	1.54	53	179	0.99	0.38	60	1.1	31	73	Patients
3710	OA	Male	≥50	50-69	18.5~23.9	Deficiency	Elevated	Osteoporosis	Abnormal	Elevated	Ever or current	No	Male	Male	No	No	No	No	No	No	No	No	No	No	0.871	0.501	0.744	-1.7	-3.2	-1.7	-0.9	-2.1	-1.1	1.3	67	22.4609	2.29	1.21	44.3	228	1.08	0.19	58	85	84	59	Patients
3776	OA	Male	≥50	50-69	18.5~23.9	Normal	Normal	Osteopenia	Abnormal	Elevated	No	No	Male	Male	Yes	No	No	No	No	No	No	No	No	Yes	0.972	0.673	0.767	-1	-1.8	-1.7	-0.3	-0.8	-1.2	15	62	21.9363	2.47	1	75	288	0.84	0.17	53	2.7	81	90	Patients
3998	OA	Male	≥50	50-69	24~27.9	Normal	Elevated	Osteopenia	Abnormal	Normal	No	No	Male	Male	No	No	No	No	No	No	No	No	No	Yes	0.834	0.708	0.882	-1.7	-1.4	-0.6	-1.1	-0.5	-0.2	19	58	25.9516	2.39	1.32	71	255	1.27	0.21	41	20.7	10	76.4	Patients
4007	OA	Male	≥50	≥70	24~27.9	Normal	Normal	Osteopenia	Abnormal	Normal	No	No	Male	Male	No	No	No	No	No	No	No	No	No	Yes	0.848	0.678	0.797	-2.2	-1.6	-1.2	-2.2	-1.6	-1.3	2	85	25.3069	2.56	1.11	53	473	0.91	0.33	49	0.3	6	82	Patients
4046	OA	Male	≥50	≥70	24~27.9	Normal	Elevated	Normal	Normal	Elevated	Ever or current	No	Male	Male	No	Yes	No	No	No	No	No	No	No	No	1.164	0.842	1.015	0.8	-0.3	0.3	1.7	0.9	0.9	3	70	25.9107	2.15	1.11	152	557	1.26	0.28	66	44.6	84	85.8333	Patients
4061	OA	Male	≥50	50-69	≥28	Deficiency	Normal	Osteoporosis	Abnormal	Normal	No	No	Male	Male	No	No	No	No	No	No	No	No	No	Yes	0.789	0.69	0.977	-2.7	-1.9	-0.4	-1.9	-0.8	0.2	3	67	32.5789	2.59	1.34	57	336.8	0.72	0.26	28	3.3	5	38	Patients
4136	OA	Male	≥50	50-69	18.5~23.9	Normal	Elevated	Osteopenia	Abnormal	Normal	No	No	Male	Male	No	No	No	No	No	No	No	No	No	No	0.897	0.797	0.924	-1.4	-0.5	-0.1	-0.6	0.1	0.5	12	68	21.7193	2.31	1.19	50	209	1.72	0.2	45	24.8	7	84.1667	Patients
5005	OA	Male	≥50	50-69	18.5~23.9	Deficiency	Normal	Osteopenia	Abnormal	Normal	Ever or current	Ever or current	Male	Male	No	No	No	Yes	No	No	No	2 Types cDMARDs	No	Yes	1.168	0.7	0.836	0.7	-1.7	-1.3	1.5	-0.6	-0.7	2	67	23.9512	2.3	1.25	137	649	0.82	0.24	45	3.4	9	71.6	Patients
1703	pSS	Female	<50	<30	18.5~23.9	Deficiency	Normal	Normal	Normal	Elevated	No	No	Not Yet	No	No	No	No	No	No	No	Yes	1 Type cDMARDs	No	No	1.002	0.72	0.844	-0.4	-1.2	-0.8	-0.4	-1.1	-0.8	6.5	28	21.0938	2.19	1.05	71	265	0.91	0.25	43	0.3	82	30	Patients
1728	pSS	Female	<50	30-49	18.5~23.9	Normal	Normal	Normal	Normal	Elevated	No	No	Not Yet	No	No	No	No	Yes	No	No	Yes	1 Type cDMARDs	No	No	0.913	0.75	0.822	-1.2	0.9	-1	-1.2	-0.8	-0.9	11	32	20.8325	2.34	1.15	49	336	0.77	0.12	32	0.3	33	89.1667	Patients
1733	pSS	Female	<50	30-49	18.5~23.9	Deficiency	Normal	Normal	Normal	Normal	No	No	Not Yet	No	No	No	No	No	No	No	Yes	2 Types cDMARDs	No	No	0.949	0.839	0.919	-0.9	-0.1	-0.2	-0.8	0.1	-0.1	0	36	19.1406	2.38	1.26	68	288	0.96	0.17	26	0.3	4	61	Patients
1800	pSS	Female	<50	<30	18.5~23.9	Normal	Normal	Normal	Normal	Normal	No	No	Not Yet	No	No	No	No	No	No	No	Yes	2 Types cDMARDs	No	No	0.99	0.751	0.878	-0.5	-0.9	-0.5	-0.5	-0.8	-0.5	0.1	27	19.1001	2.24	1.35	63	343	0.93	0.15	44	0.8	19	105.833	Patients
1981	pSS	Female	<50	30-49	18.5~23.9	Normal	Normal	Normal	Normal	Elevated	No	No	Not Yet	No	No	No	No	Yes	No	No	Yes	1 Type cDMARDs	No	No	0.955	0.731	0.829	-0.8	-1.1	-0.9	-0.8	-0.9	-0.9	1	33	23.8751	2.14	1.14	54	418	1.08	0.28	53	2.3	29	87	Patients
2153	pSS	Female	<50	30-49	18.5~23.9	Deficiency	Elevated	Normal	Normal	Normal	No	No	Not Yet	No	No	No	No	No	No	No	Yes	1 Type cDMARDs	No	No	0.905	0.74	0.895	-1.3	-1	-0.4	-1.3	-0.8	-0.3	12	34	20.3125	2.25	1.15	52	242	0.93	0.17	30	7.9	10	36	Patients
2492	pSS	Female	<50	<30	18.5~23.9	Deficiency	Normal	Normal	Normal	Elevated	No	No	Not Yet	No	No	No	No	No	No	No	Yes	3 Types cDMARDs	No	No	0.986	0.707	0.905	-0.6	-1.3	-0.3	-0.5	-1.2	-0.3	2	29	20.5693	2.46	1.37	39.3	212	1.02	0.09	43	1.3	60	24	Patients
2629	pSS	Female	<50	30-49	18.5~23.9	Deficiency	Normal	Normal	Normal	Elevated	No	No	Not Yet	No	No	No	No	No	No	No	Yes	1 Type cDMARDs	No	No	1.073	0.897	1.026	0.2	0.4	0.7	0.6	0.8	0.9	12	43	22.5466	2.34	0.96	93	285	0.99	0.26	46	1	34	36	Patients
2686	pSS	Female	<50	30-49	18.5~23.9	Deficiency	Normal	Normal	Normal	Normal	No	No	Not Yet	No	No	No	No	Yes	No	No	Yes	2 Types cDMARDs	No	No	0.915	0.831	0.924	-1.2	-0.2	-0.1	-1	0.1	0	0.1	40	19.4771	2.33	1.21	58.9	383	0.86	0.16	49	1.3	15	71	Patients
2836	pSS	Female	<50	30-49	18.5~23.9	Normal	Normal	Normal	Normal	Normal	No	No	Not Yet	No	No	No	Yes	Yes	No	No	Yes	2 Types cDMARDs	No	No	0.93	1.033	1.016	-1.1	1.7	1.8	-0.8	2	2	1	41	23.5556	2.31	2.3	53.7	531	1.25	0.26	41	1.2	10	79	Patients
2957	pSS	Female	<50	<30	18.5~23.9	Normal	Normal	Normal	Normal	Elevated	No	No	Not Yet	No	No	No	No	No	No	No	Yes	1 Type cDMARDs	No	No	1.015	0.915	1.035	-0.3	0.6	0.8	-0.3	0.6	0.8	7	27	19.6752	2.45	1.12	52.7	316	1.07	0.16	43	0.1	26	75	Patients
2967	pSS	Female	<50	<30	<18.5	Deficiency	Normal	Normal	Normal	Normal	No	No	Not Yet	No	No	No	No	No	No	No	No	No	No	No	0.916	0.689	0.86	-1.2	-1.4	-0.7	-1.2	-1.3	-0.6	2	29	14.8438	2.49	1.4	73	243	0.73	0.1	29	0.1	6	61	Patients
2995	pSS	Female	<50	30-49	18.5~23.9	Deficiency	Normal	Normal	Normal	Normal	No	No	Not Yet	No	No	No	No	No	No	No	Yes	2 Types cDMARDs	No	No	0.833	0.71	0.807	-1.9	-1.3	-1.1	-1.9	-1.1	-1	1.2	34	21.83	2.34	1.58	57	531	1.02	0.16	55	0.5	12	41	Patients
3579	pSS	Female	<50	30-49	18.5~23.9	Deficiency	Normal	Normal	Normal	Elevated	No	No	Not Yet	No	No	No	No	No	No	No	Yes	No	No	No	0.885	0.663	0.821	-1.5	-1.7	-0.9	-1.4	-1.6	-0.9	1.5	33	21.36	2.06	1.34	45	284	0.95	0.33	41	0.3	66	70	Patients
3693	pSS	Female	<50	30-49	18.5~23.9	Deficiency	Normal	Normal	Normal	Elevated	No	No	Not Yet	No	No	Yes	No	No	No	No	Yes	No	No	Yes	0.848	0.643	0.806	-1.9	-1.6	-1	-1.8	-1.4	-0.9	4.09091	35	19.3878	2.34	1.16	60	315	1.03	0.38	55	0.9	98	74	Patients
3718	pSS	Female	<50	30-49	18.5~23.9	Normal	Elevated	Normal	Normal	Normal	No	No	Not Yet	No	No	No	No	No	No	No	Yes	No	No	No	0.81	0.645	0.802	-2.3	-1.9	-1.1	-1.9	-1.6	-0.8	2	43	20.0777	2.24	1.41	62	330	1.8	0.4	70	7.6	9	83	Patients
3839	pSS	Female	<50	30-49	18.5~23.9	Deficiency	Normal	Normal	Normal	Normal	No	No	Not Yet	No	No	No	No	No	No	No	Yes	No	No	No	0.848	0.806	0.86	-1.7	-0.7	-0.9	-1.4	-0.4	-0.6	0.6	41	21.83	2.36	1.27	31	159	1.23	0.23	51	1.4	3	68	Patients
3902	pSS	Female	<50	30-49	18.5~23.9	Deficiency	Normal	Normal	Normal	Normal	No	No	Not Yet	No	No	No	No	No	No	No	Yes	No	No	No	0.891	0.789	0.905	-0.9	-0.4	-0.2	-0.8	-0.2	-0.1	3	35	21.2585	2.23	1.59	52	270	1.1	0.23	28	4.5	15	58	Patients
1990	pSS	Female	≥50	50-69	<18.5	Deficiency	Normal	Score Lower Than Expected	Abnormal	Normal	No	No	Not Yet	No	No	No	No	No	No	No	No	No	No	No	0.858	0.504	0.56	-1.7	-3.1	-3.1	-0.9	-2.3	-2.6	3	51	15.4006	2.26	1.06	23	317	0.85	0.28	25	0.2	10	57	Patients
2643	pSS	Female	<50	30-49	<18.5	Deficiency	Elevated	Score Lower Than Expected	Abnormal	Elevated	No	No	Not Yet	No	No	Yes	No	No	No	No	No	No	No	No	0.749	0.624	0.629	-2.8	-2	-2.6	-2.1	-1.3	-2.1	2.5	49	18.1449	2.15	1.23	64	163	1.12	0.24	76	55.1	106	65	Patients
2744	pSS	Female	<50	30-49	18.5~23.9	Normal	Normal	Score Lower Than Expected	Abnormal	Elevated	No	No	Not Yet	No	No	No	No	No	No	No	Yes	2 Types cDMARDs	No	No	0.701	0.597	0.659	-3.1	-2.3	-2.3	-2.6	-1.8	-2	5	46	19.1467	2.14	1.18	105	243	0.9	0.24	51	2.7	64	80.8	Patients
2917	pSS	Female	<50	30-49	18.5~23.9	Deficiency	Elevated	Score Lower Than Expected	Abnormal	Elevated	No	No	Not Yet	No	No	No	No	No	No	No	Yes	3 Types cDMARDs	No	No	0.822	0.583	0.7	-2	-2.4	-2.1	-1.8	-2.1	-1.8	4.2	40	18.8189	2.21	1.32	54	338	1.56	0.75	60	16	92	69	Patients
3323	pSS	Female	<50	30-49	<18.5	Deficiency	Elevated	Score Lower Than Expected	Abnormal	Elevated	No	No	Not Yet	No	No	No	No	No	No	No	Yes	2 Types cDMARDs	No	No	0.766	0.595	0.716	-2.6	-2.3	-1.8	-2.3	-2	-1.7	0.8	41	17.4818	2.21	1.38	59	365	1.12	0.27	47	15.3	27	68	Patients
4004	pSS	Female	<50	30-49	<18.5	Normal	Normal	Score Lower Than Expected	Abnormal	Normal	No	No	Not Yet	No	No	No	No	No	No	No	Yes	No	No	Yes	0.696	0.564	0.647	-2.8	-2.7	-2.5	-2.6	-2.5	-2.4	1	37	18.2563	2.46	1.37	74	230	1.33	0.18	54	4	10	78.8	Patients
4106	pSS	Female	<50	30-49	<18.5	Normal	Elevated	Score Lower Than Expected	Abnormal	Elevated	No	No	Not Yet	No	No	No	No	No	No	No	Yes	No	No	No	0.871	0.799	0.653	-2.3	-2.6	-2.2	-2.2	-2.6	-2.2	6	30	16.6133	2.22	1.21	63.8	453	1.05	0.34	44	16.8	33	97.2222	Patients
1647	pSS	Female	<50	30-49	24~27.9	Deficiency	Elevated	Osteopenia	Abnormal	Elevated	No	No	Yes	Early Menopause,≤45	No	No	No	No	No	No	Yes	1 Type cDMARDs	No	No	0.874	0.684	0.719	-1.6	-1.5	-1.8	-1.2	-1.1	-1.6	1.7	42	26.0375	2.31	1.23	55	510	1.87	0.35	70	12.9	73	66	Patients
1707	pSS	Female	≥50	50-69	18.5~23.9	Deficiency	Normal	Osteoporosis	Abnormal	Elevated	No	No	Yes	Menopause	No	No	Yes	No	No	No	Yes	1 Type cDMARDs	No	No	0.847	0.56	0.671	-1.8	-2.6	-2.2	-1	-1.7	-1.7	2	51	22.7694	2.38	1.02	279	338	1.01	0.28	71	0.3	82	58	Patients
1756	pSS	Female	≥50	50-69	24~27.9	Normal	Normal	Osteopenia	Abnormal	Normal	No	No	Yes	Menopause	No	Yes	No	No	No	No	Yes	2 Types cDMARDs	No	No	0.973	0.716	0.799	-0.7	-1.2	-1.2	0.2	-0.3	-0.6	8	52	26.1719	2.25	0.98	57.9	280	0.85	0.16	38	0.8	7	86.8	Patients
1763	pSS	Female	≥50	50-69	18.5~23.9	Deficiency	Elevated	Severe Osteoporosis	Abnormal	Elevated	No	No	Yes	Menopause	Yes	No	No	No	Yes	No	Yes	1 Type cDMARDs	No	Yes	0.717	0.564	0.734	-3	-2.6	-1.7	-1.8	-1.4	-0.9	2	57	22.8928	1.94	0.46	28	52	1.12	0.42	25	18	127	46	Patients
1773	pSS	Female	≥50	50-69	24~27.9	Normal	Elevated	Osteoporosis	Abnormal	Elevated	No	No	Yes	Menopause	No	No	No	No	No	No	Yes	1 Type cDMARDs	No	No	0.692	0.652	0.763	-3.2	-1.8	-1.5	-2	-0.6	-0.6	5.6	57	26.4855	2.23	1.07	60	148	1.23	0.3	50	6.4	54	90	Patients
1892	pSS	Female	≥50	50-69	18.5~23.9	Deficiency	Normal	Osteoporosis	Abnormal	Elevated	No	No	Yes	Menopause	No	No	Yes	No	No	No	Yes	1 Type cDMARDs	No	No	0.726	0.633	0.747	-2.9	-1.9	-1.6	-1.9	-1	-1	2	54	19.736	2.3	1.28	65	200	1.29	0.2	65	2.2	48	39	Patients
1939	pSS	Female	≥50	50-69	24~27.9	Normal	Elevated	Normal	Normal	Normal	No	No	Yes	Menopause	No	Yes	No	No	No	No	Yes	3 Types cDMARDs	No	No	0.975	0.798	0.964	-0.9	-0.5	0.2	0.3	0.7	1	10	57	26.1286	2.2	0.86	69	251	0.91	0.33	48	11.3	10	94.1667	Patients
1971	pSS	Female	≥50	50-69	18.5~23.9	Normal	Elevated	Normal	Normal	Elevated	No	No	Yes	Menopause	No	No	No	No	No	No	No	2 Types cDMARDs	No	No	0.985	0.774	0.89	-0.6	-0.7	-0.4	0.4	0.3	0.2	0.5	53	20.7031	2.56	1.24	78	310	1.34	0.47	84	6.1	39	80	Patients
1991	pSS	Female	≥50	50-69	18.5~23.9	Normal	Normal	Osteoporosis	Abnormal	Normal	No	No	Yes	Menopause	No	Yes	No	No	No	No	No	2 Types cDMARDs	No	No	0.619	0.559	0.658	-3.9	-2.6	-2.3	-2.7	-1.5	-1.6	1	56	21.7865	2.28	1.06	59	283	1.21	0.25	47	1.9	12	90	Patients
2009	pSS	Female	≥50	50-69	<18.5	Deficiency	Normal	Osteoporosis	Abnormal	Normal	No	No	Yes	Menopause	No	No	No	No	No	No	Yes	2 Types cDMARDs	No	Yes	0.73	0.528	0.619	-2.9	-2.9	-2.7	-0.9	-1.2	-1.2	3	68	16.8475	2.19	1.13	51	294	1.07	0.31	48	0.3	12	71	Patients
2060	pSS	Female	<50	30-49	18.5~23.9	Deficiency	Normal	Osteopenia	Abnormal	Normal	No	No	Yes	Early Menopause,≤45	No	No	No	No	No	No	Yes	3 Types cDMARDs	No	No	0.779	0.658	0.805	-2.4	-1.7	-1.1	-1.9	-1.2	-0.8	5.6	46	21.58	2.56	1.31	62	194	1.26	0.3	41	0.3	9	68	Patients
2091	pSS	Female	≥50	50-69	18.5~23.9	Deficiency	Normal	Osteoporosis	Abnormal	Elevated	No	No	Yes	Menopause	No	No	No	No	No	No	No	No	No	No	0.695	0.629	0.735	-2.6	-2	-1.7	-1.6	-1	-1	1	54	23.4952	2.33	1.23	94	285	1.02	0.13	28	0.3	41	34	Patients
2098	pSS	Female	≥50	50-69	18.5~23.9	Deficiency	Normal	Osteopenia	Abnormal	Normal	No	No	Yes	Menopause	No	Yes	No	No	No	No	No	No	No	No	0.851	0.687	0.779	-1.8	-1.5	-1.3	-0.4	-0.2	-0.5	9	58	20.0288	2.36	1.15	51	219	0.86	0.17	34	0.3	14	46	Patients
2171	pSS	Female	≥50	≥70	18.5~23.9	Deficiency	Normal	Normal	Normal	Elevated	No	No	Yes	Menopause	No	Yes	No	Yes	No	No	Yes	2 Types cDMARDs	No	Yes	1.049	0.798	0.818	0	-0.5	-1	2.3	1.4	0.6	20	71	23.8054	2.23	1.2	56	482	0.82	0.28	40	0.6	47	62	Patients
2236	pSS	Female	≥50	50-69	≥28	Normal	Normal	Normal	Normal	Normal	No	No	Yes	Menopause	No	No	Yes	No	No	No	Yes	2 Types cDMARDs	No	No	0.959	0.929	1.097	-0.8	0.7	1.3	0.6	2	2.2	0.33	59	27.9421	2.25	1.03	59	416	1.4	0.27	42	2.2	11	85	Patients
2283	pSS	Female	≥50	50-69	18.5~23.9	Deficiency	Elevated	Osteoporosis	Abnormal	Elevated	No	No	Yes	Early Menopause,≤45	No	No	No	No	No	No	Yes	1 Type cDMARDs	No	Yes	0.77	0.522	0.616	-2.5	-2.9	-2.7	-1.1	-1.6	-1.7	1	60	19.1406	2.27	1.02	61	291	1.08	0.33	68	29.6	46	72	Patients
2299	pSS	Female	≥50	50-69	18.5~23.9	Normal	Normal	Osteopenia	Abnormal	Elevated	No	No	Yes	Menopause	No	No	No	Yes	No	No	Yes	2 Types cDMARDs	No	No	0.802	0.621	0.798	-2.2	-2.1	-1.2	-1.3	-1.2	-0.6	3	52	23.0681	2.3	2.24	72	438	1.13	0.13	37	0.4	43	78	Patients
2446	pSS	Female	≥50	50-69	18.5~23.9	Normal	Elevated	Osteopenia	Abnormal	Elevated	No	No	Yes	Menopause	No	No	No	No	No	No	No	No	No	No	0.811	0.636	0.779	-2.1	-1.9	-1.3	-0.9	-0.7	-0.5	2	57	22.4766	1.99	0.98	54	159	1.31	0.25	58	59.9	140	90	Patients
2472	pSS	Female	≥50	50-69	18.5~23.9	Deficiency	Normal	Osteoporosis	Abnormal	Elevated	No	No	Yes	Menopause	No	No	No	No	No	No	Yes	2 Types cDMARDs	No	Yes	1	0.488	0.618	-4.4	-3.3	-2.7	-2.8	-1.9	-1.6	1	62	19.91	2.21	1.26	124	271	0.96	0.29	49	2.3	125	56	Patients
2476	pSS	Female	≥50	≥70	18.5~23.9	Normal	Elevated	Osteoporosis	Abnormal	Elevated	No	No	Yes	Early Menopause,≤45	No	No	No	No	No	No	Yes	2 Types cDMARDs	No	No	0.545	0.405	0.585	-4.6	-4	-2.9	-1.9	-1.7	-0.9	8.9	80	22.1836	2.24	1.27	86	308	1.14	0.39	81	6.6	38	78	Patients
2510	pSS	Female	≥50	50-69	18.5~23.9	Normal	Normal	Normal	Normal	Normal	No	No	Yes	Early Menopause,≤45	No	No	Yes	No	No	No	Yes	2 Types cDMARDs	No	No	1.092	0.789	0.979	0.4	-0.5	0.3	1.3	0.3	0.8	2.3	51	23.8751	2.26	1.18	69	344	1.29	0.26	64	1.6	9	79	Patients
2541	pSS	Female	≥50	50-69	24~27.9	Normal	Normal	Osteopenia	Abnormal	Elevated	No	No	Yes	Menopause	No	No	No	Yes	No	No	Yes	2 Types cDMARDs	No	No	0.824	0.696	0.847	-1.1	-1.4	-0.8	-0.3	-0.6	-0.3	3.6	50	24.5578	2.51	1.58	62	424	1.29	0.27	70	1.3	43	75	Patients
2598	pSS	Female	≥50	50-69	24~27.9	Deficiency	Normal	Normal	Normal	Normal	No	No	Yes	Menopause	No	Yes	No	Yes	No	No	Yes	2 Types cDMARDs	No	No	1.062	0.775	1.083	0.1	-0.7	1.2	1.1	0.3	1.8	0.5	53	24.4444	2.32	1.2	52.6	491	1.12	0.2	57	0.5	14	41	Patients
2604	pSS	Female	≥50	50-69	18.5~23.9	Deficiency	Normal	Osteopenia	Abnormal	Normal	No	No	Yes	Menopause	No	No	No	No	No	No	Yes	2 Types cDMARDs	No	No	0.785	0.738	0.836	-2.4	-1	-0.9	-1.1	0.2	0	0.5	58	20.5761	2.34	1.35	38	286	1.06	0.18	48	0.9	14	62	Patients
2651	pSS	Female	≥50	50-69	24~27.9	Deficiency	Normal	Osteopenia	Abnormal	Elevated	Ever or current	No	Yes	Menopause	No	No	No	No	No	No	Yes	2 Types cDMARDs	No	No	0.929	0.904	1.018	-1.1	0.5	0.6	-0.2	1.3	1.2	0.681818	51	25	2.4	1.22	56.5	376	0.82	0.22	36	0.8	38	54	Patients
2655	pSS	Female	≥50	50-69	18.5~23.9	Normal	Normal	Osteopenia	Abnormal	Elevated	No	No	Yes	Menopause	No	No	No	Yes	No	No	Yes	2 Types cDMARDs	No	No	0.799	0.682	0.923	-2.3	-1.5	-0.2	-1.1	-0.4	0.6	0.5	56	21.9289	2.48	1.22	54.2	480	1.49	0.47	74	0.7	62	88	Patients
2658	pSS	Female	≥50	50-69	24~27.9	Deficiency	Normal	Osteopenia	Abnormal	Normal	No	No	Yes	Menopause	No	No	Yes	No	No	No	Yes	3 Types cDMARDs	No	No	0.809	0.803	0.9	-1.9	-0.4	-0.3	-0.8	0.7	0.4	12	55	24.7409	2.51	0.94	55.6	262	1.02	0.28	56	0.9	9	40	Patients
2713	pSS	Female	<50	30-49	18.5~23.9	Deficiency	Normal	Osteoporosis	Abnormal	Elevated	No	No	Yes	Menopause	No	No	No	No	No	No	Yes	1 Type cDMARDs	No	No	0.741	0.692	0.774	-2.8	-1.4	-1.4	-2.1	-0.7	-0.9	2	48	20.7031	2.24	1.36	52	281	1.38	0.28	38	3.2	36	68	Patients
2724	pSS	Female	≥50	50-69	18.5~23.9	Deficiency	Normal	Osteoporosis	Abnormal	Elevated	No	No	Yes	Menopause	No	No	No	No	No	No	Yes	2 Types cDMARDs	No	Yes	0.63	0.417	0.614	-3.8	-3.9	-2.7	-2.6	-2.8	-1.9	15	56	19.3685	2.26	1.29	53.4	279	0.86	0.23	53	0.5	21	61	Patients
2743	pSS	Female	≥50	50-69	18.5~23.9	Normal	Normal	Osteopenia	Abnormal	Elevated	Ever or current	Ever or current	Yes	Menopause	No	No	No	No	No	No	Yes	2 Types cDMARDs	No	No	0.808	0.628	0.778	-2.2	-2	-1.3	-1	-0.9	-0.6	1.5	56	22.5827	2.3	1.18	54	363	1.15	0.2	38	0.8	91	89	Patients
2765	pSS	Female	≥50	≥70	18.5~23.9	Normal	Normal	Osteoporosis	Abnormal	Elevated	No	No	Yes	Menopause	No	No	Yes	No	No	No	No	1 Type cDMARDs	No	No	0.792	0.558	0.688	-2.3	-2.6	-2.1	-0.1	-0.7	-0.5	1.7	71	18.902	2.2	1.02	56	270	0.82	0.17	49	1.8	23	78	Patients
2768	pSS	Female	≥50	50-69	<18.5	Deficiency	Normal	Osteopenia	Abnormal	Normal	No	No	Yes	Menopause	No	No	No	No	No	No	Yes	2 Types cDMARDs	No	No	0.863	0.768	0.883	-1.7	-0.7	-0.5	-0.9	0.1	0	5.3	50	17.2248	2.35	1.35	61	229	0.93	0.24	62	0.3	6	54	Patients
2824	pSS	Female	≥50	50-69	18.5~23.9	Normal	Normal	Osteoporosis	Abnormal	Elevated	No	No	Yes	Menopause	No	No	No	No	No	No	Yes	3 Types cDMARDs	No	No	0.685	0.583	0.781	-3.6	-2.4	-1.3	-2.2	-1.1	-0.4	1.3	59	20	2.18	1.17	46.5	365	1.39	0.42	67	2.7	20	94.1667	Patients
2846	pSS	Female	≥50	50-69	18.5~23.9	Deficiency	Normal	Osteoporosis	Abnormal	Normal	No	No	Yes	Menopause	No	No	No	No	No	No	Yes	2 Types cDMARDs	No	No	0.725	0.499	0.719	-2.9	-3.2	-1.8	-1.1	-1.6	-0.5	0.5	66	18.9745	2.31	1.1	66	249.8	0.79	0.23	44	0.38	5	45	Patients
2866	pSS	Female	≥50	50-69	18.5~23.9	Deficiency	Normal	Osteoporosis	Abnormal	Normal	No	No	Yes	Menopause	No	No	No	No	No	No	No	No	No	No	0.742	0.533	0.621	-2.8	-2.8	-2.6	-1.4	-1.6	-1.7	7.3	60	19.563	2.34	1.34	53	282.7	0.94	0.23	45	2.61	7	70	Patients
2897	pSS	Female	<50	30-49	18.5~23.9	Deficiency	Normal	Osteoporosis	Abnormal	Normal	No	No	Yes	Menopause	No	Yes	No	Yes	No	No	Yes	2 Types cDMARDs	No	Yes	0.744	0.581	0.774	-2.8	-2.4	-1.4	-2.1	-1.7	-0.9	3	49	20.4444	2.23	1.28	74.2	441	0.82	0.32	46	1.3	18	23	Patients
2898	pSS	Female	<50	30-49	18.5~23.9	Deficiency	Normal	Osteopenia	Abnormal	Elevated	No	No	Yes	Menopause	No	No	No	No	No	No	Yes	2 Types cDMARDs	No	No	0.93	0.85	0.997	-1.1	0	0.5	-0.4	0.6	0.9	2.6	48	20.1873	2.19	1.38	68.2	288	0.95	0.17	37	0.5	69	44	Patients
2909	pSS	Female	≥50	50-69	18.5~23.9	Deficiency	Normal	Osteoporosis	Abnormal	Elevated	No	Ever or current	Yes	Menopause	No	No	No	No	No	No	Yes	1 Type cDMARDs	No	No	0.698	0.559	0.67	-3.2	-2.6	-2.2	-1.5	-1.2	-1.1	3.5	63	20.3954	2.14	1.06	55	238	0.92	0.18	36	0.2	28	38	Patients
2922	pSS	Female	≥50	50-69	18.5~23.9	Deficiency	Normal	Osteopenia	Abnormal	Normal	No	No	Yes	Menopause	No	No	Yes	No	No	No	Yes	2 Types cDMARDs	No	No	0.631	0.676	0.846	1	-1.6	-0.8	2.1	-0.4	0.1	6	58	20.3428	2.19	1.04	55	201.2	0.83	0.23	45	0	7	38	Patients
2937	pSS	Female	≥50	50-69	18.5~23.9	Deficiency	Elevated	Osteoporosis	Abnormal	Elevated	No	No	Yes	Menopause	No	No	No	No	No	No	Yes	2 Types cDMARDs	No	No	0.856	0.524	0.68	-1.7	-2.9	-2.1	-0.3	-1.6	-1.2	2	60	23.634	2.23	1.31	63	360	1.41	0.21	52	18.2	104	38	Patients
2997	pSS	Female	≥50	50-69	18.5~23.9	Deficiency	Normal	Osteoporosis	Abnormal	Elevated	No	No	Yes	Menopause	No	No	No	No	No	No	Yes	2 Types cDMARDs	No	Yes	0.504	0.565	0.724	-4.9	-2.6	-1.8	-3.8	-1.5	-1.1	2	56	22.2222	2.38	1.36	58	284	1.07	0.25	59	2.63	51	26	Patients
3219	pSS	Female	≥50	50-69	18.5~23.9	Deficiency	Normal	Severe Osteoporosis	Abnormal	Normal	No	No	Yes	Menopause	No	No	No	No	Yes	No	Yes	2 Types cDMARDs	No	No	0.598	0.451	0.59	-4.4	-3.6	-2.9	-2.5	-2.1	-1.7	6	65	20.4294	2.36	0.86	100.2	283	1.23	0.2	40	0.8	19	49	Patients
3221	pSS	Female	<50	30-49	18.5~23.9	Deficiency	Normal	Normal	Normal	Elevated	No	No	Yes	Menopause	No	No	Yes	No	No	No	Yes	2 Types cDMARDs	No	Yes	0.995	0.767	0.872	-0.5	-0.7	-0.6	0.1	-0.2	-0.2	3	47	18.7305	2.11	1.34	67	245	1	0.25	50	0.2	33	30	Patients
3223	pSS	Female	≥50	≥70	24~27.9	Deficiency	Normal	Severe Osteoporosis	Abnormal	Normal	No	No	Yes	Menopause	No	No	No	Yes	Yes	No	Yes	2 Types cDMARDs	No	No	0.638	0.664	0.863	-3.7	-1.7	-0.7	-1.9	-0.1	0.6	30	70	27.5312	2.34	1.33	54	474	1.05	0.32	44	0.8	13	64.2	Patients
3254	pSS	Female	≥50	50-69	<18.5	Deficiency	Normal	Osteoporosis	Abnormal	Normal	No	No	Yes	Menopause	No	Yes	No	No	No	No	Yes	2 Types cDMARDs	No	No	0.866	0.595	0.598	-1.6	-2.3	-2.9	-0.4	-1.1	-2.1	3.5	58	16.6659	2.48	1.19	59.4	270	1.27	0.26	51	1	18	44	Patients
3365	pSS	Female	≥50	50-69	18.5~23.9	Deficiency	Normal	Osteoporosis	Abnormal	Normal	No	No	Yes	Menopause	No	No	No	No	No	No	Yes	2 Types cDMARDs	No	Yes	0.661	0.599	0.743	-3.8	-2.3	-1.6	-2.3	-0.9	-0.6	12	60	22.3081	2.32	1.04	57	300	0.98	0.21	35	0.4	5	68	Patients
3288	pSS	Female	<50	30-49	<18.5	Deficiency	Elevated	Osteoporosis	Abnormal	Elevated	No	No	Yes	Menopause	No	No	No	No	No	No	Yes	No	No	No	0.838	0.515	0.643	-1.9	-3	-2.5	-1.3	-2.4	-2.1	3.5	48	17.1468	2.33	1.39	52.6	380	1.45	0.3	72	34.3	47	57	Patients
3299	pSS	Female	≥50	50-69	18.5~23.9	Normal	Elevated	Osteoporosis	Abnormal	Elevated	No	No	Yes	Menopause	No	No	No	Yes	No	No	Yes	1 Type cDMARDs	No	No	0.759	0.56	0.727	-2.6	-2.6	-1.8	-1.7	-1.7	-1.2	0.6	52	20.1733	2.23	1.22	57.4	473	1.3	0.42	30	26.5	102	102.5	Patients
3390	pSS	Female	≥50	50-69	24~27.9	Deficiency	Normal	Osteoporosis	Abnormal	Elevated	No	No	Yes	Menopause	No	No	Yes	No	No	No	No	No	No	No	0.741	0.568	0.711	-2.6	-2.4	-2	-0.7	-0.8	-0.7	3.22727	66	26.2985	2.29	1.27	71	480	0.76	0.18	32	0.3	104	34	Patients
3434	pSS	Female	≥50	50-69	18.5~23.9	Normal	Elevated	Normal	Normal	Elevated	No	No	Yes	Menopause	No	No	No	No	No	No	Yes	No	No	No	0.927	0.995	1.003	-0.9	1.5	1.5	0.2	2.6	2.2	2.13636	55	21.4844	2.31	1.07	50	212	1.02	0.17	42	177.7	140	90.8	Patients
3613	pSS	Female	≥50	50-69	≥28	Normal	Elevated	Osteoporosis	Abnormal	Normal	No	No	Yes	Menopause	No	No	No	No	No	No	No	No	No	No	0.718	0.573	0.738	-3	-2.2	-1.6	-1.4	-0.8	-0.4	2.31818	62	28.72	2.47	1.58	68	418	0.96	0.14	31	19	4	83.3333	Patients
3700	pSS	Female	≥50	50-69	18.5~23.9	Deficiency	Elevated	Osteoporosis	Abnormal	Elevated	Ever or current	No	Yes	Menopause	No	No	No	No	No	No	No	No	No	No	0.901	0.637	0.805	-2.2	-3.1	-2.3	-0.6	-1.7	-1.3	2.45455	62	23.4375	2.22	0.75	209.3	478	1.17	0.36	43	45.7	109	57	Patients
3712	pSS	Female	≥50	50-69	18.5~23.9	Deficiency	Normal	Osteoporosis	Abnormal	Elevated	No	No	Yes	Menopause	No	No	No	No	No	No	No	No	No	No	0.777	0.519	0.798	-2.8	-2.8	-1.1	-1.8	-1.8	-0.5	5	54	23.2446	2.34	1.49	72	619	1.02	0.22	41	2.4	20	66	Patients
3715	pSS	Female	≥50	≥70	18.5~23.9	Normal	Elevated	Osteopenia	Abnormal	Elevated	No	No	Yes	Menopause	No	No	No	No	No	No	No	No	No	No	0.897	0.663	0.813	-1.3	-1.6	-1.1	0.8	0.2	0.5	0.3	70	18.7305	2.01	1.15	50	263	1.08	0.13	44	17.8	110	78	Patients
3719	pSS	Female	<50	30-49	18.5~23.9	Deficiency	Elevated	Osteopenia	Abnormal	Elevated	No	No	Yes	Menopause	No	No	No	No	No	No	Yes	No	No	No	0.814	0.672	0.827	-2.4	-1.7	-1.1	-1.9	-1.2	-0.8	4	46	21.58	2.42	1.35	74.2	283	1.72	0.34	54	13.6	39	62	Patients
3828	pSS	Female	≥50	≥70	24~27.9	Deficiency	Elevated	Osteopenia	Abnormal	Normal	No	No	Yes	Menopause	No	No	No	No	No	No	No	No	No	No	0.96	0.684	0.882	-2	-1.6	-0.7	0.3	0.3	1	2	73	24.9989	2.41	0.95	52.8	282	1.4	0.32	43	7.8	1	41	Patients
3844	pSS	Female	≥50	50-69	24~27.9	Deficiency	Normal	Osteopenia	Abnormal	Elevated	No	No	Yes	Menopause	No	No	No	No	No	No	No	No	No	No	0.961	0.652	0.738	-0.8	-1.9	-1.9	0.5	-0.7	-1.1	1	58	24.0346	2.29	1.16	88.8	425	0.87	0.16	53	0.7	34	67	Patients
3887	pSS	Female	≥50	50-69	18.5~23.9	Deficiency	Elevated	Osteopenia	Abnormal	Elevated	No	No	Yes	Menopause	No	No	No	No	No	No	No	No	No	No	0.991	0.857	0.859	-1.2	-0.3	-0.8	0.1	1	0.1	1.27273	58	18.8271	2.32	1.19	72	308	1.57	0.47	45	17.2	69	68	Patients
3964	pSS	Female	≥50	50-69	18.5~23.9	Deficiency	Elevated	Osteopenia	Abnormal	Elevated	No	No	Yes	Menopause	No	Yes	No	No	No	No	No	No	No	No	0.999	0.627	0.801	-0.8	-2	-1.3	0.7	-0.7	-0.3	21	61	18.7305	2.3	1.53	56	218	2.09	0.34	56	51.5	97	57	Patients
3995	pSS	Female	≥50	50-69	18.5~23.9	Deficiency	Elevated	Osteoporosis	Abnormal	Elevated	No	No	Yes	Menopause	No	No	No	No	No	No	Yes	No	No	No	0.734	0.601	0.677	-3	-2.4	-2.4	-2	-1.4	-1.8	4	53	20.3244	2.42	1.49	77	286	1.05	0.18	16	52.6	87	35	Patients
4057	pSS	Female	≥50	50-69	18.5~23.9	Deficiency	Normal	Osteoporosis	Abnormal	Elevated	No	No	Yes	Menopause	No	Yes	No	No	No	No	Yes	No	No	No	0.65	0.517	0.713	-3.5	-3	-1.8	-1.7	-1.4	-0.6	8	66	21.7778	2.23	1.06	31	385	1.15	0.28	48	1.7	32	52	Patients
4133	pSS	Female	≥50	50-69	18.5~23.9	Normal	Normal	Osteopenia	Abnormal	Elevated	No	No	Yes	Menopause	No	No	No	No	No	No	Yes	No	No	No	0.811	0.603	0.759	-2.1	-2.3	-1.6	-0.6	-1	-0.6	14	58	21.0828	2.47	1.25	43.4	357	1.13	0.28	44	3	26	90	Patients
4139	pSS	Female	≥50	50-69	<18.5	Deficiency	Elevated	Osteoporosis	Abnormal	Elevated	No	No	Yes	Menopause	No	No	No	No	No	No	Yes	No	No	No	0.68	0.542	0.657	-3.4	-3	-2.4	-2.1	-1.8	-1.5	6	51	17.5146	2.34	1.14	55	307	1.03	0.31	38	78.5	97	27	Patients
2540	pSS	Male	≥50	≥70	<18.5	Deficiency	Elevated	Osteopenia	Abnormal	Normal	No	Ever or current	Male	Male	No	No	Yes	Yes	No	No	Yes	2 Types cDMARDs	No	No	0.919	0.707	0.877	-1.6	-1.6	-1	-0.6	-0.4	-0.3	3.6	72	18.2868	2.28	1.1	77.1	431	1.12	0.32	58	24.9	11	46	Patients
2700	pSS	Male	≥50	50-69	≥28	Deficiency	Normal	Normal	Normal	Normal	Ever or current	Ever or current	Male	Male	Yes	Yes	Yes	Yes	No	No	No	2 Types cDMARDs	No	Yes	1.064	0.816	0.895	-0.2	-0.8	-0.9	0.4	0.1	-0.4	3.6	62	28.0102	2.32	1.41	96.2	559	1.49	0.44	67	4	9	70	Patients
2717	pSS	Male	≥50	50-69	18.5~23.9	Deficiency	Elevated	Osteoporosis	Abnormal	Elevated	Ever or current	No	Male	Male	No	No	No	No	No	No	Yes	2 Types cDMARDs	No	No	0.793	0.709	0.78	-2.7	-1.6	-1.7	-2.2	-0.8	-1.3	4.5	55	22.3757	1.91	1.45	55.8	282	1.1	0.26	52	51.1	103	46	Patients
2738	pSS	Male	≥50	50-69	18.5~23.9	Deficiency	Normal	Osteoporosis	Abnormal	Elevated	Ever or current	Ever or current	Male	Male	No	No	No	No	No	No	Yes	1 Type cDMARDs	No	No	0.795	0.771	0.947	-2.5	-1.2	-0.6	-1.9	-0.2	-0.1	1.6	61	21.2953	2.46	1.19	80	324	1.1	0.17	66	4	36	71	Patients
2955	pSS	Male	≥50	≥70	<18.5	Deficiency	Normal	Severe Osteoporosis	Abnormal	Elevated	No	No	Male	Male	No	Yes	Yes	No	Yes	No	Yes	1 Type cDMARDs	No	No	0.745	0.478	0.642	-3.1	-3.3	-2.6	-2.2	-2	-1.8	4	73	15.9875	2.24	1.04	94	379	1.11	0.36	35	2.3	51	43	Patients
3377	pSS	Male	≥50	50-69	18.5~23.9	Deficiency	Normal	Osteopenia	Abnormal	Elevated	No	No	Male	Male	Yes	No	No	No	No	No	Yes	No	No	No	0.946	0.642	0.798	-0.8	-2	-1.3	0	-0.9	-0.7	4.31818	67	21.6049	2.52	0.9	101	425	1.07	0.32	47	0.3	17	23	Patients
1001	RA	Female	≥50	50-69	18.5~23.9	Normal	Elevated	Normal	Normal	Elevated	No	No	Not Yet	No	Yes	No	No	No	No	No	No	3 Types cDMARDs	Yes	Yes	0.934	0.812	1.012	-1	-0.3	0.6	-0.2	0.5	1.1	0.5	51	22.2222	2.26	0.95	48	182	1.07	0.17	50	97.1	95	88.3333	Patients
1764	RA	Female	<50	30-49	18.5~23.9	Deficiency	Elevated	Normal	Normal	Elevated	No	No	Not Yet	No	No	No	No	No	No	No	Yes	2 Types cDMARDs	No	Yes	0.952	0.683	0.823	-0.9	-1.5	-1	-0.7	-1.3	-0.9	5.6	37	22.4766	2.3	1.07	42	173	1.74	0.26	65	8.6	34	66	Patients
1794	RA	Female	<50	30-49	24~27.9	Normal	Elevated	Normal	Normal	Elevated	No	No	Not Yet	No	No	No	No	No	No	No	Yes	1 Type cDMARDs	No	Yes	0.968	0.729	0.868	-0.7	-1.1	-0.6	-0.4	-0.7	-0.4	2.5	42	23.9257	2.29	1.24	55	336	1.34	0.58	19	10.7	58	86	Patients
1835	RA	Female	<50	30-49	24~27.9	Normal	Elevated	Normal	Normal	Elevated	No	No	Not Yet	No	No	No	No	No	No	No	Yes	3 Types cDMARDs	No	No	0.866	0.633	0.74	-1.4	-1.9	-1.7	-0.9	-1.4	-1.3	0.8	46	23.9361	2.37	1.22	36	279	1.43	0.59	29	14.6	41	82	Patients
1841	RA	Female	≥50	50-69	18.5~23.9	Deficiency	Normal	Normal	Normal	Elevated	No	No	Not Yet	No	No	No	No	No	No	No	Yes	2 Types cDMARDs	No	Yes	0.886	0.619	0.732	-1.5	-2.1	-1.7	-0.4	-1.1	-1.1	12	54	20.7031	2.2	1.1	41	129	1.17	0.17	40	2.8	22	54	Patients
1865	RA	Female	<50	30-49	24~27.9	Deficiency	Elevated	Normal	Normal	Elevated	No	No	Not Yet	No	No	No	Yes	No	No	No	No	1 Type cDMARDs	No	Yes	0.956	0.755	0.798	-0.8	-0.8	-1.2	-0.4	-0.5	-0.9	17	44	25.3902	2.4	1.16	47	333	0.93	0.26	55	18.9	47	69	Patients
1923	RA	Female	<50	30-49	18.5~23.9	Deficiency	Elevated	Normal	Normal	Elevated	No	No	Not Yet	No	No	No	No	No	No	No	Yes	3 Types cDMARDs	No	Yes	0.952	0.8	0.928	-0.9	-0.4	-0.1	-0.7	-0.2	0	0.25	38	23.4375	2.2	1.18	59	258	1.18	0.36	41	14.8	70	66	Patients
1966	RA	Female	<50	30-49	24~27.9	Normal	Elevated	Normal	Normal	Elevated	No	No	Not Yet	No	No	No	No	No	No	No	No	2 Types cDMARDs	No	Yes	0.992	0.689	0.871	-0.2	-1.4	-0.6	0.3	-0.9	-0.2	2.5	47	23.9512	2.23	1.24	60	321	1.33	0.35	50	23.2	73	78	Patients
1968	RA	Female	<50	30-49	24~27.9	Normal	Normal	Normal	Normal	Elevated	No	No	Not Yet	No	No	No	No	No	No	No	Yes	2 Types cDMARDs	No	Yes	0.848	0.682	0.741	-2.1	-1.5	-1.6	-1.5	-0.9	-1.3	3.5	47	26.6749	2.17	1.21	56	257	0.96	0.16	39	0.9	31	95.8333	Patients
2000	RA	Female	<50	30-49	18.5~23.9	Deficiency	Elevated	Normal	Normal	Elevated	No	No	Not Yet	No	No	No	No	No	No	No	Yes	2 Types cDMARDs	No	Yes	0.922	0.875	0.999	-1.1	0.2	0.5	-0.8	0.6	0.7	2	43	21.6441	2.28	1.5	56	320	1.06	0.19	31	18.4	39	39	Patients
2007	RA	Female	<50	30-49	18.5~23.9	Deficiency	Elevated	Normal	Normal	Elevated	No	No	Not Yet	No	No	No	No	Yes	No	No	Yes	3 Types cDMARDs	No	Yes	0.901	0.689	0.782	-1.3	-1.4	-1.3	-1.3	-1.3	-1.3	5	32	20.3125	2.19	1.38	29	385	0.91	0.1	32	64.2	106	74	Patients
2018	RA	Female	<50	30-49	24~27.9	Deficiency	Elevated	Normal	Normal	Elevated	No	No	Not Yet	No	No	No	No	No	No	No	Yes	2 Types cDMARDs	No	Yes	0.995	0.912	1.01	-0.5	0.6	0.6	-0.2	0.9	0.8	2	42	24.1672	2.3	1.21	64	291	1.47	0.42	74	47.7	43	69	Patients
2031	RA	Female	<50	30-49	18.5~23.9	Normal	Normal	Normal	Normal	Elevated	No	No	Not Yet	No	No	No	No	No	No	No	Yes	3 Types cDMARDs	No	Yes	0.816	0.6	0.767	-2.1	-2.2	-1.4	-1.9	-1.9	-1.3	10	40	20.3244	2.22	1.25	50	357	0.96	0.19	44	3	50	90	Patients
2058	RA	Female	<50	30-49	18.5~23.9	Normal	Elevated	Normal	Normal	Elevated	No	No	Not Yet	No	No	No	No	No	No	No	Yes	2 Types cDMARDs	No	No	0.817	0.874	0.813	-2.1	0.2	-1.1	-1.7	0.6	-0.8	8.5	43	23.4375	2.2	1.14	31	313	1.3	0.25	41	60.7	88	86	Patients
2173	RA	Female	<50	30-49	24~27.9	Normal	Normal	Normal	Normal	Elevated	No	No	Not Yet	No	No	No	No	No	No	No	No	1 Type cDMARDs	No	Yes	0.935	0.868	0.957	-1.3	0.2	0.1	-0.7	0.8	0.5	8	47	24.6094	2.22	1.23	57	327	1.14	0.31	27	1.1	33	88.3333	Patients
2192	RA	Female	<50	30-49	18.5~23.9	Deficiency	Elevated	Normal	Normal	Elevated	No	No	Not Yet	No	No	No	No	No	No	No	No	1 Type cDMARDs	No	Yes	0.883	0.712	0.932	-1.5	-1.2	-0.1	-1.2	-0.9	0.1	8	42	21.4536	2.36	2.24	83	392	0.91	0.21	29	5.9	33	49	Patients
2214	RA	Female	<50	30-49	18.5~23.9	Normal	Elevated	Normal	Normal	Elevated	No	No	Not Yet	No	No	No	No	No	No	No	Yes	2 Types cDMARDs	Yes	Yes	1.019	0.76	0.801	-0.3	-0.8	-1.2	-0.1	-0.5	-1	1.5	39	21.0938	2.16	1.01	43	244	1.15	0.29	38	45.8	67	78	Patients
2249	RA	Female	<50	30-49	18.5~23.9	Deficiency	Elevated	Normal	Normal	Elevated	No	No	Not Yet	No	No	No	No	No	No	No	Yes	2 Types cDMARDs	Yes	Yes	0.84	0.677	0.916	-1.9	-1.6	-0.2	-1.4	-1.1	0.1	0.8	45	20.3125	2.21	0.91	43	227	1.12	0.19	32	23.2	39	29	Patients
2254	RA	Female	<50	30-49	<18.5	Normal	Normal	Normal	Normal	Normal	No	No	Not Yet	No	No	No	No	No	No	No	Yes	3 Types cDMARDs	No	No	1.009	0.823	0.971	-0.3	-0.2	0.2	0.1	0.2	0.5	4	44	16.5289	2.26	1.14	43	107	1.04	0.2	31	4.4	18	82	Patients
2282	RA	Female	<50	30-49	18.5~23.9	Normal	Elevated	Normal	Normal	Elevated	No	No	Not Yet	No	No	No	No	No	No	No	Yes	2 Types cDMARDs	No	Yes	0.882	0.789	0.892	-1.2	-0.5	-0.4	-0.6	0.1	0	5	48	21.6041	2.29	1.16	39	263	1.5	0.79	35	29.4	90	75	Patients
2289	RA	Female	<50	30-49	18.5~23.9	Normal	Normal	Normal	Normal	Elevated	No	No	Not Yet	No	No	No	No	No	No	No	Yes	1 Type cDMARDs	No	No	0.851	0.602	0.683	-1.8	-2.2	-2.1	-1.3	-1.8	-1.8	7	45	19.8141	2.27	1.1	64	265	0.84	0.2	28	0.4	26	94	Patients
2298	RA	Female	≥50	50-69	18.5~23.9	Normal	Normal	Normal	Normal	Normal	No	No	Not Yet	No	No	No	No	No	No	No	No	2 Types cDMARDs	No	No	1.053	0.736	0.967	0.1	-1	0.2	0.8	-0.3	0.7	0.9	50	23.2335	2.35	1.04	59	178	1.07	0.16	36	0.3	8	78	Patients
2302	RA	Female	<50	30-49	18.5~23.9	Normal	Normal	Normal	Normal	Elevated	No	No	Not Yet	No	No	No	No	No	No	No	No	3 Types cDMARDs	No	Yes	0.912	0.831	0.916	-1.2	-0.2	-0.2	-0.9	0.2	0	2.6	41	19.9219	2.34	0.96	47	192	1.06	0.15	45	1.3	38	78	Patients
2443	RA	Female	<50	30-49	18.5~23.9	Deficiency	Normal	Normal	Normal	Normal	No	No	Not Yet	No	No	No	No	No	No	No	Yes	2 Types cDMARDs	No	Yes	0.826	0.613	0.772	-2	-2.1	-1.4	-1.9	-1.9	-1.3	1	35	20.4294	2.54	1	57.6	263	1.27	0.44	39	2.2	18	59	Patients
2484	RA	Female	<50	30-49	18.5~23.9	Normal	Elevated	Normal	Normal	Elevated	No	No	Not Yet	No	No	No	No	No	No	No	Yes	2 Types cDMARDs	No	Yes	0.909	0.737	0.918	-1.3	-0.9	-0.1	-1.1	-0.5	0.2	3	39	20.7031	2.41	1.15	47	191	1.58	0.2	81	6.7	32	100.833	Patients
2499	RA	Female	<50	30-49	18.5~23.9	Normal	Elevated	Normal	Normal	Elevated	No	No	Not Yet	No	No	No	No	No	No	No	No	1 Type cDMARDs	No	Yes	1.003	0.736	0.859	-0.1	-1	-0.7	0.3	-0.6	-0.4	10	44	21.6311	2.31	1.1	55.7	326	1.41	0.3	74	14.7	62	97	Patients
2523	RA	Female	<50	30-49	18.5~23.9	Deficiency	Elevated	Normal	Normal	Elevated	No	No	Not Yet	No	No	No	No	No	No	No	Yes	2 Types cDMARDs	No	Yes	1.13	0.835	0.926	0.8	-0.1	-0.1	1.1	0.2	0.1	1.5	42	19.1001	2.34	0.91	56	325	1.19	0.28	64	8.8	46	43	Patients
2545	RA	Female	<50	30-49	18.5~23.9	Normal	Elevated	Normal	Normal	Elevated	No	No	Not Yet	No	No	No	No	No	No	No	Yes	1 Type cDMARDs	No	Yes	0.939	0.647	0.86	-1	-1.8	-0.7	-0.6	-1.4	-0.4	10	43	19.4771	2.14	1.16	57	275	1.07	0.29	50	7.6	37	94.1667	Patients
2622	RA	Female	<50	30-49	18.5~23.9	Deficiency	Elevated	Normal	Normal	Elevated	No	No	Not Yet	No	Yes	No	No	No	No	No	Yes	1 Type cDMARDs	No	No	0.984	0.797	0.918	-0.6	-0.5	-0.2	0.1	0.2	0.2	2	48	22.5867	2.23	1.5	38.7	349	1.51	0.36	67	7.3	54	25	Patients
2646	RA	Female	<50	30-49	24~27.9	Deficiency	Elevated	Normal	Normal	Elevated	No	No	Not Yet	No	No	Yes	No	No	No	No	No	1 Type cDMARDs	No	Yes	0.835	0.713	0.812	-1.9	-1.2	-1.1	-1.5	-0.8	-0.8	12	44	24.3046	2.24	1.25	48	291	1.2	0.24	43	8.6	28	30	Patients
2675	RA	Female	<50	<30	18.5~23.9	Normal	Elevated	Normal	Normal	Elevated	No	No	Not Yet	No	No	No	No	Yes	No	No	No	1 Type cDMARDs	No	No	0.847	0.703	0.819	-1.8	-1.3	-1	-1.7	-1.3	-1	5	23	18.6709	2.25	1.37	40	232	1.58	0.18	30	190.2	76	86	Patients
2750	RA	Female	<50	<30	18.5~23.9	Deficiency	Normal	Normal	Normal	Elevated	No	No	Not Yet	No	No	No	No	No	No	No	No	1 Type cDMARDs	No	Yes	1.027	0.782	0.982	0.1	-0.6	0.3	0.7	0	0.7	5	20	22.151	2.1	1.14	57	334	1.13	0.28	47	4.2	32	50	Patients
2807	RA	Female	<50	30-49	18.5~23.9	Deficiency	Normal	Normal	Normal	Normal	No	No	Not Yet	No	No	No	No	No	No	No	Yes	2 Types cDMARDs	Yes	No	0.997	0.707	0.818	-0.5	-1.3	-1	0	-0.9	-0.7	0.33	44	18.9866	2.2	1.25	52	193	0.9	0.15	53	0.1	11	32	Patients
2831	RA	Female	<50	30-49	≥28	Normal	Normal	Normal	Normal	Normal	No	No	Not Yet	No	No	No	No	No	No	No	No	2 Types cDMARDs	No	Yes	0.792	0.728	0.887	-2.3	-1.1	-0.5	-1.8	-0.6	-0.1	6.2	46	28.8415	2.23	1.1	50	249	0.84	0.19	40	0.38	18	87	Patients
2835	RA	Female	<50	30-49	24~27.9	Normal	Elevated	Normal	Normal	Elevated	No	No	Not Yet	No	No	No	No	No	No	No	Yes	1 Type cDMARDs	No	Yes	0.927	0.791	0.902	-1.1	-0.5	-0.3	-1.1	-0.4	-0.3	2	32	23.9224	2.35	1.31	34	324	1.67	0.24	56	177.7	112	88.3333	Patients
2869	RA	Female	<50	<30	18.5~23.9	Deficiency	Normal	Normal	Normal	Elevated	No	No	Not Yet	No	No	No	No	No	No	No	Yes	3 Types cDMARDs	No	No	1.083	0.682	0.718	0.3	-1.5	-1.8	0.3	-1.5	-1.8	12	28	18.6851	2.39	1.26	49.3	315	0.96	0.22	43	0.3	27	46	Patients
2924	RA	Female	<50	30-49	18.5~23.9	Deficiency	Elevated	Normal	Normal	Elevated	No	No	Not Yet	No	No	No	No	No	No	No	Yes	2 Types cDMARDs	No	Yes	1.097	0.885	1.04	1.3	0.3	0.8	2.7	0.7	1.1	3	44	19.8413	2.23	1.45	56	185	0.99	0.17	35	111	140	59	Patients
2933	RA	Female	<50	30-49	≥28	Normal	Normal	Normal	Normal	Normal	No	No	Not Yet	No	No	No	No	No	No	No	No	3 Types cDMARDs	No	No	0.957	1.001	1.02	-0.8	1.1	0.6	-0.7	1.6	0.8	33	37	36.0947	2.49	1.34	31	273	1.28	0.43	39	1.1	10	79.3	Patients
2940	RA	Female	<50	30-49	18.5~23.9	Deficiency	Elevated	Normal	Normal	Elevated	No	No	Not Yet	No	No	No	No	No	No	No	No	3 Types cDMARDs	Yes	Yes	0.812	0.741	0.83	-2.1	-1	-0.9	-1.5	-0.3	-0.5	15	48	22.5827	2.2	1.14	40	164	1.26	0.29	48	11.1	33	66	Patients
2944	RA	Female	<50	30-49	≥28	Deficiency	Elevated	Normal	Normal	Elevated	No	No	Not Yet	No	No	No	No	No	No	No	Yes	2 Types cDMARDs	No	No	1.115	0.845	1.009	0.6	0	0.6	1	0.3	0.8	0.8	43	29.2969	2.53	1.1	59	236	1.31	0.27	59	72	90	38	Patients
2958	RA	Female	<50	30-49	18.5~23.9	Normal	Elevated	Normal	Normal	Elevated	No	No	Not Yet	No	No	No	No	No	No	No	Yes	1 Type cDMARDs	No	Yes	0.958	0.75	0.862	-0.8	-0.9	-0.7	-0.8	-0.8	-0.6	5.4	32	23.1111	2.35	1.27	49	239	1.59	0.36	62	108	81	106.667	Patients
2987	RA	Female	<50	30-49	18.5~23.9	Normal	Elevated	Normal	Normal	Elevated	Ever or current	Ever or current	Not Yet	No	No	No	No	Yes	No	No	Yes	2 Types cDMARDs	No	Yes	1.022	0.707	0.861	-0.2	-1.3	-0.7	0.3	-0.7	-0.3	0.8	47	23.1247	2.47	1.29	68	361	1.51	0.32	68	13.3	20	94	Patients
3211	RA	Female	<50	30-49	24~27.9	Normal	Elevated	Normal	Normal	Elevated	No	No	Not Yet	No	No	No	Yes	No	No	No	Yes	2 Types cDMARDs	No	Yes	0.856	0.998	1.013	-1.5	1.7	1.4	-1	2.1	1.7	7.5	45	25.9695	2.21	1.03	43	253	1.41	0.29	52	30.4	41	94	Patients
3394	RA	Female	<50	30-49	18.5~23.9	Deficiency	Normal	Normal	Normal	Normal	No	No	Not Yet	No	No	No	No	No	No	No	Yes	No	No	Yes	1.024	0.751	0.79	-0.3	-1.1	-1.4	-0.3	-1	-1.4	5	30	18.662	2.3	1.01	60	351	0.91	0.18	44	1.6	7	38	Patients
3410	RA	Female	<50	30-49	18.5~23.9	Normal	Elevated	Normal	Normal	Elevated	No	No	Not Yet	No	No	No	No	No	No	No	Yes	No	No	Yes	0.977	0.861	1.026	-0.9	-0.1	0.3	-0.5	0.3	0.5	1	44	22.9481	2.17	0.94	62	276	1.45	0.5	36	9.5	20	86	Patients
3438	RA	Female	<50	30-49	<18.5	Deficiency	Normal	Normal	Normal	Elevated	No	No	Not Yet	No	No	No	No	No	No	No	No	No	No	Yes	0.874	0.654	0.841	-2.1	-2.1	-1.1	-1.4	-1.4	-1.2	1	49	18.369	2.34	1.49	122	490	1.21	0.27	55	3.9	82	37	Patients
3440	RA	Female	<50	30-49	≥28	Deficiency	Normal	Normal	Normal	Elevated	No	No	Not Yet	No	No	No	No	No	No	No	No	No	No	No	0.895	0.818	0.846	-1.6	-0.4	-0.2	-1.6	-0.3	-0.2	2	32	28.9341	2.34	1.16	31	307	1.25	0.24	49	0.5	28	56	Patients
3443	RA	Female	<50	30-49	<18.5	Deficiency	Elevated	Normal	Normal	Elevated	No	No	Not Yet	No	No	No	No	No	No	No	Yes	No	No	Yes	1.037	0.782	0.845	-0.1	-0.5	0	0	-0.3	0.1	1	36	16.4237	2.28	1.24	101	400	1.74	0.43	58	5.2	102	45	Patients
3556	RA	Female	<50	30-49	24~27.9	Deficiency	Normal	Normal	Normal	Elevated	No	No	Not Yet	No	No	No	No	No	No	No	Yes	No	No	Yes	0.855	0.789	0.864	-1.7	-0.6	-0.6	-1.3	-0.2	-0.3	8	43	25.3	2.23	1.32	82	461	0.79	0.3	43	1.1	38	52.5	Patients
3673	RA	Female	<50	30-49	18.5~23.9	Deficiency	Elevated	Normal	Normal	Elevated	No	No	Not Yet	No	No	No	No	No	No	No	Yes	No	No	Yes	0.882	0.774	0.915	-0.9	-0.4	-0.1	-0.7	-0.2	0	2	38	23.4375	2.37	1.14	55.8	234	1.29	0.36	65	13.9	46	48	Patients
3694	RA	Female	<50	30-49	24~27.9	Deficiency	Normal	Normal	Normal	Normal	No	No	Not Yet	No	No	No	No	No	No	No	Yes	No	No	Yes	0.971	0.89	1.051	-0.7	0.2	0.9	0	0.9	1.3	8	48	27.1809	2.05	0.88	66	286	0.82	0.17	46	1.4	11	52.5	Patients
3743	RA	Female	<50	30-49	24~27.9	Deficiency	Normal	Normal	Normal	Normal	No	No	Not Yet	No	No	No	Yes	No	No	No	Yes	No	No	Yes	0.958	0.619	0.775	-0.8	-2.1	-1.5	-0.3	-1.6	-1.1	2	46	25.3906	2.37	1.23	67	295	0.9	0.25	34	1.3	13	23	Patients
3749	RA	Female	<50	30-49	24~27.9	Deficiency	Normal	Normal	Normal	Normal	No	No	Not Yet	No	No	No	No	No	No	No	No	No	No	Yes	0.86	0.685	0.769	-1.5	-1.2	-1.3	-1	-0.7	1	1	46	24.3824	2.34	1.41	50	293	1.08	0.1	57	1.3	9	34	Patients
3820	RA	Female	<50	30-49	18.5~23.9	Normal	Normal	Normal	Normal	Elevated	No	No	Not Yet	No	No	No	No	No	No	No	No	No	No	Yes	0.857	0.74	0.803	-2	-1.5	-1.7	-1.8	-0.9	-1.4	3	44	21.7993	2.14	1.01	90	352	0.29	0.04	15	0.4	20	79	Patients
3848	RA	Female	<50	30-49	24~27.9	Deficiency	Normal	Normal	Normal	Normal	No	No	Not Yet	No	No	No	No	No	No	No	Yes	No	No	Yes	1.063	0.693	0.816	-0.4	-1.5	-1.3	0.1	-1	-0.9	21	46	27.3438	2.27	1.18	71	264	1.34	0.31	66	2.33	16	40	Patients
3857	RA	Female	<50	30-49	18.5~23.9	Deficiency	Normal	Normal	Normal	Elevated	No	No	Not Yet	No	No	No	No	No	No	No	No	No	No	Yes	0.776	0.593	0.709	-2.1	-2	-1.6	-1.6	-1.6	1.1	5	47	21.3333	2.31	1.18	55	362	1.27	0.21	65	0.4	30	71	Patients
3918	RA	Female	<50	30-49	<18.5	Normal	Normal	Normal	Normal	Normal	No	No	Not Yet	No	No	No	No	No	No	No	Yes	No	No	No	0.954	0.766	0.848	-1	-0.9	-0.9	-0.9	-0.8	-0.8	10	31	18.0697	2.41	1.31	87	361	1.5	0.4	49	0.7	10	105	Patients
3925	RA	Female	<50	30-49	18.5~23.9	Deficiency	Elevated	Normal	Normal	Elevated	No	No	Not Yet	No	No	No	No	No	No	No	Yes	No	No	Yes	1.07	0.678	0.871	1.3	-1.5	-0.8	2.7	-0.7	-0.2	8	43	22.6003	2.37	1.54	78	300	0.55	0.12	46	52.7	50	52	Patients
3942	RA	Female	<50	30-49	24~27.9	Deficiency	Normal	Normal	Normal	Normal	No	No	Not Yet	No	No	No	No	No	No	No	Yes	No	No	Yes	1.051	0.981	1.026	1.2	0.9	0.6	2.7	1.4	0.9	1	45	25.7117	2.39	1.15	34	227	0.79	0.21	55	0.9	13	59	Patients
3957	RA	Female	<50	30-49	18.5~23.9	Deficiency	Elevated	Normal	Normal	Elevated	No	No	Not Yet	No	No	No	No	No	No	No	No	No	No	Yes	0.893	0.71	0.839	-1.5	-1.2	-0.8	-1	-0.7	-0.5	0.25	46	23.4375	2.27	0.92	74	344	1.46	0.3	68	34.3	90	62	Patients
3960	RA	Female	<50	30-49	≥28	Deficiency	Elevated	Normal	Normal	Elevated	No	No	Not Yet	No	No	No	No	No	No	No	Yes	No	No	No	1.105	0.919	1.012	0.6	0.7	0.6	1.1	1.2	1	7	45	29.3575	2.49	1.32	67	361	1.01	0.21	34	47.5	91	59	Patients
3973	RA	Female	<50	30-49	18.5~23.9	Deficiency	Elevated	Normal	Normal	Elevated	No	No	Not Yet	No	No	No	No	No	No	No	Yes	No	No	Yes	0.892	0.723	0.845	-1.3	-1	0.1	-0.8	-0.5	0.4	5	45	23.6128	2.44	1.3	60	282	1.77	0.45	75	7.8	90	59	Patients
3984	RA	Female	<50	<30	18.5~23.9	Deficiency	Normal	Normal	Normal	Normal	No	No	Not Yet	No	No	No	No	No	No	No	Yes	No	No	Yes	0.849	0.694	0.774	-1.8	-1.4	-1.4	-1.6	-1.4	-1.5	5	18	19.9762	2.14	1.32	70	480	0.65	0.19	34	1.7	9	38	Patients
3986	RA	Female	<50	30-49	<18.5	Normal	Normal	Normal	Normal	Normal	No	No	Not Yet	No	No	No	No	No	No	No	Yes	No	No	Yes	0.862	0.628	0.769	-1.9	-2	-1.4	-1.6	-1.7	-1.2	2	42	18.026	2.39	1.14	73	282	1.36	0.52	58	0.3	9	93.3333	Patients
4008	RA	Female	<50	30-49	18.5~23.9	Deficiency	Normal	Normal	Normal	Elevated	No	No	Not Yet	No	No	No	No	No	No	No	Yes	No	No	Yes	1.019	0.997	1.051	1.4	1.8	2.5	2.7	2.2	2.7	8	41	21.2279	2.17	1.1	101	309	1.11	0.28	55	0.09	75	54	Patients
4028	RA	Female	<50	30-49	24~27.9	Deficiency	Normal	Normal	Normal	Elevated	No	No	Not Yet	No	No	No	No	No	No	No	No	No	No	Yes	0.873	0.755	0.965	-1.7	-0.9	0.2	-1.6	-0.7	0.3	8	38	24.3418	2.34	1.32	87	280	1.07	0.22	55	0.3	50	62	Patients
22	RA	Male	<50	30-49	24~27.9	Normal	Elevated	Normal	Normal	Elevated	No	No	Male	Male	No	No	No	No	No	No	No	1 Type cDMARDs	No	Yes	1.165	0.981	0.968	0.7	0.4	-0.4	0.9	1	-0.2	2.6	43	27.0842	2.36	1.28	77	417	1.42	0.53	45	22.8	49	82	Patients
1796	RA	Male	<50	30-49	18.5~23.9	Deficiency	Normal	Normal	Normal	Normal	No	No	Male	Male	No	No	No	No	No	No	Yes	2 Types cDMARDs	No	Yes	0.921	0.798	0.912	-1.5	-1	-0.8	-1.3	-0.3	-0.5	3.8	47	21.9671	2.51	1.02	73	200.3	0.7	0.18	36	0.13	7	59	Patients
1846	RA	Male	<50	<30	24~27.9	Normal	Elevated	Normal	Normal	Elevated	No	No	Male	Male	Yes	No	No	Yes	No	No	Yes	2 Types cDMARDs	No	Yes	0.857	0.641	0.797	-1.9	-2.1	-1.6	-1.3	-1.2	-1.1	1.3	20	24.4473	2.45	1.26	71	621	1.06	0.24	56	5.6	59	100.833	Patients
1987	RA	Male	<50	30-49	≥28	Deficiency	Elevated	Normal	Normal	Elevated	No	No	Male	Male	No	No	No	No	No	No	No	1 Type cDMARDs	No	Yes	0.918	0.999	1.087	-1.6	0.5	0.4	-1.5	0.9	0.5	1.4	36	29.3878	2.38	1.17	66	397	1.36	0.36	61	18.3	26	64	Patients
1995	RA	Male	<50	<30	18.5~23.9	Normal	Elevated	Normal	Normal	Elevated	No	No	Male	Male	No	No	No	No	No	No	No	2 Types cDMARDs	No	Yes	1.05	1.01	0.947	-0.4	0.4	-0.6	-0.2	1	-0.6	5	19	19.5918	2.22	0.94	51	253	1.29	0.44	66	144	66	90.8	Patients
2167	RA	Male	<50	30-49	18.5~23.9	Normal	Elevated	Normal	Normal	Elevated	Ever or current	No	Male	Male	No	No	No	No	No	No	No	2 Types cDMARDs	No	Yes	1.055	0.725	0.868	-0.3	-1.5	-1.1	-0.1	-0.8	0.8	3.9	46	20.7612	2.14	0.74	75	334	0.76	0.11	30	64.8	82	106.667	Patients
2244	RA	Male	<50	30-49	24~27.9	Normal	Elevated	Normal	Normal	Elevated	Ever or current	Ever or current	Male	Male	No	No	No	No	No	No	Yes	1 Type cDMARDs	No	Yes	0.937	0.814	0.896	-1.4	-0.9	-0.9	-1.1	-0.2	-0.6	1.8	47	24.8016	2.28	1.22	84	361	1.55	0.27	46	114.2	68	78	Patients
2257	RA	Male	<50	30-49	18.5~23.9	Normal	Normal	Normal	Normal	Normal	Ever or current	Ever or current	Male	Male	Yes	No	No	No	No	No	Yes	2 Types cDMARDs	No	Yes	1.05	0.871	1.035	-0.4	-0.4	0	0	0.3	0.3	1.2	49	20.7612	2.5	1.28	74.3	397	0.86	0.15	49	2.2	14	80.3	Patients
3332	RA	Male	<50	30-49	18.5~23.9	Deficiency	Normal	Normal	Normal	Elevated	No	No	Male	Male	No	No	No	No	No	No	Yes	2 Types cDMARDs	No	Yes	0.94	0.675	0.717	-1	-1.6	-1.8	-0.4	-1	-1.5	5	47	22.0386	2.2	1.54	84	622	1.25	0.31	59	0.4	72	57	Patients
3666	RA	Male	<50	30-49	24~27.9	Deficiency	Elevated	Normal	Normal	Elevated	No	No	Male	Male	No	No	No	No	No	No	No	No	No	No	0.991	0.729	0.812	-0.6	-1.2	-1.2	-0.4	-0.5	-0.9	1	46	24.2215	1.9	0.76	48.9	228	1.43	0.33	67	11.9	75	41	Patients
3933	RA	Male	<50	30-49	18.5~23.9	Deficiency	Normal	Normal	Normal	Normal	No	No	Male	Male	No	No	No	No	No	No	No	No	No	Yes	0.904	0.662	0.879	-1.4	-1.7	-0.5	-1.4	-1.4	-0.4	2	32	20.9573	2.27	1.38	44.6	167	0.61	0.12	36	0.3	9	28	Patients
1901	RA	Female	<50	<30	18.5~23.9	Deficiency	Normal	Score Lower Than Expected	Abnormal	Normal	No	No	Not Yet	No	No	No	No	No	No	No	No	1 Type cDMARDs	Yes	Yes	0.746	0.616	0.646	-2.5	-2.1	-2.4	-2.4	-2.1	-2.4	0.9	25	20.2812	2.48	0.83	39	307	1.1	0.19	38	0.1	9	64	Patients
2034	RA	Female	<50	30-49	18.5~23.9	Deficiency	Elevated	Score Lower Than Expected	Abnormal	Elevated	No	No	Not Yet	No	No	No	No	No	No	Yes	Yes	1 Type cDMARDs	No	Yes	0.732	0.567	0.772	-2.9	-2.5	-1.4	-2.4	-2.1	-1.1	2.9	45	20.7185	2.1	1.32	47	322.7	1.54	0.35	59	42	76	70	Patients
2188	RA	Female	<50	<30	<18.5	Normal	Normal	Score Lower Than Expected	Abnormal	Normal	No	No	Not Yet	No	No	No	No	No	No	No	Yes	2 Types cDMARDs	No	No	0.759	0.536	0.666	-2.6	-2.8	-2.3	-2.4	-2.8	-2.3	2	21	16.4237	2.38	1.56	39	272	0.84	0.13	43	0.4	18	94	Patients
2469	RA	Female	<50	30-49	18.5~23.9	Deficiency	Normal	Score Lower Than Expected	Abnormal	Normal	No	No	Not Yet	No	No	No	No	No	No	No	No	3 Types cDMARDs	No	Yes	0.888	0.604	0.825	-1.4	-2.2	-1	-1.4	-2.1	-0.9	1.4	31	18.6667	2.19	1.36	60.1	260	0.86	0.15	38	0.9	11	47.2	Patients
2478	RA	Female	<50	30-49	18.5~23.9	Deficiency	Elevated	Score Lower Than Expected	Abnormal	Elevated	No	No	Not Yet	No	No	No	No	No	No	No	Yes	3 Types cDMARDs	No	Yes	0.736	0.616	0.711	-2.8	-2.1	-1.9	-2.8	-2	-1.8	4.5	33	19.2234	2.18	1.27	40.9	190	1.35	0.35	70	48.2	30	34.3	Patients
2722	RA	Female	<50	<30	18.5~23.9	Normal	Elevated	Score Lower Than Expected	Abnormal	Elevated	No	No	Not Yet	No	No	No	No	No	No	No	No	1 Type cDMARDs	No	No	0.814	0.517	0.683	-2.1	-3	-2.1	-1.9	-2.7	-2	8	12	20.1733	2.38	1.32	39	249.6	1.01	0.29	52	19.74	51	88.3333	Patients
2816	RA	Female	<50	30-49	<18.5	Deficiency	Normal	Score Lower Than Expected	Abnormal	Normal	No	No	Not Yet	No	No	No	No	No	No	No	No	1 Type cDMARDs	No	No	0.721	0.574	0.738	-3	-2.5	-2.3	-2.9	-2.3	-1.9	3.6	36	15.2416	2.59	1.54	67	239	0.84	0.11	44	0.2	5	60	Patients
2885	RA	Female	<50	30-49	18.5~23.9	Deficiency	Elevated	Score Lower Than Expected	Abnormal	Elevated	No	No	Not Yet	No	No	No	No	Yes	No	No	Yes	1 Type cDMARDs	No	Yes	0.734	0.614	0.722	-2.8	-2.1	-1.8	-2.3	-1.6	-1.4	6.2	47	21.7778	2.33	1.24	49	388	1.25	0.25	48	16.3	55	70	Patients
2980	RA	Female	<50	30-49	24~27.9	Normal	Elevated	Score Lower Than Expected	Abnormal	Elevated	No	No	Not Yet	No	Yes	Yes	Yes	Yes	Yes	No	Yes	1 Type cDMARDs	No	Yes	0.874	0.544	0.744	-1.6	-2.7	-1.6	-1.2	-2.4	-1.4	20	43	26.1427	2.5	1.16	46	478	1.75	0.29	35	37.3	46	80.8	Patients
3557	RA	Female	<50	30-49	18.5~23.9	Normal	Normal	Score Lower Than Expected	Abnormal	Normal	No	No	Not Yet	No	No	No	No	No	No	No	Yes	No	No	Yes	0.833	0.568	0.704	-2.6	-3.1	-2.5	-2.3	-2.8	-2.3	10	40	18.86	2.22	1.08	58	358	1.41	0.3	54	0.6	8	96.6667	Patients
3585	RA	Female	<50	30-49	<18.5	Deficiency	Normal	Score Lower Than Expected	Abnormal	Normal	No	No	Not Yet	No	No	No	No	No	No	No	Yes	No	No	Yes	0.767	0.475	0.578	-2.6	-3.5	-3.1	-2.3	-3.1	-2.9	6	43	16.44	2.33	1.14	50	320	0.25	0.12	44	1.4	8	69	Patients
3647	RA	Female	<50	30-49	<18.5	Normal	Elevated	Score Lower Than Expected	Abnormal	Elevated	No	No	Not Yet	No	No	No	No	No	No	No	Yes	No	No	Yes	0.817	0.628	0.581	-2.3	-2.1	-3.1	-2.3	-2	-3	2	30	14.5682	2.46	1.14	80	521	1.08	0.23	39	31.5	140	80.8	Patients
3664	RA	Female	<50	30-49	<18.5	Deficiency	Elevated	Score Lower Than Expected	Abnormal	Normal	No	No	Not Yet	No	No	No	No	No	No	No	Yes	No	No	Yes	0.844	0.685	0.914	-2	-1.5	-1	-2	-1.4	-0.9	3	32	15.4315	2.26	1.33	134	557	0.75	0.17	47	18	19	52	Patients
3928	RA	Female	<50	30-49	<18.5	Deficiency	Normal	Score Lower Than Expected	Abnormal	Normal	No	No	Not Yet	No	No	No	No	No	No	No	Yes	No	No	Yes	0.706	0.491	0.611	-3.4	-3.5	-3	-3	-3.2	-2.8	14	43	17.2879	2.19	1.06	57.6	282.7	0.68	0.16	27	1.9	10	51	Patients
3943	RA	Female	<50	30-49	≥28	Deficiency	Normal	Score Lower Than Expected	Abnormal	Elevated	No	No	Not Yet	No	No	No	No	No	No	No	Yes	No	No	Yes	0.782	0.592	0.683	-2.4	-2.3	-2.1	-2.1	-2	-1.9	5	40	28.764	2.14	1.09	47	244	1.03	0.24	44	0.9	44	68	Patients
1817	RA	Male	<50	<30	<18.5	Normal	Elevated	Score Lower Than Expected	Abnormal	Elevated	Ever or current	No	Male	Male	No	No	No	No	No	No	Yes	3 Types cDMARDs	No	Yes	0.616	0.465	0.529	-4.3	-3.4	-3.3	-4.3	-3.3	-3.3	7	29	16.937	2.31	1.31	46	303	1.33	0.38	22	49.9	83	85.8333	Patients
2611	RA	Male	<50	30-49	18.5~23.9	Deficiency	Elevated	Score Lower Than Expected	Abnormal	Elevated	No	No	Male	Male	No	Yes	No	No	No	No	No	1 Type cDMARDs	No	No	0.59	0.603	0.64	-4.6	-2.4	-2.6	-4.3	-1.7	-2.3	12	47	19.9219	2.33	1.12	45	348	0.6	0.16	38	113.48	73	49.3	Patients
2800	RA	Male	<50	30-49	18.5~23.9	Normal	Elevated	Score Lower Than Expected	Abnormal	Elevated	Ever or current	No	Male	Male	No	No	No	No	No	No	Yes	2 Types cDMARDs	No	Yes	0.862	0.722	0.798	-2.1	-1.5	-1.6	-2	-1	-1.4	2.8	40	20.9572	2	1.17	76	234	1.63	0.17	29	152.4	140	85.8333	Patients
2803	RA	Male	<50	30-49	18.5~23.9	Deficiency	Elevated	Score Lower Than Expected	Abnormal	Elevated	No	No	Male	Male	No	No	No	No	No	No	No	2 Types cDMARDs	No	Yes	0.74	0.619	0.698	-3.2	-2.3	-2.2	-3	-1.7	-2	8.4	43	21.875	2.25	1.13	63.2	362	1.37	0.27	69	8.3	17	71.2	Patients
3433	RA	Male	<50	30-49	18.5~23.9	Deficiency	Elevated	Score Lower Than Expected	Abnormal	Elevated	No	No	Male	Male	No	No	No	No	No	No	Yes	No	No	Yes	0.583	0.417	0.648	-5	-4.9	-3.2	-4.7	-2.2	-2.9	1	48	19.8347	2.3	1.04	104	305	0.49	0.32	37	46.8	113	33.5	Patients
3926	RA	Male	<50	30-49	≥28	Deficiency	Elevated	Score Lower Than Expected	Abnormal	Elevated	No	No	Male	Male	No	No	No	No	No	No	Yes	No	No	Yes	0.774	0.689	0.772	-2.2	-1.4	-1.4	-2.2	-1.2	-1.3	6	31	28.5218	2.48	0.92	74	303	1.44	0.22	46	12.8	91	63	Patients
3980	RA	Male	<50	30-49	18.5~23.9	Deficiency	Elevated	Score Lower Than Expected	Abnormal	Elevated	No	No	Male	Male	No	No	No	No	No	No	Yes	No	No	Yes	0.757	0.578	0.786	-2.3	-2.3	-1.2	-2	-1.6	-0.9	4	48	21.3039	2.15	1.13	56	187	1.33	0.25	47	18	39	37.5	Patients
3502	RA	Female	≥50	50-69	18.5~23.9	Normal	Normal	Osteopenia	Abnormal	Elevated	No	No	Yes	Menopause	No	No	No	No	No	No	No	No	No	No	0.826	0.754	0.859	-1.9	-1	-0.8	0.2	0.8	0.6	4	69	23.3726	2.15	1.09	51	309	1.13	0.49	60	1.3	81	80	Patients
4021	RA	Male	≥50	50-69	18.5~23.9	Deficiency	Normal	Osteoporosis	Abnormal	Normal	Ever or current	Ever or current	Male	Male	No	Yes	No	No	No	No	Yes	No	No	Yes	0.701	0.574	0.585	-3.1	-2.6	-3	-2.3	-1.5	-2.4	19	66	22.6757	2.33	1.03	59	293	1.28	0.36	38	2.9	8	40	Patients
4052	RA	Male	≥50	50-69	18.5~23.9	Deficiency	Normal	Osteopenia	Abnormal	Normal	No	No	Male	Male	No	No	No	No	No	No	Yes	No	No	Yes	0.972	0.71	0.913	-0.8	-1.2	-0.2	-0.2	-0.3	0.2	5	58	20.2812	2.23	0.94	55	222	0.75	0.24	37	0.4	4	56	Patients
4058	RA	Male	≥50	≥70	18.5~23.9	Deficiency	Normal	Osteoporosis	Abnormal	Elevated	Ever or current	No	Male	Male	Yes	No	No	No	No	No	Yes	No	No	Yes	0.696	0.62	0.688	-3.1	-2.1	-2.1	-2.2	-0.9	-1.4	4	71	19.8962	2.32	1.18	56	348	0.66	0.17	27	0.8	25	51	Patients
4065	RA	Female	≥50	≥70	18.5~23.9	Deficiency	Normal	Normal	Normal	Normal	No	Ever or current	Not Yet	No	No	No	No	No	No	No	Yes	No	No	Yes	1.032	0.816	1.087	-0.4	-0.7	0.7	0.6	0.7	1.5	4	75	20.9366	2.48	1.08	63.2	445	1.35	0.2	60	1.6	4	53	Patients
4068	RA	Male	≥50	50-69	24~27.9	Deficiency	Normal	Osteoporosis	Abnormal	Normal	No	No	Male	Male	No	No	No	No	No	No	Yes	No	No	Yes	0.707	0.577	0.717	-3	-2.6	-1.8	-2.6	-1.8	-1.5	4	51	24.2123	2.27	1.16	44	275	0.58	0.09	30	1.3	10	60	Patients
1	RA	Female	<50	30-49	<18.5	Normal	Elevated	Osteoporosis	Abnormal	Elevated	No	No	Yes	Early Menopause,≤45	No	No	No	No	No	No	Yes	2 Types cDMARDs	No	No	0.7	0.789	0.749	-3.2	-0.9	-1.8	-2.9	-0.4	-1.4	10	41	16.8663	2.38	1.25	65	311	0.86	0.24	32	52.3	98	85	Patients
19	RA	Female	≥50	50-69	24~27.9	Normal	Elevated	Normal	Normal	Elevated	No	Ever or current	Yes	Menopause	No	No	Yes	No	No	No	Yes	2 Types cDMARDs	No	Yes	1.006	0.797	0.981	-0.4	-0.5	0.3	0.4	0.3	0.8	0.5	50	24.6548	2.48	1.4	62	358	1.72	0.92	31	7.4	50	96	Patients
20	RA	Female	≥50	50-69	18.5~23.9	Deficiency	Elevated	Osteoporosis	Abnormal	Elevated	No	No	Yes	Menopause	No	No	No	No	No	No	Yes	1 Type cDMARDs	No	Yes	0.665	0.598	0.748	-3.5	-2.3	-1.6	-1.9	-0.9	-0.5	1.5	62	23.4375	2.34	1.34	46	181	1.25	0.36	22	55.94	74	49	Patients
21	RA	Female	≥50	50-69	18.5~23.9	Deficiency	Elevated	Osteoporosis	Abnormal	Elevated	No	No	Yes	Menopause	No	No	No	No	No	No	Yes	1 Type cDMARDs	No	Yes	0.779	0.568	0.718	-2.7	-2.5	-1.8	-1.2	-1.2	-0.8	30	60	22.2656	2.33	1.1	54	345	1.28	0.35	59	34.8	50	39	Patients
27	RA	Female	≥50	≥70	≥28	Deficiency	Elevated	Osteopenia	Abnormal	Elevated	No	No	Yes	Menopause	No	Yes	Yes	No	No	No	No	2 Types cDMARDs	No	Yes	0.831	0.593	0.667	-2	-2.3	-2.3	0.8	0	-0.1	12	81	32.8814	2.26	1.23	69	385	1.33	0.28	66	21.3	82	70	Patients
1652	RA	Female	≥50	50-69	≥28	Deficiency	Elevated	Osteoporosis	Abnormal	Elevated	No	No	Yes	Menopause	No	Yes	No	No	No	No	No	1 Type cDMARDs	No	No	0.707	0.662	0.696	-3.1	-1.7	-2	-1.3	-0.2	-0.8	5.3	64	31.2175	2.17	1.22	54	238.8	1.17	0.27	45	15.1	50	54.25	Patients
1680	RA	Female	≥50	50-69	18.5~23.9	Deficiency	Normal	Osteopenia	Abnormal	Elevated	No	No	Yes	Menopause	No	No	No	No	No	No	Yes	3 Types cDMARDs	No	Yes	0.837	0.629	0.709	-1.3	-2	-1.9	0.7	-0.2	-0.4	27.5	69	21.0068	2.35	1.26	70	215	1.64	0.34	66	3.1	64	71	Patients
1689	RA	Female	≥50	50-69	≥28	Deficiency	Elevated	Osteopenia	Abnormal	Elevated	No	No	Yes	Early Menopause,≤45	No	No	No	Yes	No	No	No	1 Type cDMARDs	No	Yes	0.91	0.595	0.793	-1.7	-2.3	-1.2	-0.6	-1.2	-0.5	0.5	60	29.3333	2.27	1.22	46	253	1.13	0.26	30	163.6	106	64	Patients
1713	RA	Female	≥50	50-69	18.5~23.9	Deficiency	Elevated	Osteoporosis	Abnormal	Elevated	No	No	Yes	Menopause	No	No	No	No	No	Yes	Yes	2 Types cDMARDs	No	No	0.582	0.501	0.318	-4.2	-3.1	-5.1	-2.5	-1.7	-3.9	24	64	21.3593	2.18	0.9	36	286	1.28	0.31	43	34.6	57	58	Patients
1722	RA	Female	≥50	50-69	18.5~23.9	Deficiency	Normal	Osteoporosis	Abnormal	Normal	No	No	Yes	Menopause	No	No	No	No	No	No	Yes	2 Types cDMARDs	No	Yes	0.669	0.479	0.582	-3.4	-3.3	-2.9	-2.2	-2.1	-2.1	2	58	19.313	2.18	1.27	67	287	1.12	0.41	36	1.5	14	66	Patients
1761	RA	Female	≥50	≥70	18.5~23.9	Deficiency	Elevated	Osteopenia	Abnormal	Elevated	No	No	Yes	Menopause	No	No	No	No	No	No	No	2 Types cDMARDs	No	Yes	0.757	0.62	0.71	-2.4	-2.1	-1.9	-0.2	-0.1	-0.3	9.6	72	22.0317	2.19	0.99	52	184	1.31	0.19	55	81.7	84	56	Patients
1778	RA	Female	≥50	≥70	18.5~23.9	Deficiency	Elevated	Osteoporosis	Abnormal	Elevated	No	No	Yes	Menopause	No	No	Yes	No	No	No	Yes	2 Types cDMARDs	No	Yes	0.704	0.495	0.516	-3.1	-3.2	-3.5	-0.7	-1.1	-1.7	13	74	23.1385	2.26	0.94	65	413	1.68	0.25	52	63.7	111	50	Patients
1786	RA	Female	≥50	50-69	24~27.9	Deficiency	Elevated	Osteoporosis	Abnormal	Elevated	No	No	Yes	Menopause	No	No	No	No	No	No	Yes	1 Type cDMARDs	No	No	0.774	0.546	0.669	-2.5	-2.7	-2.2	-0.9	-1.3	-1.1	0.4	62	24.1217	2.47	1.11	44	241	1.57	0.34	65	29.6	63	39	Patients
1790	RA	Female	≥50	50-69	18.5~23.9	Normal	Elevated	Osteoporosis	Abnormal	Elevated	No	No	Yes	Menopause	Yes	Yes	Yes	No	No	No	No	2 Types cDMARDs	No	Yes	0.639	0.591	0.672	-3.7	-2.3	-2.2	-1.9	-0.8	-0.9	3.8	65	23.4375	2.19	1.26	71	287	1.17	0.21	57	18.7	37	91	Patients
1802	RA	Female	≥50	50-69	18.5~23.9	Normal	Elevated	Osteopenia	Abnormal	Elevated	No	No	Yes	Menopause	No	No	No	No	No	No	Yes	2 Types cDMARDs	No	Yes	0.878	0.914	0.904	-1.5	0.6	-0.3	-0.5	1.6	0.4	0.8	55	18.6667	2.35	1.26	31	166	1.7	0.44	75	69.3	97	92	Patients
1803	RA	Female	≥50	50-69	18.5~23.9	Normal	Elevated	Osteopenia	Abnormal	Elevated	No	No	Yes	Menopause	Yes	No	No	No	No	No	No	2 Types cDMARDs	No	Yes	0.846	0.686	0.809	-1.8	-1.5	-1.1	-0.7	-0.4	-0.4	2.2	55	19.1406	2.25	1.01	52	264	1.32	0.3	48	63.5	90	93.3333	Patients
1806	RA	Female	≥50	50-69	18.5~23.9	Deficiency	Elevated	Osteoporosis	Abnormal	Elevated	No	No	Yes	Menopause	Yes	No	No	No	No	Yes	Yes	2 Types cDMARDs	No	Yes	0.626	0.44	0.541	-3.8	-3.7	-3.3	-2.4	-2.4	-2.3	3.5	60	21.3333	2.16	0.93	65	270	1.51	0.38	54	41.2	61	53	Patients
1807	RA	Female	≥50	50-69	24~27.9	Deficiency	Normal	Normal	Normal	Elevated	No	No	Yes	Menopause	No	Yes	No	No	No	No	No	1 Type cDMARDs	Yes	Yes	1.02	0.792	0.849	-0.3	-0.5	-0.8	1.1	0.7	0.2	2.8	59	26.6097	2.43	1.21	65	325	1.12	0.24	52	1.8	28	74	Patients
1819	RA	Female	≥50	50-69	18.5~23.9	Normal	Elevated	Osteoporosis	Abnormal	Elevated	No	No	Yes	Menopause	No	No	No	No	No	No	No	3 Types cDMARDs	Yes	Yes	0.83	0.573	0.734	-2	-2.5	-1.7	-0.6	-1.2	-0.8	25	59	21.0962	2.3	1.46	48	180	1.35	0.22	19	28.5	80	95.8333	Patients
1827	RA	Female	≥50	50-69	18.5~23.9	Deficiency	Elevated	Osteopenia	Abnormal	Elevated	No	No	Yes	Menopause	No	Yes	No	Yes	No	No	No	1 Type cDMARDs	No	Yes	0.892	0.612	0.718	-1.4	-2.1	-1.8	0.6	-0.4	-0.4	20	68	20.0288	2.18	1.41	150	519	1.57	0.55	80	66.3	86	29	Patients
1831	RA	Female	≥50	50-69	18.5~23.9	Deficiency	Elevated	Osteoporosis	Abnormal	Elevated	No	No	Yes	Menopause	No	No	No	No	No	No	Yes	2 Types cDMARDs	No	No	0.787	0.505	0.569	-2.4	-3.1	-3.1	-0.4	-1.4	-1.7	11	67	20.6612	2.16	1.16	72	391	1.62	0.25	63	113.4	119	36	Patients
1837	RA	Female	≥50	50-69	<18.5	Deficiency	Elevated	Osteoporosis	Abnormal	Elevated	No	No	Yes	Menopause	No	No	No	No	No	No	No	2 Types cDMARDs	No	Yes	0.773	0.453	0.554	-2.5	-3.6	-3.2	-1.2	-2.3	-2.3	33	58	16.8889	2.32	1	50	167	0.81	0.3	44	22.6	55	64	Patients
1839	RA	Female	<50	30-49	18.5~23.9	Deficiency	Elevated	Osteopenia	Abnormal	Elevated	No	No	Yes	Menopause	No	No	No	No	No	No	Yes	3 Types cDMARDs	No	Yes	0.841	0.767	0.854	-1.9	-0.7	-0.7	-0.9	0.2	-0.1	13	48	20.9566	2.19	1.18	60	308	1.4	0.36	42	92.3	103	69	Patients
1840	RA	Female	≥50	≥70	<18.5	Deficiency	Elevated	Severe Osteoporosis	Abnormal	Elevated	No	No	Yes	Menopause	No	No	No	No	Yes	No	Yes	1 Type cDMARDs	No	No	0.508	0.396	0.448	-5.4	-4.1	-4.1	-2.5	-1.7	-1.9	2	81	16.2278	2.17	0.95	60	253	0.75	0.19	30	18	102	44	Patients
1849	RA	Female	≥50	50-69	18.5~23.9	Deficiency	Normal	Osteopenia	Abnormal	Elevated	No	No	Yes	Menopause	No	No	No	No	No	No	No	3 Types cDMARDs	No	No	0.846	0.63	0.709	-1.8	-2	-1.9	-0.5	-0.7	-1	13	58	21.048	2.29	1.12	71	305	1.08	0.29	49	2	79	55	Patients
1850	RA	Female	<50	30-49	≥28	Normal	Normal	Normal	Normal	Elevated	No	No	Yes	Menopause	No	No	No	No	No	No	Yes	3 Types cDMARDs	No	No	0.946	0.77	0.912	-0.9	-0.7	-0.2	-0.3	-0.1	0.2	10	48	32	2.15	1.25	65	361	0.83	0.31	35	1.7	82	87.5	Patients
1854	RA	Female	≥50	50-69	24~27.9	Normal	Elevated	Osteoporosis	Abnormal	Elevated	No	No	Yes	Menopause	No	Yes	No	Yes	No	No	No	2 Types cDMARDs	No	Yes	0.724	0.572	0.629	-2.3	-2.5	-2.6	-0.5	-0.8	-1.2	32	68	25.7778	2.24	1.15	54	436	1.21	0.42	67	19.7	92	82	Patients
1855	RA	Female	≥50	≥70	18.5~23.9	Deficiency	Normal	Severe Osteoporosis	Abnormal	Elevated	No	No	Yes	Menopause	No	Yes	Yes	No	Yes	No	Yes	2 Types cDMARDs	No	No	0.585	0.489	0.58	-4.3	-3.2	-3	-1.8	-1.1	-1.2	12	75	21.2585	2.32	0.91	56	299	1.08	0.2	39	2.4	33	71	Patients
1856	RA	Female	≥50	50-69	24~27.9	Deficiency	Elevated	Osteopenia	Abnormal	Elevated	No	No	Yes	Menopause	Yes	Yes	Yes	Yes	No	No	Yes	2 Types cDMARDs	No	Yes	0.792	0.685	0.847	-2.1	-1.5	-0.8	-0.5	-0.1	0.3	1.2	62	24.977	2.26	1.16	62	430	1.08	0.23	43	6.7	23	56	Patients
1873	RA	Female	≥50	50-69	≥28	Deficiency	Elevated	Severe Osteoporosis	Abnormal	Elevated	No	No	Yes	Menopause	No	No	No	No	Yes	No	Yes	3 Types cDMARDs	No	Yes	0.554	0.433	0.546	-4.5	-3.7	-3.2	-2.8	-2.3	-2.1	4	63	28	2.28	1.17	103	385	0.94	0.22	43	14.7	31	33	Patients
1875	RA	Female	<50	30-49	18.5~23.9	Deficiency	Elevated	Osteopenia	Abnormal	Elevated	No	No	Yes	Menopause	No	No	No	No	No	No	Yes	2 Types cDMARDs	No	Yes	0.859	0.704	0.878	-1.6	-1.3	-0.5	-0.9	-0.6	-0.1	13	49	18.7652	2.51	0.94	61	518	1.7	0.29	74	24.2	27	47	Patients
1929	RA	Female	≥50	≥70	<18.5	Normal	Elevated	Osteoporosis	Abnormal	Elevated	No	No	Yes	Early Menopause,≤45	No	No	Yes	No	No	No	Yes	2 Types cDMARDs	Yes	Yes	0.611	0.569	0.762	-4	-2.5	-1.5	-1.7	-0.5	0.2	2	73	17.4818	2.01	1.08	39	167	0.64	0.08	15	139.5	81	86	Patients
1955	RA	Female	<50	30-49	18.5~23.9	Deficiency	Elevated	Osteoporosis	Abnormal	Elevated	No	No	Yes	Menopause	No	No	No	No	No	No	Yes	1 Type cDMARDs	No	Yes	0.771	0.586	0.801	-2.5	-2.4	-1.2	-1.8	-1.7	-0.7	1.6	49	18.75	2.21	1.03	65	296	1.02	0.23	32	13.8	31	68	Patients
1965	RA	Female	≥50	50-69	24~27.9	Deficiency	Elevated	Osteopenia	Abnormal	Elevated	No	No	Yes	Menopause	Yes	No	No	No	No	No	Yes	3 Types cDMARDs	No	No	0.828	0.693	0.85	-2	-1.4	-0.8	-0.1	0.2	0.6	4	66	27.1111	2.3	1.22	41	284	1.1	0.15	45	31.3	45	62.9167	Patients
1985	RA	Female	≥50	50-69	24~27.9	Deficiency	Elevated	Osteoporosis	Abnormal	Elevated	No	No	Yes	Menopause	No	No	No	Yes	No	No	Yes	No	Yes	No	0.718	0.564	0.617	-3	-2.6	-2.7	-1.1	-0.9	-1.3	20	67	24.1415	2.21	1.38	48	429	1.14	0.27	46	64.7	64	52	Patients
1999	RA	Female	≥50	≥70	24~27.9	Deficiency	Elevated	Osteoporosis	Abnormal	Elevated	No	No	Yes	Menopause	No	No	No	Yes	No	No	No	1 Type cDMARDs	No	No	0.666	0.571	0.648	-3.5	-2.5	-2.4	-1.1	-0.5	-0.7	23	74	24.974	2.52	1.17	116	461	1.17	0.26	46	13.7	48	53	Patients
2006	RA	Female	≥50	50-69	18.5~23.9	Normal	Normal	Osteoporosis	Abnormal	Normal	No	No	Yes	Menopause	No	No	No	No	No	No	Yes	1 Type cDMARDs	No	Yes	0.695	0.582	0.807	-3.2	-2.4	-1.1	-1.8	-1.2	-0.2	0.5	59	20.5457	2.44	1.26	55	243	0.85	0.25	56	1	16	80	Patients
2042	RA	Female	≥50	≥70	24~27.9	Deficiency	Normal	Osteopenia	Abnormal	Elevated	No	No	Yes	Menopause	Yes	Yes	No	Yes	Yes	No	No	1 Type cDMARDs	No	Yes	1.058	0.605	0.651	-0.4	-2.2	-2.4	2.5	0.1	-0.3	13	80	25.6312	2.47	0.91	100	458	1.04	0.13	41	2.9	63	70.8333	Patients
2056	RA	Female	≥50	≥70	18.5~23.9	Deficiency	Elevated	Osteoporosis	Abnormal	Elevated	No	No	Yes	Menopause	No	Yes	No	No	No	No	Yes	No	No	Yes	0.832	0.574	0.732	-2	-2.5	-1.7	0.5	-0.4	0.1	0.5	75	23.3091	2.46	1.39	58	332	1.35	0.33	61	21.6	47	57	Patients
2057	RA	Female	≥50	50-69	18.5~23.9	Normal	Elevated	Osteopenia	Abnormal	Elevated	No	No	Yes	Menopause	No	No	No	Yes	No	No	Yes	3 Types cDMARDs	No	No	0.856	0.627	0.698	-2	-2	-2	-0.3	-0.5	-0.8	27	50	21.6441	2.28	1.29	85	438	1.27	0.21	49	33.8	35	90	Patients
2067	RA	Female	≥50	50-69	24~27.9	Normal	Elevated	Osteoporosis	Abnormal	Elevated	No	No	Yes	Menopause	Yes	No	No	Yes	No	No	Yes	1 Type cDMARDs	No	No	0.705	0.613	0.739	-2.8	-2.1	-1.7	-1.2	-0.7	-0.5	23	64	27.7671	2.14	1.11	55	595	1.48	0.41	68	33.6	93	88	Patients
2070	RA	Female	≥50	50-69	18.5~23.9	Deficiency	Normal	Osteoporosis	Abnormal	Normal	No	No	Yes	Menopause	No	No	Yes	No	No	No	Yes	1 Type cDMARDs	No	Yes	0.686	0.637	0.74	-3.3	-1.9	-1.7	-1.3	-0.2	-0.3	23	68	22.2222	2.53	1.06	56	351	1.1	0.25	53	2.3	19	33	Patients
2073	RA	Female	≥50	50-69	<18.5	Deficiency	Elevated	Osteoporosis	Abnormal	Elevated	No	No	Yes	Menopause	No	No	No	No	No	No	Yes	2 Types cDMARDs	No	Yes	0.656	0.629	0.681	-3.6	-2	-2.1	-2.7	-1.1	-1.1	15	52	16.2982	2.41	1.4	42	162	0.68	0.11	18	17.8	90	56	Patients
2097	RA	Female	≥50	50-69	18.5~23.9	Deficiency	Elevated	Osteopenia	Abnormal	Elevated	No	No	Yes	Menopause	No	No	No	No	No	No	Yes	3 Types cDMARDs	No	No	0.846	0.622	0.771	-1.8	-2	-1.4	-0.9	-1.1	-0.8	0.8	53	20.83	2.25	1.41	49	297	1.21	0.18	45	73.7	112	44	Patients
2102	RA	Female	<50	30-49	<18.5	Normal	Elevated	Osteopenia	Abnormal	Elevated	No	No	Yes	Early Menopause,≤45	No	No	No	No	No	No	Yes	1 Type cDMARDs	No	Yes	0.811	0.587	0.645	-2.1	-2.4	-2.4	-1.6	-1.8	-2.1	5	47	16.4062	2.24	1.19	35	222	0.92	0.25	44	58.2	140	82	Patients
2108	RA	Female	≥50	≥70	24~27.9	Deficiency	Elevated	Severe Osteoporosis	Abnormal	Elevated	No	No	Yes	Menopause	No	No	No	Yes	Yes	No	Yes	2 Types cDMARDs	No	Yes	0.733	0.455	0.609	-2.9	-3.5	-2.7	-0.1	-1.2	-0.6	4	81	25.3333	2.53	1.39	82	512	1.46	0.36	54	79.2	32	55	Patients
2110	RA	Female	≥50	≥70	<18.5	Normal	Elevated	Severe Osteoporosis	Abnormal	Elevated	No	No	Yes	Menopause	Yes	Yes	No	No	Yes	No	Yes	2 Types cDMARDs	No	Yes	0.584	0.47	0.556	-4.5	-3.4	-3.2	-1.6	-1	-0.9	13	82	18.115	2.18	0.91	41	235	0.84	0.07	35	186.3	99	78	Patients
2115	RA	Female	≥50	≥70	18.5~23.9	Deficiency	Elevated	Severe Osteoporosis	Abnormal	Elevated	Ever or current	No	Yes	Menopause	No	No	Yes	No	Yes	No	No	2 Types cDMARDs	No	Yes	0.713	0.446	0.635	-2.8	-3.6	-2.5	-0.7	-1.8	-1	20	70	21.2084	2.01	0.92	54	304	0.93	0.2	32	75.3	36	63	Patients
2117	RA	Female	≥50	50-69	18.5~23.9	Normal	Elevated	Osteoporosis	Abnormal	Elevated	No	No	Yes	Menopause	No	No	No	No	No	No	Yes	2 Types cDMARDs	No	No	0.986	0.59	0.666	-0.6	-2.6	-2.5	0.4	-1.6	-1.7	2	52	23.6128	2.27	0.92	64	310	1.51	0.38	56	36.3	43	90	Patients
2123	RA	Female	≥50	50-69	18.5~23.9	Deficiency	Normal	Osteoporosis	Abnormal	Normal	No	No	Yes	Menopause	No	No	No	No	No	No	Yes	1 Type cDMARDs	No	Yes	0.542	0.491	0.644	-4.3	-3.2	-2.4	-3.3	-2.2	-1.8	22	55	20.049	2.53	1.34	75	310	1.05	0.15	17	0.1	9	41	Patients
2124	RA	Female	<50	30-49	24~27.9	Deficiency	Elevated	Osteopenia	Abnormal	Elevated	No	No	Yes	Menopause	No	No	No	No	No	No	Yes	1 Type cDMARDs	No	Yes	0.933	0.657	0.813	-1	-1.7	-1.1	-0.5	-1.2	-0.7	10	46	25.5296	2.07	0.93	31	102	1.14	0.18	34	9.4	25	31	Patients
2126	RA	Female	<50	30-49	18.5~23.9	Deficiency	Elevated	Normal	Normal	Elevated	No	No	Yes	Menopause	No	No	Yes	No	No	No	No	3 Types cDMARDs	Yes	No	1.097	0.822	1.033	0.2	-0.2	0.5	1.1	0.6	1	11	49	21.048	2.28	1.18	50	185	1.33	0.39	49	13.6	46	38	Patients
2128	RA	Female	<50	30-49	18.5~23.9	Deficiency	Normal	Osteopenia	Abnormal	Normal	No	No	Yes	Menopause	No	No	No	No	No	No	No	1 Type cDMARDs	No	Yes	0.78	0.609	0.788	-2.4	-2.2	-1.3	-1.8	-1.6	-0.9	0.8	47	20.6297	2.4	1.24	52	276	1.04	0.28	43	0.3	10	67	Patients
2130	RA	Female	≥50	50-69	18.5~23.9	Normal	Elevated	Severe Osteoporosis	Abnormal	Elevated	No	No	Yes	Menopause	No	No	No	No	Yes	No	Yes	1 Type cDMARDs	Yes	Yes	0.757	0.604	0.731	-2.6	-2.2	-1.7	-1.4	-1	-0.9	1	58	21.58	2.38	1.19	34	198	1.61	0.55	71	57.1	111	88.3333	Patients
2132	RA	Female	≥50	50-69	18.5~23.9	Deficiency	Elevated	Osteopenia	Abnormal	Elevated	No	No	Yes	Menopause	No	Yes	No	No	No	No	No	3 Types cDMARDs	Yes	No	0.836	0.632	0.846	-1.9	-2	-0.8	-0.6	-0.8	0.1	12	58	22.0317	2.24	1.26	55	315	1.29	0.26	62	9.6	53	34	Patients
2138	RA	Female	<50	30-49	<18.5	Deficiency	Elevated	Osteopenia	Abnormal	Elevated	No	No	Yes	Menopause	No	No	No	No	No	No	Yes	1 Type cDMARDs	No	No	0.841	0.683	0.807	-1.9	-1.5	-1.1	-1.2	-0.8	-0.7	11	49	14.8438	2.08	1.3	63	365	0.96	0.32	61	14.2	32	70	Patients
2174	RA	Female	≥50	≥70	24~27.9	Deficiency	Normal	Osteoporosis	Abnormal	Elevated	No	No	Yes	Menopause	No	No	No	Yes	No	No	Yes	2 Types cDMARDs	No	Yes	0.745	0.425	0.547	-2.5	-3.8	-3.7	-0.4	-2	-1.2	12	70	25.711	2.41	1.34	79	426	1.49	0.37	70	2.3	29	56	Patients
2179	RA	Female	≥50	50-69	<18.5	Deficiency	Elevated	Osteoporosis	Abnormal	Elevated	No	No	Yes	Early Menopause,≤45	No	No	No	No	No	No	Yes	1 Type cDMARDs	No	No	0.513	0.654	0.75	-4.9	-1.8	-1.6	-3.3	-0.4	-0.5	17	62	17.6254	2.27	1.15	46	208	1.05	0.18	40	16.8	41	42	Patients
2180	RA	Female	≥50	50-69	18.5~23.9	Deficiency	Normal	Osteoporosis	Abnormal	Elevated	No	No	Yes	Menopause	No	No	Yes	No	No	No	Yes	3 Types cDMARDs	No	Yes	0.657	0.649	0.768	-3.5	-1.8	-1.4	-2	-0.4	-0.4	2	62	20.4518	2.26	1.12	57	200	1.19	0.37	50	1.9	38	64	Patients
2181	RA	Female	≥50	50-69	24~27.9	Deficiency	Elevated	Osteoporosis	Abnormal	Elevated	No	No	Yes	Menopause	No	No	No	No	No	No	Yes	1 Type cDMARDs	No	Yes	0.763	0.843	0.948	-2.6	-0.1	0	-1.1	1.3	1	0.9	60	24.6548	2.33	0.95	50	208	1.85	0.43	70	91.4	62	59	Patients
2194	RA	Female	≥50	50-69	24~27.9	Deficiency	Normal	Osteopenia	Abnormal	Normal	No	No	Yes	Menopause	No	No	Yes	No	No	No	No	1 Type cDMARDs	No	No	0.908	0.742	0.843	-1.3	-1	-0.8	0.5	0.5	0.4	16	64	25.5296	2.34	0.92	54	272	1.14	0.42	65	2.9	14	54	Patients
2196	RA	Female	≥50	50-69	24~27.9	Deficiency	Normal	Osteoporosis	Abnormal	Normal	No	No	Yes	Menopause	Yes	No	No	No	No	No	No	1 Type cDMARDs	No	Yes	0.694	0.757	0.866	-2.9	-0.8	-0.6	-1.2	0.7	0.6	16	65	24.1117	2.51	1.32	61	361	1.03	0.18	31	3.4	18	69	Patients
2218	RA	Female	≥50	50-69	24~27.9	Deficiency	Elevated	Osteoporosis	Abnormal	Elevated	No	No	Yes	Menopause	No	Yes	No	No	No	No	Yes	2 Types cDMARDs	No	Yes	0.721	0.565	0.659	-3	-2.6	-2.3	-1.8	-1.5	-1.6	17	55	25.4767	2.41	0.84	56	281	1.23	0.34	45	66.7	42	74	Patients
2221	RA	Female	≥50	≥70	18.5~23.9	Deficiency	Normal	Osteoporosis	Abnormal	Elevated	No	No	Yes	Menopause	No	No	No	No	No	No	Yes	2 Types cDMARDs	No	Yes	0.627	0.441	0.594	-3.6	-3.7	-2.9	-1	-1.4	-0.9	6	78	21.0962	2.35	1.17	83	364	1.36	0.52	25	3.9	50	47	Patients
2231	RA	Female	≥50	50-69	18.5~23.9	Normal	Elevated	Osteoporosis	Abnormal	Elevated	No	No	Yes	Menopause	Yes	No	Yes	No	No	No	Yes	2 Types cDMARDs	No	Yes	0.634	0.597	0.763	-3.7	-2.3	-1.5	-2	-0.8	-0.3	1	63	20.2848	2.23	1.4	57	268	1.59	0.44	53	77.8	113	78	Patients
2233	RA	Female	<50	30-49	18.5~23.9	Deficiency	Elevated	Osteopenia	Abnormal	Elevated	No	No	Yes	Menopause	No	Yes	No	Yes	No	No	No	3 Types cDMARDs	No	Yes	0.745	0.586	0.692	-2.1	-2.4	-2	-1.5	-1.7	-1.6	10	48	18.6453	2.31	1.34	67	478	1.11	0.38	50	19.1	68	73	Patients
2235	RA	Female	≥50	50-69	18.5~23.9	Deficiency	Elevated	Osteoporosis	Abnormal	Elevated	No	No	Yes	Menopause	No	No	No	Yes	No	No	Yes	2 Types cDMARDs	No	No	0.692	0.499	0.632	-3.2	-3.2	-2.5	-2	-2	-1.7	0.33	57	18.7305	2.47	1.21	71	440	1.43	0.45	57	6.9	95	57	Patients
2242	RA	Female	≥50	50-69	18.5~23.9	Normal	Elevated	Osteoporosis	Abnormal	Elevated	No	No	Yes	Menopause	No	Yes	No	No	No	No	Yes	2 Types cDMARDs	No	No	0.497	0.405	0.537	-5	-4	-3.3	-3.2	-2.5	-2.1	2	65	18.7962	2.09	1	42	362	1.07	0.12	27	53.7	94	80	Patients
2246	RA	Female	≥50	50-69	18.5~23.9	Deficiency	Elevated	Severe Osteoporosis	Abnormal	Elevated	No	No	Yes	Menopause	No	Yes	No	No	Yes	No	Yes	3 Types cDMARDs	Yes	Yes	0.63	0.545	0.571	-3.8	-2.7	-3	-2.5	-1.5	-2.2	9.6	58	21.0938	2.27	1.17	71	277	1.35	0.35	31	38.8	50	65.2	Patients
2248	RA	Female	≥50	50-69	18.5~23.9	Deficiency	Elevated	Osteopenia	Abnormal	Elevated	No	No	Yes	Menopause	No	No	No	No	No	No	No	2 Types cDMARDs	No	Yes	0.983	0.693	0.731	-0.6	-1.4	-1.7	0.4	-0.5	-1.1	10	53	19.2837	2.31	1.28	41	188	1.12	0.45	39	7.2	39	71	Patients
2250	RA	Female	≥50	≥70	18.5~23.9	Deficiency	Elevated	Osteoporosis	Abnormal	Elevated	No	No	Yes	Menopause	No	Yes	No	No	No	No	Yes	2 Types cDMARDs	No	Yes	0.627	0.454	0.631	-3.6	-3.6	-2.6	-1.3	-1.6	-0.9	18	73	22.8129	2.29	1.17	79	250	1.64	0.34	71	24.6	30	37	Patients
2253	RA	Female	≥50	50-69	24~27.9	Deficiency	Normal	Osteopenia	Abnormal	Normal	No	No	Yes	Menopause	No	No	No	No	No	No	No	1 Type cDMARDs	No	No	0.811	0.632	0.769	-2.1	-2	-1.4	-0.8	-0.7	-0.5	13	58	26.1427	2.2	1.08	59	134	1.07	0.26	34	2.3	14	60	Patients
2258	RA	Female	≥50	50-69	18.5~23.9	Normal	Normal	Normal	Normal	Normal	No	No	Yes	Menopause	No	No	No	No	No	No	Yes	3 Types cDMARDs	No	Yes	0.985	0.751	0.881	-0.6	-0.9	-0.5	0.3	0	0	13	52	22.4323	2.25	1.46	73	342	1.01	0.22	47	1.3	17	83.3333	Patients
2262	RA	Female	≥50	≥70	24~27.9	Deficiency	Elevated	Osteoporosis	Abnormal	Elevated	No	No	Yes	Early Menopause,≤45	No	No	No	No	No	No	No	2 Types cDMARDs	No	Yes	0.732	0.574	0.739	-2.9	-2.5	-1.7	-0.5	-0.4	0.1	33	74	25.7778	2.61	1.02	60	364	1.13	0.35	31	55.8	57	38	Patients
2263	RA	Female	<50	30-49	24~27.9	Deficiency	Elevated	Osteoporosis	Abnormal	Elevated	No	No	Yes	Menopause	Yes	Yes	Yes	No	No	No	Yes	3 Types cDMARDs	No	Yes	0.696	0.627	0.767	-2.9	-2	-1.4	-1	-0.4	-0.1	16	46	24.8358	2.32	1.19	42	274	1.44	0.34	61	26	54	38	Patients
2265	RA	Female	≥50	≥70	18.5~23.9	Deficiency	Elevated	Osteoporosis	Abnormal	Elevated	No	No	Yes	Menopause	No	No	No	No	No	No	Yes	2 Types cDMARDs	No	Yes	0.616	0.469	0.61	-4.2	-3.4	-2.7	-1.5	-1.2	-0.7	2.6	78	22.3133	2.27	1.05	70	330	1.04	0.26	43	40.8	35	38	Patients
2272	RA	Female	≥50	≥70	18.5~23.9	Deficiency	Elevated	Osteoporosis	Abnormal	Elevated	No	No	Yes	Menopause	No	Yes	No	No	No	No	No	2 Types cDMARDs	No	No	0.636	0.401	0.508	-3.5	-4	-3.6	-0.8	-1.6	-1.4	1.5	82	19.2234	2.28	1.11	66	278	1.06	0.32	47	53.99	63	55	Patients
2273	RA	Female	≥50	≥70	24~27.9	Deficiency	Elevated	Osteopenia	Abnormal	Elevated	No	No	Yes	Menopause	No	Yes	No	No	No	No	Yes	2 Types cDMARDs	No	Yes	0.897	0.729	0.811	-1.4	-1.1	-1.1	0.8	0.8	0.5	33	70	24.3496	2.46	1.26	48	279	1.33	0.29	38	27.7	37	70	Patients
2274	RA	Female	<50	30-49	18.5~23.9	Deficiency	Elevated	Osteopenia	Abnormal	Elevated	No	No	Yes	Early Menopause,≤45	No	No	No	No	No	No	Yes	2 Types cDMARDs	No	Yes	0.781	0.805	0.869	-2.4	-0.4	-0.6	-1.9	0.1	-0.3	0.5	46	20.5442	2.14	1.41	65	234	1.1	0.25	34	35.3	61	39	Patients
2275	RA	Female	≥50	50-69	24~27.9	Deficiency	Elevated	Osteopenia	Abnormal	Elevated	No	No	Yes	Menopause	No	Yes	No	No	No	No	Yes	2 Types cDMARDs	No	Yes	0.789	0.644	0.749	-2.3	-1.9	-1.6	-0.5	-0.3	-0.3	3.7	66	25.2174	2.19	1.26	62	266	1.29	0.34	40	93.3	55	58	Patients
2278	RA	Female	≥50	50-69	18.5~23.9	Deficiency	Elevated	Osteoporosis	Abnormal	Elevated	No	No	Yes	Menopause	No	No	No	No	No	No	Yes	3 Types cDMARDs	No	No	0.709	0.444	0.525	-3.1	-3.6	-3.4	-1	-1.9	-2	1.6	68	20.2694	2.27	1	74	295	1.06	0.56	38	85	88	59	Patients
2279	RA	Female	≥50	50-69	24~27.9	Deficiency	Elevated	Osteopenia	Abnormal	Elevated	No	No	Yes	Menopause	No	No	No	No	No	No	Yes	2 Types cDMARDs	Yes	No	0.83	0.65	0.776	-2	-1.8	-1.4	-0.1	-0.2	0	6	67	25.9695	2.47	1.02	71	376	0.88	0.4	56	38.1	33	68	Patients
2294	RA	Female	≥50	50-69	18.5~23.9	Deficiency	Elevated	Osteopenia	Abnormal	Normal	No	No	Yes	Menopause	No	No	No	No	No	No	No	2 Types cDMARDs	No	No	1.024	0.712	0.856	-0.2	-1.2	-0.7	0.8	-0.3	-0.1	2	53	23.8751	2.12	1	64	238	1.11	0.23	28	7.1	17	70	Patients
2296	RA	Female	≥50	50-69	18.5~23.9	Deficiency	Elevated	Osteoporosis	Abnormal	Elevated	No	No	Yes	Menopause	No	No	No	No	No	No	No	2 Types cDMARDs	No	Yes	0.68	0.651	0.811	-3.6	-1.8	-1.1	-2.2	-0.5	-0.2	3	59	20.1323	2.17	1	52	275	1.24	0.27	57	40.3	48	34	Patients
2449	RA	Female	≥50	50-69	18.5~23.9	Normal	Elevated	Osteopenia	Abnormal	Normal	No	No	Yes	Menopause	No	No	No	No	No	No	Yes	2 Types cDMARDs	No	Yes	0.892	0.653	0.839	-1.1	-1.8	-0.8	-0.3	-0.9	-0.3	12	51	22.5215	2.38	1.01	57.8	207	1.13	0.36	67	5.1	9	76	Patients
2461	RA	Female	≥50	50-69	≥28	Normal	Normal	Osteopenia	Abnormal	Normal	No	No	Yes	Menopause	Yes	Yes	No	No	No	No	Yes	2 Types cDMARDs	No	Yes	1.054	0.685	0.848	0.1	-1.5	-0.8	1.4	-0.3	0.1	15	58	29.5525	2.3	1.53	51.2	345	1.27	0.27	58	4.3	17	82	Patients
2462	RA	Female	≥50	50-69	24~27.9	Deficiency	Elevated	Osteoporosis	Abnormal	Elevated	No	No	Yes	Early Menopause,≤45	No	No	No	No	No	No	Yes	3 Types cDMARDs	Yes	Yes	0.725	0.545	0.672	-2.7	-2.7	-2.2	-1.2	-1.4	-1.2	3.6	61	25.3902	2.35	1	38.6	194	1.71	0.3	68	22.3	68	73	Patients
2465	RA	Female	≥50	50-69	24~27.9	Deficiency	Elevated	Osteoporosis	Abnormal	Elevated	No	No	Yes	Menopause	Yes	Yes	No	No	No	No	No	2 Types cDMARDs	No	No	0.748	0.466	0.602	-2.7	-3.5	-2.8	-0.8	-1.8	-1.4	11	67	27.5482	2.45	1.23	63.2	303	0.95	0.25	65	29.7	119	57	Patients
2502	RA	Female	≥50	50-69	18.5~23.9	Deficiency	Elevated	Osteoporosis	Abnormal	Elevated	No	No	Yes	Menopause	Yes	No	No	No	No	No	Yes	1 Type cDMARDs	No	Yes	0.649	0.467	0.647	-3.5	-3.4	-2.4	-2.3	-2.3	-1.6	20	57	21.4031	2.08	1.51	59	231	0.89	0.24	42	117.2	60	45	Patients
2519	RA	Female	≥50	50-69	18.5~23.9	Deficiency	Normal	Severe Osteoporosis	Abnormal	Elevated	No	No	Yes	Menopause	Yes	No	No	No	Yes	No	No	1 Type cDMARDs	No	Yes	0.812	0.401	0.56	-2.4	-4	-3.1	-0.7	-2.6	-2	16	63	22.9398	2.49	1.47	58	308	1.45	0.35	64	4.6	54	38	Patients
2536	RA	Female	≥50	50-69	18.5~23.9	Normal	Elevated	Normal	Normal	Elevated	No	No	Yes	Menopause	No	No	No	No	No	No	No	1 Type cDMARDs	Yes	Yes	0.947	0.863	1.014	-0.6	0.1	0.6	0.8	1.4	1.6	1.6	60	21.1553	2.28	0.9	48.5	144	1.64	0.32	63	81.9	90	81	Patients
2568	RA	Female	≥50	≥70	24~27.9	Deficiency	Elevated	Osteoporosis	Abnormal	Elevated	No	No	Yes	Menopause	No	Yes	No	No	No	No	Yes	2 Types cDMARDs	No	Yes	0.675	0.542	0.697	-3.1	-2.8	-2	-0.4	-0.3	0.2	20	82	27.3923	2.25	1.19	68	247	1.38	0.6	61	19	81	46	Patients
2582	RA	Female	≥50	≥70	<18.5	Normal	Elevated	Osteoporosis	Abnormal	Elevated	No	No	Yes	Menopause	No	Yes	No	No	No	No	No	1 Type cDMARDs	No	No	0.676	0.664	0.816	-3.1	-1.7	-1	-0.8	0.4	0.7	8	74	15.8169	2.32	1.25	104	355	1.13	0.49	44	7	36	82	Patients
2587	RA	Female	≥50	≥70	24~27.9	Deficiency	Normal	Osteopenia	Abnormal	Normal	No	No	Yes	Menopause	Yes	Yes	Yes	No	No	No	No	2 Types cDMARDs	No	Yes	1.063	0.617	0.942	-0.1	-2.1	0	2.5	0.1	1.9	12	77	24.2439	2.33	1.31	39	372	1.14	0.31	55	1.9	12	34	Patients
2599	RA	Female	≥50	50-69	18.5~23.9	Deficiency	Normal	Osteoporosis	Abnormal	Elevated	No	No	Yes	Menopause	Yes	No	No	No	No	No	No	3 Types cDMARDs	No	No	0.863	0.551	0.699	-1.7	-2.7	-2	-0.3	-1.4	-1	1	59	23.1465	2.32	1.01	56.6	222	1.02	0.37	69	2.4	44	54	Patients
2619	RA	Female	≥50	50-69	≥28	Deficiency	Elevated	Normal	Normal	Elevated	No	No	Yes	Menopause	No	No	No	Yes	No	No	No	1 Type cDMARDs	No	Yes	0.872	0.866	1.043	-1	0.2	0.8	0.9	1.9	2.3	12	68	29.7211	1.93	1.25	57.4	544	1.25	0.17	51	83.6	86	47	Patients
2620	RA	Female	≥50	50-69	18.5~23.9	Normal	Elevated	Osteopenia	Abnormal	Elevated	No	No	Yes	Early Menopause,≤45	No	No	No	No	No	No	Yes	No	Yes	Yes	0.96	0.601	0.765	-0.8	-2.2	-1.5	0.1	-1.4	-0.9	10	52	21.3786	2.23	1.16	51	160	1	0.18	24	31.7	47	86	Patients
2628	RA	Female	<50	30-49	24~27.9	Deficiency	Elevated	Osteopenia	Abnormal	Elevated	No	No	Yes	Menopause	No	No	No	No	No	No	No	1 Type cDMARDs	No	No	0.928	0.74	0.916	-1.1	-1	-1.4	-0.4	-0.3	-0.1	11	49	26.7094	2.22	1.2	58	300	1.08	0.33	68	41.12	82	70	Patients
2634	RA	Female	≥50	≥70	18.5~23.9	Normal	Elevated	Osteoporosis	Abnormal	Elevated	No	No	Yes	Menopause	No	Yes	Yes	Yes	No	Yes	No	1 Type cDMARDs	No	Yes	0.555	0.385	0.538	-4.2	-4.2	-3.3	-1.8	-2	-1.4	22	76	19.313	2.34	0.89	70	486	1.33	0.41	58	29.5	59	89	Patients
2648	RA	Female	<50	30-49	18.5~23.9	Deficiency	Elevated	Osteoporosis	Abnormal	Elevated	No	No	Yes	Menopause	No	No	No	No	No	No	No	1 Type cDMARDs	No	No	0.692	0.637	0.766	-3	-1.9	-1.4	-2.4	-1.3	-1	8.8	48	19.9481	2.19	1.1	46.9	189	1.75	0.17	54	127.4	105	59	Patients
2652	RA	Female	≥50	50-69	18.5~23.9	Normal	Elevated	Osteoporosis	Abnormal	Elevated	No	No	Yes	Menopause	No	No	No	No	No	No	No	1 Type cDMARDs	No	Yes	0.681	0.514	0.744	-3.3	-3	-1.6	-2.6	-2.3	-1.1	7	50	19.6311	2.22	1.28	46	222	1.61	0.47	68	63.5	84	87	Patients
2663	RA	Female	<50	30-49	24~27.9	Deficiency	Elevated	Osteopenia	Abnormal	Elevated	No	No	Yes	Menopause	Yes	Yes	No	Yes	No	No	Yes	1 Type cDMARDs	No	Yes	0.798	0.66	0.73	-2.1	-1.7	-1.7	-1.5	-1	-1.3	12	48	25.3333	2.44	1.36	95.1	448	1.71	0.22	49	84.9	110	70	Patients
2676	RA	Female	≥50	50-69	24~27.9	Normal	Elevated	Osteoporosis	Abnormal	Elevated	No	No	Yes	Early Menopause,≤45	No	No	No	No	No	No	Yes	1 Type cDMARDs	No	Yes	0.736	0.549	0.704	-3.1	-2.7	-2	-1	-1	-0.5	12	68	25.9151	2.24	1.38	43	246	1.44	0.2	45	45.3	55	82	Patients
2688	RA	Female	≥50	50-69	<18.5	Deficiency	Elevated	Severe Osteoporosis	Abnormal	Elevated	No	No	Yes	Menopause	No	No	Yes	No	Yes	No	Yes	1 Type cDMARDs	No	Yes	0.645	0.59	0.754	-3.7	-2.3	-1.5	-2.1	-1	-0.2	12	58	18.026	2.22	1.53	74.4	304	1.33	0.3	65	41.2	74	52	Patients
2689	RA	Female	≥50	≥70	<18.5	Deficiency	Elevated	Severe Osteoporosis	Abnormal	Elevated	No	No	Yes	Menopause	No	No	Yes	No	Yes	No	Yes	No	No	Yes	0.464	0.454	0.582	-5.3	-3.6	-3	-3	-1.6	-1.3	3	72	17.2879	2.11	1	65	252	1.41	0.37	51	13.84	28	72.5	Patients
2692	RA	Female	≥50	50-69	<18.5	Normal	Elevated	Severe Osteoporosis	Abnormal	Elevated	No	No	Yes	Menopause	No	No	No	No	Yes	No	Yes	2 Types cDMARDs	No	Yes	0.575	0.523	0.444	-4.6	-2.9	-4.1	-2.7	-1.4	-2.9	12	65	17.2248	2.34	1.13	84	381.3	1.16	0.23	45	187.8	90	96	Patients
2694	RA	Female	≥50	50-69	18.5~23.9	Deficiency	Elevated	Osteoporosis	Abnormal	Elevated	No	No	Yes	Early Menopause,≤45	No	No	No	No	No	No	Yes	2 Types cDMARDs	No	No	0.668	0.559	0.707	-3.4	-2.6	-1.9	-2.2	-1.4	-1.1	1.2	58	20.3954	2.27	0.97	60	211	0.95	0.35	54	13.9	46	63	Patients
2702	RA	Female	≥50	50-69	18.5~23.9	Deficiency	Elevated	Osteoporosis	Abnormal	Elevated	No	No	Yes	Menopause	No	No	No	No	No	No	Yes	2 Types cDMARDs	No	Yes	0.774	0.664	0.78	-2.5	-1.7	-1.3	-1.3	-0.5	-0.5	4	57	18.6709	2.4	1.02	41	194.4	1.02	0.29	50	10.99	91	64	Patients
2704	RA	Female	≥50	50-69	18.5~23.9	Deficiency	Elevated	Osteoporosis	Abnormal	Elevated	No	No	Yes	Menopause	No	Yes	No	No	No	No	Yes	1 Type cDMARDs	No	Yes	0.846	0.617	0.597	-1.8	-2.1	-2.8	-0.4	-0.8	-1.9	7	60	22.2656	2.16	1.3	74.2	372	1.74	0.35	64	44.6	110	27	Patients
2711	RA	Female	≥50	50-69	18.5~23.9	Deficiency	Elevated	Osteopenia	Abnormal	Elevated	No	No	Yes	Menopause	No	Yes	No	No	No	No	No	2 Types cDMARDs	No	Yes	0.994	0.621	0.843	-0.5	-2.1	-0.8	1.3	-0.6	0.4	0.25	64	23.2446	2.22	1.31	52	258	1.43	0.31	54	16.3	77	44	Patients
2716	RA	Female	≥50	≥70	18.5~23.9	Normal	Elevated	Osteoporosis	Abnormal	Elevated	No	No	Yes	Menopause	No	Yes	No	No	No	No	Yes	2 Types cDMARDs	No	Yes	0.677	0.505	0.647	-3.4	-3.1	-2.4	-0.8	-0.9	-0.5	2	78	20.4444	2.15	0.94	72	159.2	1.15	0.28	48	69.52	77	90	Patients
2719	RA	Female	≥50	50-69	18.5~23.9	Deficiency	Elevated	Osteopenia	Abnormal	Elevated	No	No	Yes	Menopause	No	No	Yes	No	No	No	Yes	3 Types cDMARDs	No	Yes	0.835	0.693	0.799	-1.7	-1.2	-1	-0.6	-0.1	-0.4	1.2	50	20.6297	2.44	1.18	38	209.3	0.6	0.11	17	49.03	89	56.75	Patients
2725	RA	Female	≥50	50-69	18.5~23.9	Deficiency	Elevated	Normal	Normal	Elevated	No	No	Yes	Menopause	No	No	No	Yes	No	No	Yes	2 Types cDMARDs	No	No	1.012	0.981	1.021	-0.4	1.2	0.6	0.9	2.4	1.4	0.4	57	23.8751	2.15	1.22	90	461	1.08	0.12	47	25.1	94	74	Patients
2740	RA	Female	≥50	50-69	18.5~23.9	Deficiency	Elevated	Osteoporosis	Abnormal	Elevated	No	No	Yes	Menopause	No	No	No	No	No	No	Yes	3 Types cDMARDs	No	Yes	0.501	0.479	0.623	-5.3	-3.3	-2.6	-3.5	-1.9	-1.5	1.6	63	22.2222	2.2	1.19	42	298.8	1.3	0.37	53	67.39	80	32	Patients
2746	RA	Female	≥50	50-69	18.5~23.9	Normal	Elevated	Osteopenia	Abnormal	Elevated	No	No	Yes	Menopause	No	Yes	No	No	No	No	Yes	2 Types cDMARDs	No	Yes	0.786	0.587	0.677	-2.1	-2.4	-2.2	-0.3	-0.8	-0.9	12	66	21.0715	2.3	0.78	83	252	1.39	0.46	69	75.6	84	89	Patients
2749	RA	Female	≥50	50-69	<18.5	Normal	Normal	Osteoporosis	Abnormal	Elevated	No	No	Yes	Menopause	Yes	No	No	No	No	No	No	1 Type cDMARDs	No	Yes	0.444	0.314	0.436	-5.8	-4.8	-4.1	-3.9	-3.3	-2.9	20	50	15.5556	2.34	1.3	29	385	1.29	0.23	47	1.4	32	78	Patients
2757	RA	Female	≥50	≥70	≥28	Deficiency	Elevated	Osteoporosis	Abnormal	Elevated	No	No	Yes	Menopause	Yes	Yes	No	Yes	No	No	No	1 Type cDMARDs	No	Yes	0.835	0.52	0.568	-1.9	-3	-3.1	0.9	-0.5	-0.8	7	83	28.4444	2.02	1.15	70	432	1.11	0.21	51	49.5	45	34	Patients
2760	RA	Female	≥50	50-69	18.5~23.9	Normal	Elevated	Osteoporosis	Abnormal	Elevated	No	No	Yes	Menopause	No	No	No	No	No	No	Yes	3 Types cDMARDs	No	Yes	0.715	0.646	0.781	-3	-1.8	-1.3	-1.6	-0.5	-0.4	13	60	20.4444	2.27	1.39	43	235	1.53	0.28	55	81.5	140	76	Patients
2761	RA	Female	≥50	50-69	18.5~23.9	Deficiency	Elevated	Osteopenia	Abnormal	Elevated	No	No	Yes	Menopause	No	No	No	No	No	No	Yes	2 Types cDMARDs	No	Yes	0.978	0.682	0.816	-0.4	-1.5	-1	1	-0.2	-0.1	14	59	23.7253	2.26	1.31	44	205	2	0.31	70	37.3	95	44	Patients
2763	RA	Female	≥50	50-69	18.5~23.9	Deficiency	Elevated	Osteoporosis	Abnormal	Elevated	No	No	Yes	Early Menopause,≤45	No	No	No	No	No	No	Yes	2 Types cDMARDs	No	Yes	0.699	0.629	0.738	-3.2	-2	-1.7	-1.5	-0.6	-0.6	7.8	63	19.91	2.24	1.36	66.1	282	1.38	0.15	37	85	95	71	Patients
2770	RA	Female	≥50	50-69	18.5~23.9	Normal	Elevated	Osteoporosis	Abnormal	Elevated	No	No	Yes	Menopause	No	No	No	No	No	No	No	3 Types cDMARDs	No	Yes	0.714	0.548	0.67	-2.4	-2.7	-2.2	-0.8	-1.2	-1	7	64	19.2277	2.23	1.03	69	467	1.28	0.33	59	15.3	49	88	Patients
2772	RA	Female	≥50	50-69	18.5~23.9	Normal	Elevated	Osteoporosis	Abnormal	Elevated	No	No	Yes	Menopause	No	No	No	No	No	No	Yes	2 Types cDMARDs	No	No	0.725	0.736	0.814	-2.9	-1	-1	-2.2	-0.2	-0.6	18	50	19.9219	2.29	1.23	42	316	1.27	0.24	53	5.1	43	84.1667	Patients
2774	RA	Female	≥50	50-69	18.5~23.9	Normal	Normal	Osteopenia	Abnormal	Elevated	No	No	Yes	Early Menopause,≤45	Yes	No	No	No	No	No	Yes	2 Types cDMARDs	No	Yes	0.88	0.668	0.798	-1.3	-1.6	-1.2	-0.1	-0.5	-0.4	16	56	23.1911	2.2	1.13	43.8	275	1.42	0.24	61	3.6	59	88	Patients
2777	RA	Female	≥50	50-69	24~27.9	Normal	Elevated	Osteopenia	Abnormal	Elevated	No	No	Yes	Menopause	No	No	No	No	No	No	No	1 Type cDMARDs	No	No	0.801	0.709	0.898	-2.2	-1.3	-0.4	-1.4	-0.4	0.2	0.7	52	26.8386	2.44	1.51	70.8	413	1.67	0.34	77	6.5	44	89	Patients
2779	RA	Female	≥50	50-69	18.5~23.9	Deficiency	Elevated	Osteoporosis	Abnormal	Elevated	No	No	Yes	Menopause	No	No	No	Yes	No	No	Yes	2 Types cDMARDs	No	Yes	0.54	0.527	0.625	-4.6	-2.9	-2.6	-2.9	-1.4	-1.4	3	63	23.0469	2.22	1.15	50	450	0.96	0.25	48	45.2	57	47	Patients
2780	RA	Female	≥50	50-69	<18.5	Deficiency	Elevated	Osteoporosis	Abnormal	Elevated	No	No	Yes	Menopause	No	No	Yes	No	No	No	No	1 Type cDMARDs	No	Yes	0.67	0.384	0.494	-3.7	-4.2	-3.7	-2.1	-2.8	-2.6	6.8	62	17.5781	2.31	1.22	38.2	184	1.68	0.27	70	127.1	106	72.5	Patients
2783	RA	Female	≥50	50-69	18.5~23.9	Deficiency	Elevated	Osteopenia	Abnormal	Elevated	No	No	Yes	Menopause	Yes	Yes	Yes	Yes	No	No	Yes	3 Types cDMARDs	No	Yes	0.857	0.665	0.762	-1.7	-1.7	-1.5	-0.3	-0.4	-0.5	14	60	22.3081	2.31	1.26	63.2	654	1.34	0.31	68	86.9	86	56	Patients
2791	RA	Female	≥50	≥70	18.5~23.9	Deficiency	Normal	Severe Osteoporosis	Abnormal	Elevated	No	No	Yes	Early Menopause,≤45	No	Yes	No	No	Yes	No	Yes	2 Types cDMARDs	No	Yes	0.624	0.462	0.576	-3.6	-3.5	-3	-1.5	-1.7	-1.5	44	70	23.6407	2.06	1.17	59	334	0.89	0.19	32	1.7	42	62	Patients
2792	RA	Female	<50	30-49	18.5~23.9	Deficiency	Elevated	Osteopenia	Abnormal	Elevated	No	No	Yes	Menopause	No	Yes	Yes	No	No	No	No	3 Types cDMARDs	No	Yes	0.815	0.624	0.849	-1.8	-2	-0.8	-1.1	-1.2	-0.3	25	46	22.8624	2.36	1.51	50.2	156.2	1	0.23	49	31.3	51	33	Patients
2793	RA	Female	≥50	50-69	18.5~23.9	Normal	Normal	Osteoporosis	Abnormal	Normal	No	No	Yes	Menopause	No	No	No	No	No	No	Yes	3 Types cDMARDs	No	Yes	0.791	0.56	0.675	-2.3	-2.6	-2.2	-1.6	-1.8	-1.7	13	50	20.5761	2.29	1.15	63	287	1.02	0.23	46	1.5	9	90	Patients
2794	RA	Female	≥50	≥70	24~27.9	Normal	Elevated	Osteopenia	Abnormal	Elevated	No	No	Yes	Menopause	Yes	Yes	Yes	No	No	No	Yes	2 Types cDMARDs	No	Yes	0.921	0.766	0.976	-1.1	-0.8	0.3	1.2	1.2	2	4	73	25.6369	2.24	0.97	82	163	1.57	0.41	83	87.5	66	84.1667	Patients
2796	RA	Female	≥50	50-69	≥28	Normal	Elevated	Osteoporosis	Abnormal	Elevated	No	No	Yes	Menopause	No	No	Yes	No	No	No	Yes	1 Type cDMARDs	No	No	0.793	0.527	0.724	-2.3	-2.9	-1.8	-0.2	-1.1	-0.3	5	69	28.8889	2.23	1	61	307	0.89	0.22	48	6.2	24	82	Patients
2805	RA	Female	≥50	50-69	<18.5	Deficiency	Elevated	Osteoporosis	Abnormal	Elevated	No	No	Yes	Menopause	No	No	No	No	No	No	No	2 Types cDMARDs	No	Yes	0.659	0.674	0.824	-3.5	-1.6	-1	-2.3	-0.4	-0.1	4.8	57	18.0172	2.22	1.49	47.8	255	1.04	0.24	54	7.6	42	70	Patients
2806	RA	Female	≥50	50-69	18.5~23.9	Deficiency	Elevated	Osteoporosis	Abnormal	Elevated	No	No	Yes	Menopause	No	No	No	No	No	No	Yes	1 Type cDMARDs	No	Yes	0.699	0.634	0.731	-3.2	-1.9	-1.7	-1.6	-0.6	-0.7	7	62	20.9566	2.25	1.16	47	224	0.95	0.26	47	10.7	48	56	Patients
2817	RA	Female	≥50	50-69	18.5~23.9	Deficiency	Elevated	Osteoporosis	Abnormal	Elevated	No	No	Yes	Menopause	Yes	Yes	No	No	No	No	No	1 Type cDMARDs	No	No	0.773	0.588	0.786	-2.5	-2.4	-1.3	-1.2	-1.1	-0.4	25	58	23.7812	2.28	1.01	74.4	349	1.37	0.26	68	47.5	87	61	Patients
2823	RA	Female	≥50	50-69	18.5~23.9	Normal	Elevated	Osteoporosis	Abnormal	Elevated	No	No	Yes	Early Menopause,≤45	No	Yes	Yes	No	No	No	Yes	3 Types cDMARDs	Yes	Yes	0.743	0.441	0.588	-2.5	-3.7	-2.9	-0.8	-2.1	-1.7	22	65	23.5556	2.17	1.16	70.2	272	1.44	0.15	49	19.6	109	85.8333	Patients
2828	RA	Female	≥50	50-69	18.5~23.9	Normal	Normal	Osteoporosis	Abnormal	Elevated	No	No	Yes	Menopause	No	Yes	No	No	No	No	Yes	2 Types cDMARDs	No	No	0.671	0.567	0.545	-3.4	-2.5	-3.3	-2.5	-1.6	-2.7	28	52	18.9866	2.36	1.23	53.4	302	0.83	0.21	51	2.5	31	94.1667	Patients
2834	RA	Female	≥50	50-69	24~27.9	Normal	Elevated	Severe Osteoporosis	Abnormal	Elevated	No	No	Yes	Menopause	No	Yes	Yes	No	Yes	No	Yes	No	Yes	No	0.556	0.451	0.58	-4.5	-3.6	-3	-2.6	-2	-1.6	6.5	66	24.7475	2.17	1.21	46.8	373	1.26	0.23	57	18.8	52	78	Patients
2837	RA	Female	≥50	50-69	18.5~23.9	Deficiency	Elevated	Osteopenia	Abnormal	Elevated	No	No	Yes	Menopause	No	Yes	No	No	No	No	Yes	3 Types cDMARDs	No	Yes	0.838	0.758	0.899	-1.9	-0.8	-0.4	-0.4	0.6	0.7	0.5	62	22.6003	2.51	1.3	67	336.8	0.96	0.2	49	54.86	84	52.5	Patients
2839	RA	Female	≥50	50-69	24~27.9	Deficiency	Elevated	Severe Osteoporosis	Abnormal	Elevated	No	No	Yes	Menopause	No	No	No	No	Yes	No	Yes	2 Types cDMARDs	No	Yes	0.656	0.574	0.744	-3.6	-2.5	-1.6	-2.3	-1.3	-0.8	0.5	57	24.3418	2.44	1.09	67.8	214	1.49	0.4	68	10	56	40	Patients
2840	RA	Female	≥50	50-69	18.5~23.9	Deficiency	Normal	Osteoporosis	Abnormal	Elevated	No	No	Yes	Menopause	No	No	No	No	No	No	No	1 Type cDMARDs	No	No	0.713	0.823	0.91	-3	0.9	0.2	-1.5	1.2	0.6	12	62	21.3599	2.43	0.66	101	174	2.16	0.59	76	1.3	22	69	Patients
2841	RA	Female	<50	30-49	18.5~23.9	Deficiency	Elevated	Osteoporosis	Abnormal	Elevated	No	No	Yes	Menopause	No	No	No	No	No	No	Yes	1 Type cDMARDs	No	Yes	0.753	0.683	0.769	-2.7	-1.5	-1.4	-2	-0.8	-1	9	48	19.313	2.26	1.27	55	336	1.53	0.4	54	38.4	29	39	Patients
2842	RA	Female	≥50	≥70	24~27.9	Deficiency	Elevated	Osteoporosis	Abnormal	Elevated	No	No	Yes	Menopause	No	No	No	Yes	No	No	No	1 Type cDMARDs	No	No	0.848	0.556	0.855	-1.5	-2.6	-0.7	0.5	-0.8	0.8	11	70	25.3333	2.26	1.21	96.8	389	1.2	0.27	50	21	66	37	Patients
2848	RA	Female	≥50	50-69	18.5~23.9	Normal	Elevated	Normal	Normal	Elevated	No	No	Yes	Menopause	No	No	No	No	No	No	Yes	2 Types cDMARDs	No	Yes	1.006	0.778	0.935	-0.4	-0.6	-0.1	0.5	0.3	0.5	18	52	22.5466	2.28	1.42	57	287	1.09	0.13	28	9.6	63	90	Patients
2849	RA	Female	≥50	50-69	24~27.9	Deficiency	Elevated	Osteopenia	Abnormal	Elevated	No	No	Yes	Menopause	No	No	No	No	No	No	No	2 Types cDMARDs	No	Yes	0.899	0.721	0.921	-1.3	-1.2	-0.2	-0.4	-0.2	0.5	18	53	26.7094	2.27	1.42	57	256	1.02	0.15	31	6.7	64	70	Patients
2858	RA	Female	≥50	50-69	<18.5	Normal	Elevated	Osteoporosis	Abnormal	Elevated	No	No	Yes	Menopause	No	No	No	No	No	No	Yes	2 Types cDMARDs	No	No	0.673	0.397	0.32	-3.9	-4.1	-5.1	-2.6	-2.9	-4.3	12	57	14.4208	2.35	1.52	57.9	167	1.15	0.32	57	16.7	22	83.3333	Patients
2872	RA	Female	<50	30-49	18.5~23.9	Deficiency	Elevated	Osteoporosis	Abnormal	Elevated	No	No	Yes	Menopause	No	No	No	No	No	No	Yes	2 Types cDMARDs	No	Yes	0.7	0.711	0.812	-3.2	-1.2	-1.1	-2.5	-0.6	-0.6	9.5	48	20.3954	2.22	1.34	54	285	1.32	0.32	49	45	105	52	Patients
2874	RA	Female	≥50	50-69	<18.5	Deficiency	Elevated	Osteoporosis	Abnormal	Elevated	No	No	Yes	Menopause	No	No	No	No	No	No	Yes	No	Yes	Yes	0.776	0.612	0.752	-2.5	-2.1	-1.6	-0.9	-0.8	-0.5	4.5	62	17.4449	2.09	0.96	42.2	253	1.22	0.2	48	80.8	89	64	Patients
2875	RA	Female	≥50	50-69	18.5~23.9	Normal	Elevated	Osteoporosis	Abnormal	Elevated	No	No	Yes	Menopause	No	No	No	No	No	No	Yes	2 Types cDMARDs	No	Yes	0.6	0.807	0.671	-3.8	-0.4	-2.2	-2.2	1	-1.1	7	63	22.3543	2.09	1.34	48	179	1.33	0.25	47	62.3	105	85	Patients
2883	RA	Female	≥50	50-69	18.5~23.9	Deficiency	Normal	Osteoporosis	Abnormal	Normal	No	No	Yes	Menopause	No	Yes	Yes	Yes	No	No	No	3 Types cDMARDs	No	No	0.776	0.497	0.702	-2.5	-3.2	-2	-1.2	-2	-1.2	5	57	22.8928	2.53	1.02	61.8	488	1.38	0.53	52	1.2	14	61	Patients
2891	RA	Female	≥50	50-69	18.5~23.9	Deficiency	Elevated	Osteopenia	Abnormal	Elevated	No	No	Yes	Menopause	No	No	No	No	No	No	Yes	1 Type cDMARDs	No	Yes	0.803	0.634	0.752	-2.2	-1.9	-1.6	-1.4	-1.1	-1	0.8	51	21.4844	2.31	1.4	67	254	1.51	0.39	59	46.8	76	56	Patients
2892	RA	Female	≥50	50-69	18.5~23.9	Normal	Elevated	Osteopenia	Abnormal	Elevated	No	No	Yes	Menopause	No	No	No	No	No	No	No	3 Types cDMARDs	Yes	No	0.903	0.785	0.948	-1.3	-1.6	0	-0.5	0.3	0.6	12	51	20.6905	2.43	1.25	75.7	331	1.3	0.24	41	13	41	78	Patients
2893	RA	Female	≥50	50-69	24~27.9	Deficiency	Elevated	Osteopenia	Abnormal	Elevated	No	No	Yes	Menopause	No	No	No	No	No	No	Yes	1 Type cDMARDs	No	Yes	0.931	0.653	0.694	-1.3	-1.8	-2	-0.4	-0.8	-1.4	15	53	24.5617	2.23	1.18	42	209	1.34	0.19	44	28.4	48	38	Patients
2899	RA	Female	≥50	50-69	18.5~23.9	Deficiency	Elevated	Severe Osteoporosis	Abnormal	Elevated	No	No	Yes	Menopause	No	No	No	No	Yes	No	No	1 Type cDMARDs	No	Yes	0.551	0.553	0.784	-4.5	-2.7	-1.3	-3.4	-1.6	-0.6	0.33	55	20.5442	2.22	1.17	57	212	1.65	0.31	57	35.6	127	31	Patients
2901	RA	Female	≥50	50-69	24~27.9	Deficiency	Elevated	Osteopenia	Abnormal	Elevated	No	No	Yes	Menopause	No	No	No	No	No	No	No	1 Type cDMARDs	No	No	0.913	0.749	0.865	-1.2	-0.9	-0.6	-0.1	0.2	0.1	1.4	56	27.3438	2.26	1.16	59	361	1.25	0.32	70	5.1	63	62	Patients
2903	RA	Female	≥50	50-69	18.5~23.9	Deficiency	Elevated	Osteopenia	Abnormal	Elevated	No	No	Yes	Menopause	No	No	No	No	No	No	Yes	3 Types cDMARDs	No	Yes	0.846	0.677	0.813	-1.8	-1.5	-1.1	-0.6	-0.4	-0.3	0.25	57	19.6283	2.35	1.12	62	292	0.83	0.16	26	24.5	62	61	Patients
2907	RA	Female	≥50	50-69	18.5~23.9	Deficiency	Normal	Osteoporosis	Abnormal	Elevated	No	No	Yes	Menopause	No	Yes	No	No	No	No	No	1 Type cDMARDs	No	Yes	0.685	0.541	0.693	-3	-2.8	-2	-1.4	-1.3	-0.9	30	63	18.718	2.37	1.3	64	306	1.03	0.28	51	2.7	26	69	Patients
2908	RA	Female	≥50	50-69	18.5~23.9	Deficiency	Elevated	Osteoporosis	Abnormal	Elevated	No	No	Yes	Menopause	No	Yes	No	Yes	No	No	Yes	2 Types cDMARDs	No	Yes	0.533	0.518	0.42	-4.7	-3	-4.3	-3.4	-1.8	-3.4	20	58	22.213	2.15	1.29	80	525	0.82	0.36	35	65.7	77	64	Patients
2910	RA	Female	≥50	50-69	18.5~23.9	Normal	Normal	Normal	Normal	Elevated	No	No	Yes	Menopause	No	No	No	No	No	No	No	2 Types cDMARDs	No	No	1.003	0.758	0.889	-0.4	-0.8	-0.4	0.8	0.3	0.3	1.2	56	23.7118	2.47	1.59	54	330	0.7	0.17	39	2.2	33	110	Patients
2912	RA	Female	≥50	≥70	18.5~23.9	Deficiency	Elevated	Osteoporosis	Abnormal	Elevated	No	No	Yes	Menopause	No	Yes	Yes	No	No	No	Yes	2 Types cDMARDs	No	Yes	0.7	0.564	0.667	-2.9	-2.6	-2.3	-0.2	-0.2	-0.1	5.4	81	19.2277	2.33	1.09	81	167	1.21	0.2	45	41.3	40	59	Patients
2916	RA	Female	≥50	50-69	18.5~23.9	Deficiency	Normal	Osteopenia	Abnormal	Elevated	No	No	Yes	Menopause	No	No	No	No	No	No	Yes	3 Types cDMARDs	No	Yes	0.979	0.611	0.693	-0.6	-2.1	-2	0.6	-1	-1.3	1.2	56	18.6709	2.19	0.98	59	245	0.92	0.19	32	4.7	53	47	Patients
2925	RA	Female	≥50	50-69	24~27.9	Deficiency	Elevated	Osteopenia	Abnormal	Elevated	No	No	Yes	Menopause	No	No	No	No	No	No	No	2 Types cDMARDs	Yes	Yes	1.01	0.596	0.878	-0.1	-2.3	-0.5	1.9	-0.6	0.9	12	68	24.5603	2.05	1.2	78	144	1.5	0.38	65	85.4	140	34	Patients
2928	RA	Female	≥50	50-69	18.5~23.9	Deficiency	Elevated	Osteopenia	Abnormal	Elevated	No	No	Yes	Menopause	No	No	No	No	No	No	Yes	1 Type cDMARDs	No	Yes	0.872	0.58	0.7	-1.6	-2.4	-2	-0.3	-1.2	-1.1	1.3	58	19.736	2.22	1.32	55	328	1.14	0.29	42	60.8	106	52	Patients
2930	RA	Female	≥50	≥70	18.5~23.9	Deficiency	Elevated	Severe Osteoporosis	Abnormal	Elevated	No	No	Yes	Menopause	No	Yes	No	Yes	Yes	No	No	1 Type cDMARDs	No	No	0.652	0.44	0.657	-3.9	-3.7	-2.3	-1.2	-1.4	-0.3	22	78	20	1.99	1.18	68.4	445	1.09	0.32	52	10.4	73	58	Patients
2932	RA	Female	≥50	50-69	18.5~23.9	Normal	Elevated	Osteoporosis	Abnormal	Elevated	No	No	Yes	Menopause	No	No	No	Yes	No	No	No	No	No	No	0.743	0.541	0.639	-2.8	-2.8	-2.5	-0.8	-1.1	-1.1	1.2	67	22.4766	2.41	1.37	77	455.6	1.55	0.31	80	107.28	102	75	Patients
2934	RA	Female	≥50	≥70	18.5~23.9	Normal	Normal	Osteoporosis	Abnormal	Normal	No	No	Yes	Menopause	Yes	No	Yes	Yes	No	No	Yes	2 Types cDMARDs	Yes	Yes	0.661	0.528	0.636	-3.2	-2.9	-2.5	-0.9	-0.8	-0.7	44	75	19.2234	2.42	0.96	84.8	532	1.07	0.24	46	2.7	15	82	Patients
2939	RA	Female	≥50	≥70	18.5~23.9	Normal	Normal	Osteoporosis	Abnormal	Elevated	No	No	Yes	Menopause	No	No	No	No	No	No	No	2 Types cDMARDs	No	Yes	0.763	0.502	0.554	-2.6	-3.1	-3.2	0.1	-0.8	-1.1	0.33	80	20.5457	2.14	1.38	62	279	0.66	0.11	45	0.2	56	78	Patients
2947	RA	Female	<50	30-49	18.5~23.9	Deficiency	Elevated	Osteopenia	Abnormal	Elevated	No	No	Yes	Menopause	No	No	No	No	No	No	Yes	2 Types cDMARDs	No	Yes	1.007	0.711	0.874	-0.9	-1.2	-0.6	-0.1	-0.6	-0.1	9	49	21.875	2.24	1.6	59	278	1.45	0.33	56	6.1	48	74	Patients
2949	RA	Female	≥50	50-69	18.5~23.9	Normal	Normal	Osteoporosis	Abnormal	Normal	No	No	Yes	Early Menopause,≤45	No	No	No	No	No	No	Yes	1 Type cDMARDs	No	No	0.602	0.511	0.634	-4	-3	-2.5	-2.4	-1.6	-1.4	16	63	22.984	2.22	1.34	76.7	323	1.21	0.23	38	1.7	19	79	Patients
2956	RA	Female	≥50	50-69	18.5~23.9	Normal	Elevated	Osteoporosis	Abnormal	Elevated	No	No	Yes	Menopause	No	No	No	No	No	No	No	3 Types cDMARDs	No	Yes	0.542	0.367	0.512	-4.9	-4.3	-3.5	-3.4	-3	-2.5	0.9	61	21.1109	2.23	1.28	53	241	1.7	0.34	52	21.1	45	97	Patients
2962	RA	Female	≥50	50-69	<18.5	Deficiency	Elevated	Osteoporosis	Abnormal	Elevated	No	No	Yes	Menopause	No	No	No	No	No	No	Yes	2 Types cDMARDs	No	Yes	0.776	0.439	0.635	-2.5	-3.7	-2.5	-1.6	-2.9	-2	12	51	16.7969	2.24	1.31	62	253	1.46	0.19	43	32.2	99	57	Patients
2964	RA	Female	≥50	50-69	24~27.9	Normal	Elevated	Osteopenia	Abnormal	Elevated	No	No	Yes	Menopause	No	No	No	No	No	No	No	1 Type cDMARDs	No	No	0.823	0.642	0.795	-2	-1.9	-1.2	-0.4	-0.4	-0.1	2	63	26.3146	2.11	1.03	57.3	259	1.81	0.29	51	80.5	34	76	Patients
2965	RA	Female	≥50	50-69	18.5~23.9	Deficiency	Elevated	Osteoporosis	Abnormal	Elevated	No	No	Yes	Early Menopause,≤45	No	No	Yes	No	No	No	No	2 Types cDMARDs	No	Yes	0.615	0.479	0.532	-3.9	-3.3	-3.4	-2	-1.7	-2	5.5	67	19.8189	2.34	1.15	48	265.1	1.38	0.35	52	95.36	73	60	Patients
2969	RA	Female	≥50	50-69	<18.5	Deficiency	Elevated	Osteoporosis	Abnormal	Elevated	No	No	Yes	Menopause	No	No	No	No	No	No	No	2 Types cDMARDs	No	Yes	0.554	0.418	0.57	-4.5	-3.9	-3	-3	-2.6	-2.1	30	61	15.1111	2.14	1.37	40	237	1.09	0.21	33	15.2	74	52	Patients
2970	RA	Female	≥50	50-69	24~27.9	Deficiency	Elevated	Osteopenia	Abnormal	Elevated	No	No	Yes	Menopause	No	Yes	No	No	No	No	Yes	1 Type cDMARDs	No	Yes	0.75	0.763	0.778	-2.1	-0.8	-1.3	-0.9	0.4	-0.5	3.3	58	27.8876	2.31	0.38	44.3	324	1.41	0.22	40	62.1	107	45	Patients
2971	RA	Female	≥50	50-69	18.5~23.9	Deficiency	Normal	Osteoporosis	Abnormal	Normal	No	No	Yes	Menopause	Yes	No	No	No	No	No	Yes	2 Types cDMARDs	No	No	0.666	0.718	0.777	-3.2	-1.2	-1.4	-2.1	-0.1	-0.7	0.5	55	21.2279	2.33	1.01	49	270	0.57	0.1	61	0.3	15	46	Patients
2972	RA	Female	≥50	≥70	18.5~23.9	Deficiency	Elevated	Osteoporosis	Abnormal	Elevated	No	No	Yes	Menopause	No	Yes	No	No	No	No	Yes	No	Yes	Yes	0.763	0.48	0.579	-2.6	-3.3	-3	-0.2	-1.3	-1.2	7	74	22.8329	2.1	1.13	80.6	322	1.05	0.19	36	27.8	42	41	Patients
2973	RA	Female	≥50	50-69	18.5~23.9	Deficiency	Elevated	Osteoporosis	Abnormal	Elevated	No	No	Yes	Menopause	No	No	No	No	No	No	Yes	2 Types cDMARDs	No	Yes	0.683	0.562	0.673	-3.3	-2.6	-2.2	-2.1	-1.4	-1.4	8	57	21.3333	2.06	1.01	53.7	228	1.29	0.27	63	31.4	54	38	Patients
2976	RA	Female	≥50	≥70	18.5~23.9	Deficiency	Normal	Normal	Normal	Normal	No	No	Yes	Menopause	No	No	No	No	No	No	Yes	1 Type cDMARDs	No	Yes	1.037	0.761	0.871	-0.1	-0.8	-0.6	0.8	0.1	0	1.3	78	20.6905	2.15	1.13	59.4	246	0.98	0.21	38	3.3	6	45	Patients
2983	RA	Female	≥50	50-69	24~27.9	Deficiency	Elevated	Osteoporosis	Abnormal	Elevated	No	No	Yes	Menopause	No	No	No	No	No	No	Yes	1 Type cDMARDs	No	Yes	0.696	0.617	0.832	-2.6	-2.1	-0.9	-0.9	-0.5	0.4	0.7	65	25.721	2.42	1.12	48	293	1.6	0.29	56	11.2	64	34	Patients
2986	RA	Female	≥50	50-69	18.5~23.9	Deficiency	Elevated	Osteoporosis	Abnormal	Normal	No	No	Yes	Menopause	No	No	No	No	No	No	Yes	3 Types cDMARDs	No	No	0.714	0.472	0.555	-3	-3.4	-3.2	-2	-2.4	-2.5	15.6	54	20.3244	2.07	1.21	39	247	1.05	0.32	36	20	11	59	Patients
2990	RA	Female	≥50	50-69	18.5~23.9	Deficiency	Elevated	Osteopenia	Abnormal	Elevated	No	No	Yes	Menopause	No	No	No	No	No	No	Yes	3 Types cDMARDs	No	Yes	0.815	0.592	0.743	-2.1	-2.3	-1.6	-0.8	-1.1	-0.7	3	58	22.6562	2.25	1.36	53	240	1.43	0.3	52	15	51	52	Patients
2998	RA	Female	≥50	50-69	<18.5	Deficiency	Elevated	Osteoporosis	Abnormal	Elevated	No	No	Yes	Menopause	No	No	No	No	No	No	Yes	3 Types cDMARDs	No	Yes	0.502	0.427	0.467	-4.7	-3.8	-3.9	-3.2	-2.4	-2.9	5	61	16.7969	2.29	1.07	66	218	1.3	0.33	40	48.2	89	66	Patients
3003	RA	Female	≥50	50-69	<18.5	Normal	Normal	Osteoporosis	Abnormal	Elevated	No	No	Yes	Menopause	No	Yes	No	No	No	No	Yes	2 Types cDMARDs	No	No	0.546	0.4	0.569	-4.3	-4	-3.1	-3.4	-3.2	-2.5	20	52	17.0874	2.1	1.12	43.4	238	1.29	0.25	31	2	53	79	Patients
3006	RA	Female	≥50	50-69	≥28	Deficiency	Normal	Osteopenia	Abnormal	Normal	No	No	Yes	Menopause	No	No	No	No	No	No	Yes	2 Types cDMARDs	No	Yes	0.791	0.834	1.053	-2.3	-0.1	0.9	-0.8	1.2	1.9	3	60	29.1363	2.36	1.24	66	282	1.36	0.26	65	1.4	14	73	Patients
3007	RA	Female	≥50	50-69	24~27.9	Deficiency	Normal	Osteopenia	Abnormal	Elevated	No	No	Yes	Menopause	Yes	No	No	No	No	No	Yes	3 Types cDMARDs	No	Yes	0.858	0.664	0.876	-1.7	-1.7	-0.5	-0.9	-0.8	0	12	51	27.5312	2.36	1.34	54	297	1.15	0.25	35	1.1	45	39	Patients
3010	RA	Female	≥50	50-69	18.5~23.9	Deficiency	Elevated	Osteopenia	Abnormal	Elevated	No	No	Yes	Menopause	No	No	No	No	No	No	Yes	3 Types cDMARDs	No	Yes	0.918	0.795	0.917	-1.2	-0.5	-0.2	-0.2	0.5	0.4	7	53	21.0938	2.3	1.14	64.8	218	1.46	0.28	61	31.9	90	58	Patients
3207	RA	Female	≥50	≥70	18.5~23.9	Deficiency	Elevated	Osteoporosis	Abnormal	Elevated	No	No	Yes	Menopause	No	Yes	No	No	No	No	Yes	1 Type cDMARDs	No	Yes	0.698	0.611	0.802	-3.2	-2.2	-1.2	-1	-0.1	0.3	40	71	21.2891	2.13	1.34	64.2	301	1.29	0.33	43	106.6	132	33	Patients
3218	RA	Female	≥50	50-69	≥28	Normal	Elevated	Osteoporosis	Abnormal	Elevated	No	No	Yes	Early Menopause,≤45	No	Yes	No	No	No	No	Yes	2 Types cDMARDs	No	No	0.766	0.642	0.793	-2.8	-1.9	-1.2	-1.2	-0.5	-0.1	5	62	28.2828	2.23	1.05	47	322	1.59	0.31	36	33.7	71	75	Patients
3222	RA	Female	≥50	50-69	18.5~23.9	Deficiency	Elevated	Severe Osteoporosis	Abnormal	Elevated	No	No	Yes	Menopause	No	No	No	No	Yes	No	Yes	2 Types cDMARDs	No	Yes	0.882	0.617	0.633	-1.5	-2.1	-2.5	0	-0.8	-1.5	20	61	23.7118	2.36	1.28	47.7	402	1.41	0.22	66	24.7	47	27	Patients
3234	RA	Female	≥50	≥70	18.5~23.9	Deficiency	Elevated	Osteoporosis	Abnormal	Elevated	No	No	Yes	Menopause	No	No	No	No	No	No	Yes	3 Types cDMARDs	No	Yes	0.726	0.624	0.783	-2.7	-2	-1.3	-0.3	0.1	0.5	9	75	19.2894	2.07	1.17	64.6	86	1.15	0.22	51	21.8	106	27	Patients
3238	RA	Female	≥50	50-69	≥28	Normal	Elevated	Osteopenia	Abnormal	Normal	No	No	Yes	Menopause	No	Yes	Yes	Yes	No	No	Yes	1 Type cDMARDs	No	Yes	0.789	0.706	0.858	-2.4	-1.3	-0.7	-0.7	0.2	0.5	26	65	30.0433	2.15	1.21	56	439	1.17	0.27	60	24.9	19	80	Patients
3241	RA	Female	≥50	50-69	24~27.9	Normal	Normal	Osteopenia	Abnormal	Normal	No	No	Yes	Menopause	No	No	No	No	No	No	Yes	2 Types cDMARDs	No	Yes	0.787	0.688	0.833	-2.4	-1.5	-0.9	-0.6	0	-0.3	1.3	64	25.0762	2.25	1.08	57.8	333	0.93	0.25	50	2.8	15	84	Patients
3242	RA	Female	≥50	50-69	24~27.9	Deficiency	Normal	Osteoporosis	Abnormal	Elevated	No	No	Yes	Menopause	Yes	No	Yes	No	No	No	No	2 Types cDMARDs	No	No	0.688	0.604	0.779	-3.3	-2.2	-1.3	-1.6	-0.8	-0.4	1.5	63	25.3333	2.37	1.2	74.4	323	1.95	0.39	58	1.2	53	37	Patients
3243	RA	Female	≥50	50-69	<18.5	Deficiency	Elevated	Severe Osteoporosis	Abnormal	Elevated	No	No	Yes	Menopause	No	No	No	No	Yes	No	No	2 Types cDMARDs	No	Yes	0.474	0.329	0.47	-5.5	-4.7	-3.9	-3.4	-2.9	-2.4	30	69	15.3502	2.16	0.91	57	187.4	1.05	0.26	63	10.8	43	37	Patients
3244	RA	Female	≥50	50-69	24~27.9	Normal	Elevated	Osteoporosis	Abnormal	Elevated	No	No	Yes	Menopause	No	No	No	No	No	No	Yes	3 Types cDMARDs	No	Yes	0.708	0.677	0.86	-3.1	-1.6	-0.7	-1.4	-0.1	0.5	10.6	64	26.7094	2.15	1.34	60	293	1.22	0.17	31	42.9	63	102.5	Patients
3245	RA	Female	<50	30-49	18.5~23.9	Deficiency	Elevated	Osteopenia	Abnormal	Elevated	No	No	Yes	Menopause	No	No	No	No	No	No	Yes	2 Types cDMARDs	No	Yes	0.856	0.772	0.884	-1.7	-0.7	-0.5	-1.1	0	-0.1	10	48	21.6041	2.35	1.19	55	195	1.36	0.25	68	10.6	28	74	Patients
3247	RA	Female	≥50	50-69	<18.5	Deficiency	Elevated	Osteoporosis	Abnormal	Elevated	No	No	Yes	Menopause	No	No	No	No	No	No	No	1 Type cDMARDs	No	Yes	0.676	0.524	0.609	-3.1	-2.9	-2.7	-1.6	-1.6	-1.7	20	64	18.4265	2.08	1.21	46	247	1.41	0.23	30	143.8	140.1	36	Patients
3251	RA	Female	≥50	50-69	≥28	Normal	Normal	Osteopenia	Abnormal	Elevated	No	No	Yes	Menopause	No	No	No	No	No	No	Yes	2 Types cDMARDs	No	Yes	0.959	0.717	0.853	-0.8	-1.2	-0.7	0.3	-0.1	0	5.2	55	28	2.46	1.14	61	123	1.4	0.42	70	2.27	99	95	Patients
3258	RA	Female	≥50	50-69	18.5~23.9	Normal	Normal	Osteoporosis	Abnormal	Elevated	No	No	Yes	Menopause	No	No	No	No	No	No	No	2 Types cDMARDs	No	Yes	0.649	0.567	0.749	-3.6	-2.5	-1.6	-1.6	-0.8	-0.1	12	69	22.8624	2.23	1.09	54	289	0.93	0.26	63	0.4	28	82	Patients
3353	RA	Female	≥50	50-69	18.5~23.9	Normal	Elevated	Osteoporosis	Abnormal	Elevated	No	No	Yes	Menopause	No	No	Yes	No	No	No	No	No	No	No	0.72	0.596	0.65	-2.9	-2.3	-2.4	-0.9	-0.6	-1	1.6	67	20.0288	2.39	1.31	77	326	1.21	0.5	72	83.5	105	76	Patients
3357	RA	Female	≥50	50-69	24~27.9	Deficiency	Elevated	Osteoporosis	Abnormal	Elevated	No	No	Yes	Menopause	No	No	Yes	No	No	No	Yes	2 Types cDMARDs	No	Yes	0.683	0.628	0.623	-3.3	-2	-2.6	-1.5	-0.5	-1.4	13	65	24.974	2.32	1.29	50	213	1.25	0.25	51	45.5	35	46	Patients
3360	RA	Female	≥50	50-69	18.5~23.9	Deficiency	Elevated	Osteoporosis	Abnormal	Elevated	No	No	Yes	Menopause	No	No	No	Yes	No	No	No	1 Type cDMARDs	No	Yes	0.748	0.673	0.81	-2.7	-1.6	-1.1	-1.4	-0.4	-0.2	8	58	22.9421	2.35	1.29	54.3	503	1.38	0.25	58	5.3	40	55	Patients
3361	RA	Female	≥50	≥70	18.5~23.9	Deficiency	Elevated	Osteoporosis	Abnormal	Elevated	No	No	Yes	Menopause	No	No	Yes	No	No	No	No	2 Types cDMARDs	No	No	0.672	0.557	0.556	-3.1	-2.6	-3.2	-1	-0.7	-1.6	25	71	22.8928	2.28	0.93	71	360	1.29	0.2	47	8.6	76	27	Patients
3364	RA	Female	≥50	50-69	18.5~23.9	Normal	Normal	Osteoporosis	Abnormal	Elevated	No	No	Yes	Menopause	No	No	No	No	No	No	No	1 Type cDMARDs	No	No	0.739	0.649	0.641	-2.6	-1.8	-2.5	-0.7	-0.3	-1.3	7	64	20.9572	2.55	1.07	64	359	1.25	0.33	56	1	21	78	Patients
3350	RA	Female	≥50	50-69	18.5~23.9	Deficiency	Normal	Osteoporosis	Abnormal	Elevated	No	No	Yes	Menopause	No	No	Yes	No	No	No	Yes	3 Types cDMARDs	No	Yes	0.771	0.679	0.864	-2.5	-1.5	-0.6	-1.2	-0.3	0.2	0.5	58	23.4375	2.37	1.1	54	181	1.14	0.15	51	0.9	35	47	Patients
3281	RA	Female	≥50	50-69	24~27.9	Deficiency	Elevated	Osteopenia	Abnormal	Normal	No	No	Yes	Menopause	No	No	No	No	No	No	Yes	1 Type cDMARDs	No	No	0.854	0.653	0.724	-1.8	-1.8	-1.8	-0.5	-0.6	-0.9	14.5	58	25.204	2.01	0.84	101	267	68	0.38	31	46.7	5	69	Patients
3285	RA	Female	≥50	50-69	<18.5	Deficiency	Normal	Osteoporosis	Abnormal	Normal	No	No	Yes	Menopause	No	No	No	No	No	No	Yes	2 Types cDMARDs	No	Yes	0.735	0.588	0.647	-2.8	-2.4	-2.4	-2	-1.5	-1.9	0.5	51	18.2563	2.6	1.3	87	280	1.24	0.29	39	3.5	3	52	Patients
3287	RA	Female	≥50	≥70	24~27.9	Deficiency	Normal	Osteoporosis	Abnormal	Normal	No	No	Yes	Menopause	No	Yes	No	No	No	No	Yes	2 Types cDMARDs	No	Yes	0.691	0.606	0.723	-3.2	-2.2	-1.8	-0.9	-0.2	-0.1	21.5	73	26.2222	2.34	1.19	77	286	1.53	0.34	64	4.6	11	34	Patients
3290	RA	Female	≥50	50-69	18.5~23.9	Normal	Normal	Osteoporosis	Abnormal	Normal	No	No	Yes	Menopause	No	No	No	Yes	No	No	No	2 Types cDMARDs	No	Yes	0.745	0.665	0.802	-2.7	-1.7	-1.1	-1.9	-0.8	-0.6	0.8	51	19.7777	2.28	1.24	81	428	1.41	0.29	74	2	6	78	Patients
3294	RA	Female	≥50	50-69	24~27.9	Deficiency	Elevated	Osteopenia	Abnormal	Elevated	No	No	Yes	Menopause	No	No	No	No	No	No	No	3 Types cDMARDs	No	Yes	0.834	0.646	0.795	-1.7	-1.8	-1.2	-0.4	-0.6	-0.3	10	58	25.0657	2.34	1.26	124.7	379	1.78	0.44	75	19.8	110	73	Patients
3296	RA	Female	≥50	50-69	<18.5	Deficiency	Elevated	Osteopenia	Abnormal	Elevated	No	No	Yes	Menopause	No	No	No	No	No	No	Yes	1 Type cDMARDs	No	Yes	0.864	0.654	0.788	-1.7	-1.8	-1.3	0.3	-0.1	0.1	19.5	67	16.6239	2.42	1.01	67	340	1.21	0.25	60	204.8	37	74	Patients
3306	RA	Female	≥50	50-69	<18.5	Deficiency	Normal	Osteoporosis	Abnormal	Elevated	No	No	Yes	Menopause	No	Yes	No	Yes	No	No	Yes	3 Types cDMARDs	No	No	0.65	0.385	0.478	-3.6	-4.2	-3.8	-1.9	-2.7	-2.6	16	64	17.313	2.27	1.13	83	556	1.59	0.36	74	1.6	30	57	Patients
3309	RA	Female	≥50	50-69	<18.5	Deficiency	Elevated	Osteoporosis	Abnormal	Elevated	No	No	Yes	Menopause	No	No	No	No	No	No	No	1 Type cDMARDs	No	No	0.535	0.509	0.65	-4.7	-3.1	-2.4	-3	-1.6	-1.2	10	63	18.2563	2.33	1.39	52.6	380	1.45	0.3	72	34.3	47	57	Patients
3311	RA	Female	≥50	50-69	24~27.9	Deficiency	Normal	Osteoporosis	Abnormal	Elevated	No	No	Yes	Menopause	No	No	No	No	No	No	Yes	3 Types cDMARDs	No	Yes	0.697	0.501	0.621	-3.2	-3.1	-2.6	-1.7	-1.8	-1.6	3.5	61	24.5268	2.31	1.48	52	381	1.04	0.24	37	2.5	30	33	Patients
3312	RA	Female	≥50	50-69	18.5~23.9	Deficiency	Elevated	Osteoporosis	Abnormal	Elevated	No	No	Yes	Menopause	No	No	No	No	No	No	No	2 Types cDMARDs	No	No	0.768	0.737	0.923	-2.5	-1	-0.2	-0.7	0.6	1.2	9	66	19.4734	2.24	1.02	56	182	0.98	0.18	40.35	35.8	61	73	Patients
3321	RA	Female	≥50	≥70	24~27.9	Deficiency	Normal	Osteoporosis	Abnormal	Elevated	No	No	Yes	Menopause	No	No	No	No	No	No	No	1 Type cDMARDs	No	No	0.722	0.573	0.761	-3	-2.5	-1.5	-0.8	-0.7	0.1	7	70	23.9334	2.36	1.21	57	267	1.11	0.15	44	1.1	90	38	Patients
3322	RA	Female	≥50	50-69	18.5~23.9	Normal	Elevated	Osteopenia	Abnormal	Elevated	No	No	Yes	Menopause	No	Yes	No	No	No	No	Yes	2 Types cDMARDs	No	Yes	0.828	0.687	0.835	-2	-1.5	-0.9	-0.8	-0.3	-0.1	1.8	60	21.0938	2.41	0.84	40	259	0.65	0.11	34	135.5	120	86	Patients
3325	RA	Female	≥50	50-69	24~27.9	Normal	Normal	Osteopenia	Abnormal	Elevated	No	No	Yes	Menopause	No	No	No	No	No	No	No	2 Types cDMARDs	No	Yes	0.784	0.591	0.781	-2.4	-2.3	-1.3	-1.1	-1.1	-0.5	17	57	25.5556	2.43	1.41	59.8	305	0.79	0.18	55	0.5	35	83.3333	Patients
3329	RA	Female	≥50	50-69	24~27.9	Normal	Elevated	Osteoporosis	Abnormal	Elevated	No	No	Yes	Early Menopause,≤45	No	Yes	No	No	No	No	Yes	1 Type cDMARDs	No	Yes	0.633	0.712	0.836	-3.8	-1.2	-0.9	-2.3	0.1	0.1	3.6	60	24.6094	2.34	0.98	72.2	364	1.92	0.42	60	27.8	42	78	Patients
3347	RA	Female	≥50	50-69	18.5~23.9	Deficiency	Elevated	Osteoporosis	Abnormal	Normal	No	No	Yes	Menopause	No	No	No	No	No	No	No	No	No	Yes	0.735	0.703	0.931	-2.8	-1.3	-0.1	-1.4	0	0.9	3.5	60	21.6311	2.48	1.14	75	346	1.29	0.27	71	5.7	4	41	Patients
3348	RA	Female	≥50	50-69	≥28	Deficiency	Elevated	Osteoporosis	Abnormal	Elevated	No	No	Yes	Menopause	No	No	Yes	No	No	No	Yes	No	No	Yes	0.729	0.466	0.652	-3	-3.7	-2.7	-1.1	-2.1	-1.4	4	67	28.6726	2.33	1.21	64	144	1.12	0.25	55	34.67	48	30	Patients
3355	RA	Female	≥50	50-69	18.5~23.9	Normal	Elevated	Normal	Normal	Normal	No	No	Yes	Menopause	No	Yes	No	No	No	No	Yes	No	No	Yes	1.02	0.901	0.924	1.6	0.2	-0.3	3.2	1.6	0.8	13	62	20.202	2.53	1.75	65	398	0.91	0.23	39	11.8	5	88.3333	Patients
3357	RA	Female	<50	30-49	18.5~23.9	Deficiency	Normal	Osteopenia	Abnormal	Normal	No	No	Yes	Menopause	No	No	No	No	No	No	Yes	No	No	Yes	0.885	0.756	0.857	-1.7	-1.1	-1.1	-1.1	-0.4	-0.7	4	49	19.7711	2.29	1.19	39.7	280	0.79	0.16	20	2.7	9	39	Patients
3366	RA	Female	≥50	50-69	24~27.9	Deficiency	Normal	Osteoporosis	Abnormal	Normal	No	No	Yes	Menopause	No	Yes	No	No	No	No	Yes	No	No	Yes	0.875	0.44	0.687	-2	-4	-2.5	-0.4	-2.6	-1.5	3	62	24.0344	2.38	0.61	160.6	758	1.21	0.5	69	0.3	11	73	Patients
3386	RA	Female	<50	30-49	18.5~23.9	Normal	Elevated	Osteoporosis	Abnormal	Elevated	No	No	Yes	Early Menopause,≤45	No	No	No	No	No	No	Yes	No	No	Yes	0.797	0.685	0.774	-3.4	-2.5	-2.4	-2.7	-1.8	-2	5	48	23.1473	2.32	1.37	135	758	0.7	0.27	53	45.3	102	88	Patients
3405	RA	Female	≥50	50-69	18.5~23.9	Normal	Normal	Osteopenia	Abnormal	Elevated	No	No	Yes	Menopause	No	No	No	No	No	No	No	No	No	Yes	0.828	0.634	0.711	-2	-2	-2	-0.3	-0.5	-0.8	2	63	21.6441	2.45	1.23	73	531	0.9	0.26	41	0.6	63	85.8333	Patients
3420	RA	Female	≥50	50-69	18.5~23.9	Normal	Elevated	Osteoporosis	Abnormal	Elevated	No	No	Yes	Menopause	No	No	No	No	No	No	Yes	No	No	Yes	0.808	0.509	0.609	-2.7	-3.4	-3	-1	-1.9	-1.8	9	64	19.052	2.24	1.29	49	510	1.37	0.26	60	76.9	140	78	Patients
3421	RA	Female	≥50	50-69	24~27.9	Deficiency	Normal	Osteoporosis	Abnormal	Elevated	No	No	Yes	Menopause	No	No	No	No	No	No	No	No	No	Yes	0.816	0.601	0.738	-2.7	-2.7	-2.2	-1.9	-1.9	-1.7	10	50	24.8889	2.2	1.2	61	619	0.29	0.12	29	1	33	56	Patients
3436	RA	Female	≥50	50-69	≥28	Deficiency	Normal	Osteoporosis	Abnormal	Normal	No	No	Yes	Menopause	No	No	No	No	No	No	No	No	No	No	0.715	0.653	0.778	-3.1	-2	-1.5	-1.1	-0.3	0	10	69	28.5156	2.39	1.32	90	209	1.27	0.3	41	0.3	15	24	Patients
3442	RA	Female	≥50	50-69	18.5~23.9	Normal	Elevated	Osteopenia	Abnormal	Elevated	No	No	Yes	Menopause	No	No	No	No	No	No	Yes	No	No	No	0.814	0.658	0.793	-1.7	-1.3	-0.8	-0.4	-0.4	-0.2	9	53	22.6562	2.34	1.3	53	250	1.06	0.23	73	7.1	90	82	Patients
3449	RA	Female	≥50	50-69	24~27.9	Deficiency	Normal	Osteopenia	Abnormal	Elevated	No	No	Yes	Menopause	No	No	No	No	No	No	Yes	No	No	No	0.835	0.755	0.805	-1.9	-1	-1.4	-0.8	0	-0.7	6	55	24.841	2.53	1.19	90	504	1.53	0.28	65	2.3	62	39	Patients
3458	RA	Female	≥50	≥70	18.5~23.9	Deficiency	Normal	Osteoporosis	Abnormal	Elevated	No	No	Yes	Menopause	No	No	No	No	No	No	Yes	No	No	No	0.797	0.499	0.541	-2.8	-3.5	-3.7	-0.6	-1.4	-1.9	8	75	20.3938	2.38	1.28	74	461	1.3	0.3	50	4.6	28	37	Patients
3459	RA	Female	≥50	50-69	18.5~23.9	Deficiency	Elevated	Osteoporosis	Abnormal	Elevated	No	No	Yes	Menopause	No	Yes	No	No	No	No	Yes	No	No	No	0.722	0.608	0.619	-3.4	-2.6	-3.1	-2.2	-1.3	-2.3	10	58	21.2279	2.37	1.02	71	376	1.7	0.55	75	11.2	30	25	Patients
3462	RA	Female	≥50	50-69	18.5~23.9	Deficiency	Normal	Osteopenia	Abnormal	Elevated	No	No	Yes	Menopause	No	No	No	No	No	No	Yes	No	No	No	0.887	0.683	0.814	-1.7	-1.7	-1.3	-0.8	-0.7	-0.7	8	53	21.4844	2.31	1.13	71	451	1.16	0.24	80	0.5	21	34	Patients
3482	RA	Female	≥50	50-69	24~27.9	Deficiency	Normal	Osteopenia	Abnormal	Elevated	No	No	Yes	Menopause	No	No	No	No	No	No	Yes	No	No	Yes	0.95	0.703	0.904	-0.7	-1.1	-0.1	-0.3	-0.1	-0.5	4	53	24.0346	2.18	0.95	31	292	0.49	0.12	18	0.3	104	71	Patients
3531	RA	Female	≥50	≥70	18.5~23.9	Deficiency	Normal	Osteoporosis	Abnormal	Normal	No	No	Yes	Menopause	No	No	No	No	No	No	Yes	No	No	No	0.595	0.329	0.444	-4.6	-5	-4.4	-2.4	-3.2	-2.9	4	70	18.55	2.23	1.31	82	430	0.82	0.2	50	2.5	7	57	Patients
3539	RA	Female	≥50	50-69	18.5~23.9	Deficiency	Normal	Osteopenia	Abnormal	Normal	No	No	Yes	Menopause	No	No	No	No	No	No	Yes	No	No	No	0.907	0.997	0.972	-1.5	0.6	-0.3	-0.5	1.6	0.4	6	55	18.92	2.25	1.12	95	712	0.93	0.25	45	0.4	8	32	Patients
3545	RA	Female	≥50	50-69	18.5~23.9	Normal	Elevated	Osteoporosis	Abnormal	Elevated	No	No	Yes	Menopause	No	No	No	No	No	No	No	No	No	No	0.657	0.574	0.704	-3.7	-2.6	-2.1	-1.6	-0.9	-0.7	4	53	23.31	2.1	0.75	65.7	209	1.08	0.28	43	29.5	35	78	Patients
3549	RA	Female	≥50	50-69	18.5~23.9	Deficiency	Elevated	Osteoporosis	Abnormal	Elevated	No	No	Yes	Menopause	No	No	No	No	No	No	No	No	No	Yes	0.7	0.451	0.551	-4	-3.9	-3.4	-2.4	-2.5	-2.4	10	61	22.22	2.46	1.13	70	483	1.31	0.28	52	111	105	44	Patients
3550	RA	Female	≥50	50-69	18.5~23.9	Normal	Elevated	Osteoporosis	Abnormal	Normal	No	No	Yes	Early Menopause,≤45	No	No	No	No	No	No	No	No	No	No	0.7	0.821	0.847	-2.8	-0.1	-0.6	-2	0.7	-0.1	6	51	22.86	2.5	0.96	50	341	1.08	0.37	47	31.3	17	90.8	Patients
3554	RA	Female	<50	30-49	18.5~23.9	Deficiency	Normal	Osteoporosis	Abnormal	Elevated	No	No	Yes	Menopause	No	No	No	No	No	No	No	No	No	No	0.706	0.517	0.631	-3.4	-3.2	-2.7	-2.8	-2.5	-2.3	2	48	20.81	2.47	1.02	24	242	1.07	0.42	35	2.6	33	32	Patients
3558	RA	Female	≥50	50-69	18.5~23.9	Deficiency	Normal	Osteoporosis	Abnormal	Elevated	No	No	Yes	Menopause	Yes	No	No	No	No	No	No	No	No	Yes	0.686	0.565	0.689	-3.3	-2.5	-2	-1.8	-1.2	-1	5	61	21.78	2.34	0.96	44.6	295	1.68	0.28	35	1.3	26	71	Patients
3561	RA	Female	≥50	50-69	18.5~23.9	Deficiency	Normal	Osteoporosis	Abnormal	Elevated	No	No	Yes	Menopause	No	Yes	No	No	No	No	No	No	No	No	0.669	0.56	0.558	-4	-3.1	-3.5	-2.2	-1.6	-2.3	5	64	20.89	2.37	1.35	72.6	379	1.02	0.2	69	1.3	30	56	Patients
3569	RA	Female	≥50	50-69	<18.5	Deficiency	Elevated	Osteoporosis	Abnormal	Elevated	No	No	Yes	Menopause	Yes	No	No	No	No	No	No	No	No	No	0.63	0.524	0.57	-4	-3.2	-3.3	-2.6	-1.9	-2.4	3	59	17.54	2.23	1.16	160.6	100	1.07	0.21	44	71.3	55	34	Patients
3573	RA	Female	≥50	≥70	24~27.9	Normal	Elevated	Osteoporosis	Abnormal	Elevated	No	No	Yes	Menopause	Yes	Yes	No	No	No	No	No	No	No	No	0.805	0.677	0.632	-2.3	-1.8	-2.8	0.3	0.6	-0.7	1	81	26.04	2.19	1.51	119	500	1.1	0.18	58	147.2	107	94.1667	Patients
3590	RA	Female	<50	30-49	18.5~23.9	Normal	Normal	Osteopenia	Abnormal	Normal	No	No	Yes	Menopause	No	No	No	No	No	No	No	No	No	No	0.816	0.59	0.808	-2.2	-2.3	-1.1	-1.7	-1.8	-0.7	7	45	22.67	2.54	1.26	68	367	0.75	0.2	43	0.8	8	78	Patients
3611	RA	Female	≥50	50-69	18.5~23.9	Deficiency	Normal	Osteoporosis	Abnormal	Elevated	No	No	Yes	Menopause	No	No	No	No	No	No	No	No	No	No	0.744	0.601	0.688	-2.8	-2.3	-2.1	-1.6	-1	-1.3	10	58	21.64	2.19	0.95	43.4	242	1.3	0.21	44	0.8	102	57	Patients
3612	RA	Female	≥50	50-69	18.5~23.9	Deficiency	Normal	Osteopenia	Abnormal	Elevated	No	No	Yes	Menopause	No	No	No	No	No	No	Yes	No	No	No	0.945	0.699	0.779	-1.7	-2	-1.8	-0.8	-1.1	-1.3	10	52	23.31	2.22	1.19	107	379	1.02	0.09	38	0.3	64	37	Patients
3675	RA	Female	≥50	50-69	24~27.9	Deficiency	Elevated	Osteopenia	Abnormal	Elevated	No	No	Yes	Menopause	No	Yes	No	No	No	No	No	No	No	Yes	0.776	0.673	0.811	-2.4	-1.5	-1	-0.7	-0.1	0.1	1	63	24.3418	2.32	1.21	38.7	495	1.28	0.31	65	38.1	89	38	Patients
3679	RA	Female	≥50	50-69	18.5~23.9	Normal	Normal	Osteoporosis	Abnormal	Normal	No	No	Yes	Menopause	No	No	Yes	No	No	No	No	No	No	Yes	0.77	0.569	0.695	-2.6	-2.6	-2.1	-0.8	-1	-0.8	7	66	21.7784	2.44	1.28	57	345	1.08	0.26	52	0.5	6	91	Patients
3686	RA	Female	≥50	50-69	18.5~23.9	Deficiency	Elevated	Osteoporosis	Abnormal	Elevated	No	No	Yes	Menopause	No	No	No	No	No	No	No	No	No	Yes	0.773	0.604	0.724	-2.5	-2.3	-1.9	-1.8	-1.5	-1.4	4	50	21.2306	2.42	1.34	68	167	0.83	0.16	28	23.2	22	50	Patients
3691	RA	Female	≥50	≥70	24~27.9	Deficiency	Normal	Osteopenia	Abnormal	Normal	No	No	Yes	Menopause	No	No	No	No	No	No	No	No	No	Yes	0.81	0.574	0.778	-1.9	-2.3	-1.2	0.3	-0.4	0.4	1	71	25.5588	2.41	1.18	80	312	1.34	0.3	31	0.8	7	45	Patients
3702	RA	Female	≥50	50-69	18.5~23.9	Deficiency	Normal	Osteoporosis	Abnormal	Normal	No	No	Yes	Menopause	No	No	No	No	No	No	No	No	No	Yes	0.779	0.578	0.709	-2.5	-2.6	-2	-1	-1.3	-1	7	60	22.0386	2.03	1.34	30.8	233	1.19	0.21	57	0.9	15	30	Patients
3705	RA	Female	≥50	50-69	18.5~23.9	Deficiency	Normal	Osteoporosis	Abnormal	Elevated	No	No	Yes	Menopause	No	Yes	No	No	No	No	No	No	No	Yes	0.681	0.505	0.642	-3.7	-3.5	-2.9	-2.3	-2.2	-1.9	3	60	22.5069	2.3	1.33	98.7	432	0.67	0.28	44	3.5	30	74	Patients
3711	RA	Female	≥50	50-69	<18.5	Normal	Normal	Severe Osteoporosis	Abnormal	Elevated	No	No	Yes	Menopause	No	No	No	No	Yes	No	Yes	No	No	No	0.703	0.528	0.605	-3.4	-3.2	-3.1	-1.8	-1.8	-2	9	63	18.2563	2.36	0.84	69	367	0.4	0.07	21	2	33	88	Patients
3713	RA	Female	≥50	50-69	18.5~23.9	Deficiency	Elevated	Osteoporosis	Abnormal	Elevated	No	No	Yes	Menopause	No	No	No	No	No	No	No	No	No	No	0.593	0.501	0.477	-4.3	-3.4	-4	-3	-2.3	-3.2	16	57	19.487	2.29	1	49	365	0.79	0.26	25	26	48	70	Patients
3717	RA	Female	≥50	50-69	18.5~23.9	Deficiency	Normal	Osteoporosis	Abnormal	Elevated	No	No	Yes	Menopause	No	Yes	No	No	No	No	No	No	No	Yes	0.757	0.613	0.625	-2.7	-2.1	-2.5	1.5	-1	-1.7	16	56	20.6418	2.33	1.51	70	306	1.39	0.47	31	0.5	88	38	Patients
3741	RA	Female	≥50	50-69	18.5~23.9	Deficiency	Normal	Osteoporosis	Abnormal	Elevated	No	No	Yes	Menopause	No	No	No	No	No	No	Yes	No	No	No	0.649	0.469	0.583	-4.1	-3.8	-3.3	-3.3	-2.9	-2.7	19	52	18.8776	2.24	0.94	67	619	1.36	0.47	74	0.2	72	37	Patients
3744	RA	Female	≥50	50-69	18.5~23.9	Deficiency	Normal	Osteoporosis	Abnormal	Elevated	No	No	Yes	Menopause	No	No	No	No	No	No	Yes	No	No	No	0.692	0.6	0.726	-3	-2.3	-1.8	-1.8	-1.2	-1	18	56	19.6072	2.19	1.22	55	436	1.07	0.32	35	2.3	26	34	Patients
3764	RA	Female	≥50	50-69	<18.5	Normal	Elevated	Osteopenia	Abnormal	Elevated	No	No	Yes	Menopause	Yes	No	No	No	No	No	Yes	No	No	No	0.892	0.763	0.87	-1.2	-0.7	-0.5	0.4	0.7	0.5	2	61	18.3594	2.41	1.4	60	694	1.45	0.25	67	37	87	94.1667	Patients
3766	RA	Female	≥50	50-69	18.5~23.9	Deficiency	Elevated	Osteoporosis	Abnormal	Elevated	No	No	Yes	Early Menopause,≤45	No	No	No	No	No	No	Yes	No	No	No	0.773	0.545	0.681	-2.4	-2.6	-2.1	-1.6	-1.7	-1.6	10	52	23.3056	2.46	1.5	59.4	327	1.11	0.27	41	44	45	40	Patients
3767	RA	Female	≥50	50-69	24~27.9	Deficiency	Normal	Osteoporosis	Abnormal	Normal	No	No	Yes	Menopause	No	No	No	No	No	No	Yes	No	No	No	0.641	0.546	0.647	-3.5	-2.4	-2.3	-1.6	-0.8	1	3	67	24.0344	2.4	1.21	71	372	1.38	0.3	51	0.5	9	45	Patients
3769	RA	Female	≥50	50-69	18.5~23.9	Normal	Elevated	Osteopenia	Abnormal	Elevated	No	No	Yes	Menopause	Yes	No	No	No	No	No	Yes	No	No	No	0.951	0.649	0.868	-1	-1.7	-0.5	0.2	-0.6	0.2	4	56	23.0112	2.36	1.19	60	379	1.29	0.3	55	12.4	48	85.8333	Patients
3770	RA	Female	≥50	50-69	24~27.9	Deficiency	Elevated	Osteopenia	Abnormal	Elevated	No	No	Yes	Menopause	No	Yes	No	No	No	No	Yes	No	No	No	0.808	0.667	0.803	-2.1	-1.6	-1.2	-1.1	-0.3	-0.3	11	58	25.9107	2.24	1.2	53	252	1.59	0.42	67	45.7	76	33	Patients
3784	RA	Female	≥50	50-69	24~27.9	Deficiency	Elevated	Osteoporosis	Abnormal	Elevated	No	No	Yes	Menopause	No	No	No	No	No	No	Yes	No	No	No	0.745	0.696	0.779	-2.6	-1.4	-1.2	-0.7	0.1	0	9	65	27.0258	2.29	1.34	56	579	1.05	0.42	66	38.9	80	73	Patients
3793	RA	Female	≥50	50-69	18.5~23.9	Deficiency	Elevated	Osteoporosis	Abnormal	Elevated	No	No	Yes	Early Menopause,≤45	No	Yes	No	No	No	No	Yes	No	No	No	0.757	0.517	0.522	-3.1	-3.4	-3.8	-1.9	-2.3	-3	8	56	22.0001	2.28	1.09	73	343	0.91	0.28	46	21.3	47	57	Patients
3804	RA	Female	≥50	50-69	18.5~23.9	Normal	Elevated	Osteoporosis	Abnormal	Elevated	No	No	Yes	Menopause	No	No	No	No	No	No	Yes	No	No	No	0.811	0.564	0.727	-2.5	-3	-2.2	-1.6	-2.2	-1.6	2	51	18.662	2.29	1.35	81.4	278	1.29	0.23	49	40.1	45	80	Patients
3805	RA	Female	≥50	50-69	24~27.9	Deficiency	Elevated	Osteoporosis	Abnormal	Elevated	No	No	Yes	Menopause	No	No	No	No	No	No	Yes	No	No	No	0.767	0.585	0.626	-2.7	-2.7	-2.9	-1	-1.2	-1.7	9	64	27.7008	2.45	0.95	88.8	418	1.59	0.43	52	16.6	61	52	Patients
3806	RA	Female	≥50	50-69	24~27.9	Normal	Elevated	Osteopenia	Abnormal	Elevated	No	No	Yes	Menopause	No	No	No	No	No	No	Yes	No	No	No	0.846	0.865	0.931	-1.7	0	-0.1	-0.8	0.8	0.5	4	52	24.8358	2.27	1.22	50	595	1.1	0.25	40	84.4	80	82	Patients
3810	RA	Female	≥50	50-69	<18.5	Deficiency	Normal	Severe Osteoporosis	Abnormal	Elevated	No	No	Yes	Menopause	No	No	No	No	Yes	No	No	No	No	No	0.504	0.453	0.525	-5.3	-4	-3.8	-3.9	-2.7	-2.9	5	59	14.5682	2.38	1.41	63.2	479	0.91	0.16	55	203.7	62	66	Patients
3815	RA	Female	≥50	50-69	18.5~23.9	Deficiency	Elevated	Osteoporosis	Abnormal	Elevated	No	No	Yes	Menopause	No	No	No	No	No	No	No	No	No	No	0.875	0.587	0.738	-2.1	-2.6	-2.1	-0.2	-1	-0.8	4	66	22.0604	1.82	1.38	58.9	292	1.62	0.41	53	14.2	55	44	Patients
3821	RA	Female	≥50	50-69	18.5~23.9	Deficiency	Normal	Osteoporosis	Abnormal	Normal	No	No	Yes	Early Menopause,≤45	No	No	No	No	No	No	No	No	No	No	1.148	0.627	0.683	0.1	-2.6	-2.8	1.7	-1.2	-1.7	30	62	21.3333	2.35	1.41	74	385	1.06	0.25	40	1.6	1	61	Patients
3822	RA	Female	≥50	50-69	<18.5	Deficiency	Elevated	Osteopenia	Abnormal	Elevated	No	No	Yes	Menopause	No	No	No	No	No	No	No	No	No	No	0.914	0.68	0.767	-1.7	-1.8	-1.8	-0.2	-0.4	-0.8	0.8	62	16.4474	2.24	1.25	106	712	0.64	0.19	33	63.5	78	60	Patients
3823	RA	Female	≥50	50-69	18.5~23.9	Normal	Normal	Osteoporosis	Abnormal	Normal	No	No	Yes	Menopause	No	Yes	No	No	No	No	No	No	No	No	0.778	0.668	0.805	-2.6	-1.9	-1.5	-1.2	-0.6	-0.5	4	60	21.2279	2.44	0.95	61	333	1.06	0.18	43	4.4	4	84	Patients
3838	RA	Female	≥50	≥70	24~27.9	Normal	Elevated	Osteopenia	Abnormal	Elevated	No	No	Yes	Menopause	No	Yes	No	No	No	No	No	No	No	No	0.932	0.686	0.824	-1.2	-1.8	-1.4	0.6	0.1	0.2	5	72	25.6312	2.4	1.19	68	310	1.34	0.52	40	56.2	28	88.3333	Patients
3869	RA	Female	≥50	≥70	<18.5	Deficiency	Elevated	Osteoporosis	Abnormal	Elevated	No	No	Yes	Menopause	No	No	No	No	No	No	No	No	No	No	0.716	0.367	0.47	-3.4	-4.7	-4.3	-0.9	-2.5	-2.4	9	75	13.3364	1.99	1.08	77	451	0.99	0.22	29	147.2	140	47	Patients
3886	RA	Female	≥50	≥70	<18.5	Deficiency	Normal	Osteoporosis	Abnormal	Elevated	No	No	Yes	Early Menopause,≤45	No	Yes	No	No	No	No	No	No	No	No	0.851	0.489	0.742	-2	-3.4	-1.8	0.5	-1.2	0	7	76	17.9688	2.16	1.12	79	369	1.02	0.24	62	0.3	61	38	Patients
3901	RA	Female	≥50	≥70	18.5~23.9	Deficiency	Normal	Osteoporosis	Abnormal	Normal	No	No	Yes	Menopause	No	No	No	No	No	No	No	No	No	No	0.5	0.586	0.614	-4.6	-2.4	-2.7	-2.3	-0.3	-0.9	1	74	18.75	2.34	1.08	61	212	1.04	0.15	40	4.2	10	25	Patients
3905	RA	Female	≥50	50-69	18.5~23.9	Deficiency	Normal	Osteoporosis	Abnormal	Elevated	No	No	Yes	Early Menopause,≤45	No	Yes	No	No	No	No	No	No	No	No	0.726	0.453	0.586	-3.3	-4	-3.3	-1.6	-2.5	-2.2	19	63	18.5224	2.11	1.51	121	571	0.64	0.24	42	0.4	56	72	Patients
3914	RA	Female	≥50	50-69	<18.5	Deficiency	Normal	Osteoporosis	Abnormal	Normal	No	No	Yes	Menopause	No	No	No	No	No	No	No	No	No	No	0.641	0.53	0.585	-4.2	-3.3	-3.3	-2.5	-1.9	-2.2	3	64	18.4265	2.37	1.13	113.2	457	1.33	0.17	41	0.6	14	44	Patients
3924	RA	Female	≥50	50-69	24~27.9	Normal	Elevated	Osteoporosis	Abnormal	Elevated	No	No	Yes	Menopause	No	Yes	No	No	No	No	No	No	No	No	0.757	0.439	0.637	-2.8	-3.9	-2.7	-1.6	-2.7	-1.9	7	57	24.2382	1.93	0.75	50	119	0.79	0.33	40	11.9	32	94.1667	Patients
3929	RA	Female	≥50	50-69	24~27.9	Deficiency	Elevated	Osteopenia	Abnormal	Normal	No	No	Yes	Menopause	No	Yes	Yes	No	No	No	No	No	No	No	0.957	0.684	0.885	-1.2	-1.7	-0.9	-0.1	-0.7	-0.2	1	55	26.2227	2.41	1.16	56.6	387	1.24	0.27	50	7.1	13	36	Patients
3931	RA	Female	≥50	50-69	24~27.9	Deficiency	Normal	Osteoporosis	Abnormal	Elevated	No	No	Yes	Menopause	No	No	No	No	No	No	No	No	No	No	0.726	0.596	0.618	-3	-2.5	-2.5	-1.3	-1	-1.3	4	63	27.5556	2.57	1.34	90	777	1.13	0.23	59	3.7	48	30	Patients
3936	RA	Female	≥50	50-69	18.5~23.9	Deficiency	Normal	Osteopenia	Abnormal	Elevated	No	No	Yes	Menopause	No	No	No	No	No	No	No	No	No	No	1.105	0.78	1.025	-0.1	-1.3	0.1	0.8	-0.5	0.6	2	51	23.4221	2.24	1.5	79.6	246	1.01	0.28	40	0.5	23	70	Patients
3938	RA	Female	≥50	50-69	18.5~23.9	Deficiency	Elevated	Osteopenia	Abnormal	Elevated	No	No	Yes	Menopause	No	No	No	No	No	No	No	No	No	No	0.907	0.605	0.744	-1.1	-2.3	-1.7	0.9	-0.6	-0.2	5	68	19.5312	2.37	1.51	71	463	0.86	0.13	47	43.2	62	61	Patients
3939	RA	Female	≥50	50-69	<18.5	Normal	Normal	Osteoporosis	Abnormal	Elevated	No	No	Yes	Menopause	No	No	No	No	No	No	No	No	No	No	0.689	0.574	0.709	-3.3	-2.6	-2	-1.8	-1.3	-1	27	62	17.8571	2.1	1.17	70.2	388.3	0.61	0.09	29	3.3	27	90	Patients
3955	RA	Female	≥50	50-69	<18.5	Normal	Elevated	Osteoporosis	Abnormal	Elevated	No	No	Yes	Menopause	No	No	No	No	No	No	No	No	No	No	0.698	0.567	0.651	-3	-2.2	-2	-2	-1.2	-1.4	3	54	18.3143	2.41	1.14	31	385	1.3	0.28	81	13.2	32	90	Patients
3959	RA	Female	≥50	50-69	≥28	Deficiency	Elevated	Osteopenia	Abnormal	Elevated	No	No	Yes	Menopause	No	No	No	No	No	No	No	No	No	No	0.917	0.687	0.764	-1.7	-1.9	-2	0.3	-0.4	-0.7	1	66	28.125	2.01	1.34	56	264	1.72	0.35	55	20.9	140	38	Patients
3962	RA	Female	≥50	50-69	24~27.9	Deficiency	Elevated	Osteoporosis	Abnormal	Elevated	No	No	Yes	Menopause	No	No	No	No	No	No	No	No	No	No	0.766	0.62	0.632	-3.1	-2.3	-2.7	-1.2	-0.7	-1.3	19	67	27.8852	2.09	1.08	70.2	597	0.96	0.17	46	11.2	26	52	Patients
3965	RA	Female	<50	30-49	18.5~23.9	Deficiency	Elevated	Osteopenia	Abnormal	Elevated	No	No	Yes	Early Menopause,≤45	No	No	No	No	No	No	No	No	No	No	1.037	0.721	0.869	-0.4	-1.2	-0.7	0.1	-0.8	-0.4	2	44	22.5827	2.33	1.15	58	270	1.04	0.24	55	67.39	97	61	Patients
3975	RA	Female	≥50	50-69	24~27.9	Normal	Elevated	Osteoporosis	Abnormal	Elevated	No	No	Yes	Menopause	No	No	No	No	No	No	No	No	No	No	0.734	0.317	0.444	-3.2	-4.8	-4.6	-1.3	-3.2	-3.3	9	66	24.0346	2.39	1.52	68	376	1.15	0.28	52	33.6	74	78	Patients
3983	RA	Female	<50	30-49	18.5~23.9	Normal	Normal	Osteopenia	Abnormal	Normal	No	No	Yes	Early Menopause,≤45	No	No	No	No	No	No	No	No	No	No	0.773	0.751	0.843	-2.4	-0.9	-0.8	-1.8	-0.3	-0.4	1	48	22.6562	2.24	1.34	47	203	1.08	0.21	31	0.8	18	87	Patients
3989	RA	Female	≥50	50-69	18.5~23.9	Deficiency	Elevated	Osteopenia	Abnormal	Elevated	No	No	Yes	Menopause	No	No	No	No	No	No	No	No	No	No	0.8	0.846	1.003	-2.2	-0.2	0.4	-1.1	0.9	1.1	5	55	21.9261	2.08	1.77	71	285	1.29	0.35	40	13.5	102	67.5	Patients
3990	RA	Female	≥50	≥70	18.5~23.9	Deficiency	Elevated	Osteopenia	Abnormal	Elevated	No	No	Yes	Early Menopause,≤45	No	Yes	No	No	No	No	No	No	No	Yes	0.799	0.653	0.812	-1.9	-1.5	-0.9	0.8	0.9	1.3	29	82	23.8054	2.38	1.51	71.5	423	1.12	0.21	34	28.6	50	45	Patients
3994	RA	Female	≥50	50-69	<18.5	Deficiency	Normal	Osteoporosis	Abnormal	Normal	No	No	Yes	Early Menopause,≤45	No	No	No	No	No	No	No	No	No	Yes	0.689	0.682	0.477	-4.1	-2.3	-4.5	-2.5	-0.9	-3.4	30	61	16.0231	2.37	1.45	128	631	1.13	0.45	44	4.2	10	56	Patients
3997	RA	Female	≥50	50-69	24~27.9	Normal	Normal	Normal	Normal	Elevated	No	No	Yes	Menopause	No	No	No	No	No	No	Yes	No	No	Yes	0.997	0.944	1.026	-0.6	0.7	0.6	0.8	1.9	1.5	18	60	25.5296	2.24	1.11	75.8	312	1.59	0.43	71	0.6	67	88	Patients
3999	RA	Female	≥50	50-69	24~27.9	Deficiency	Normal	Osteoporosis	Abnormal	Elevated	No	No	Yes	Menopause	No	No	No	No	No	No	No	No	No	Yes	0.698	0.498	0.663	-3.1	-2.9	-2.1	-1.2	-1.3	-0.8	1	66	27.4077	2.37	0.66	82	278	1.01	0.33	33	2.7	28	58	Patients
4003	RA	Female	≥50	50-69	24~27.9	Deficiency	Elevated	Osteopenia	Abnormal	Elevated	No	No	Yes	Early Menopause,≤45	No	No	No	No	No	No	No	No	No	Yes	1.079	0.707	0.963	0.3	-1.2	-0.1	1.4	-0.1	0.7	9	55	26.1719	2.34	1.07	57	298.8	1.72	0.44	61	70.9	77	38	Patients
4019	RA	Female	≥50	50-69	18.5~23.9	Deficiency	Elevated	Osteoporosis	Abnormal	Elevated	No	No	Yes	Early Menopause,≤45	No	No	No	No	No	No	Yes	No	No	Yes	0.672	0.653	0.735	-3.5	-2.1	-2	-1.8	-0.6	-0.9	1	63	21.3333	2.29	1.06	89	432	1.37	0.31	43	92.3	88	74	Patients
4027	RA	Female	≥50	≥70	18.5~23.9	Deficiency	Normal	Osteopenia	Abnormal	Elevated	No	No	Yes	Menopause	No	Yes	No	No	No	No	No	No	No	No	0.776	0.689	0.875	-2.2	-1.3	-0.4	0.1	0.6	1.3	10	72	22.2137	2.11	1.37	102.1	632	1.16	0.25	43	0	46	57	Patients
4032	RA	Female	≥50	50-69	18.5~23.9	Deficiency	Normal	Osteopenia	Abnormal	Normal	No	No	Yes	Menopause	No	No	No	No	No	No	No	No	No	No	0.918	0.753	0.85	-1.5	-1.1	-1	-0.2	0.2	-0.1	11	58	20.3244	2.2	1.1	55	395	1.06	0.27	60	1.5	12	47	Patients
4043	RA	Female	≥50	50-69	≥28	Deficiency	Elevated	Osteopenia	Abnormal	Normal	No	No	Yes	Early Menopause,≤45	No	Yes	No	No	No	No	No	No	No	No	0.801	0.655	0.818	-2	-1.6	-0.8	-0.7	-0.4	0.1	33	58	32.4467	2.33	1.12	75	143	0.73	0.19	36	21	13	32	Patients
4048	RA	Female	≥50	50-69	18.5~23.9	Deficiency	Elevated	Osteoporosis	Abnormal	Elevated	No	No	Yes	Menopause	No	Yes	No	No	No	No	Yes	No	No	No	0.709	0.665	0.743	-3.5	-1.8	-2	-1.4	0	-0.6	6	69	20.8889	2.28	0.93	84	239	1.1	0.17	32	187.8	103	74	Patients
4049	RA	Female	≥50	50-69	<18.5	Deficiency	Normal	Osteopenia	Abnormal	Normal	No	No	Yes	Menopause	No	No	No	No	No	No	No	No	No	No	0.745	0.634	0.732	-2.1	-1.9	-1.6	-1.3	-1.1	-1	6	51	16.0231	2.24	1.67	52	296	0.96	0.25	31	1.5	19	67	Patients
4054	RA	Female	≥50	50-69	18.5~23.9	Normal	Normal	Osteoporosis	Abnormal	Elevated	No	No	Yes	Menopause	No	No	No	No	No	No	No	No	No	No	0.739	0.47	0.554	-2.7	-3.1	-2.9	0.9	-1.6	-1.7	9	65	20.3125	1.94	1.36	54	415	1.49	0.34	63	1.6	77	78	Patients
4079	RA	Female	≥50	≥70	<18.5	Normal	Normal	Osteopenia	Abnormal	Elevated	No	No	Yes	Menopause	No	Yes	No	No	No	No	Yes	No	No	No	0.846	0.709	0.826	-1.7	-1.3	-0.9	0.6	0.7	0.8	13	73	17.0562	2.23	1.2	88	354	1.07	0.25	50	204.8	40	75	Patients
4082	RA	Female	≥50	50-69	18.5~23.9	Normal	Elevated	Osteoporosis	Abnormal	Elevated	No	No	Yes	Menopause	No	No	No	No	No	No	Yes	No	No	No	0.798	0.551	0.65	-3	-3.2	-2.9	-1.4	-1.8	-1.8	8	62	19.0311	2.05	1.14	63.2	335	1.5	0.3	27	177.7	37	86	Patients
4084	RA	Female	<50	30-49	18.5~23.9	Deficiency	Normal	Osteoporosis	Abnormal	Elevated	No	No	Yes	Menopause	Yes	No	Yes	No	No	No	Yes	No	No	No	0.7	0.604	0.729	-2.8	-2.1	-1.6	-2.2	-1.6	-1.3	13	47	22.8928	2.29	1.23	48	187.4	1.28	0.37	50	4.4	56	64	Patients
4098	RA	Female	≥50	50-69	18.5~23.9	Normal	Elevated	Osteoporosis	Abnormal	Elevated	No	No	Yes	Menopause	No	No	No	No	No	No	Yes	No	No	No	0.654	0.517	0.623	-3.9	-3	-2.6	-2.7	-1.8	-1.7	33	58	18.8588	2.5	1.1	43	276	1.56	0.49	70	182.2	86	94	Patients
4104	RA	Female	≥50	50-69	18.5~23.9	Deficiency	Normal	Osteopenia	Abnormal	Elevated	No	No	Yes	Early Menopause,≤45	No	Yes	No	No	No	No	Yes	No	No	No	0.885	0.724	0.895	-1.6	-1.2	-0.5	-0.7	-0.3	0.1	6	52	23.74	2	0.98	47	233	0.87	0.16	49	0.38	88	55	Patients
4135	RA	Female	<50	30-49	24~27.9	Normal	Normal	Osteopenia	Abnormal	Elevated	No	No	Yes	Early Menopause,≤45	No	No	No	No	No	No	Yes	No	No	No	0.913	0.658	0.808	-1.2	-1.8	-1.2	-0.8	-1.4	-0.9	15	44	24.0346	2.18	1.51	65	487	0.84	0.18	30	0.5	35	90	Patients
4145	RA	Female	≥50	50-69	18.5~23.9	Normal	Normal	Osteoporosis	Abnormal	Elevated	No	No	Yes	Menopause	No	No	No	No	No	No	Yes	No	No	Yes	0.697	0.553	0.616	-3.4	-2.9	-2.9	-2.1	-1.7	-2	23	59	20.9566	2.27	1.08	52.3	474	0.6	0.12	48	0.3	41	83.3333	Patients
4156	RA	Female	≥50	50-69	18.5~23.9	Normal	Normal	Osteoporosis	Abnormal	Elevated	No	No	Yes	Menopause	No	Yes	No	Yes	No	No	Yes	No	No	Yes	0.767	0.609	0.756	-2.8	-2.4	-1.8	-2.3	-1.5	-1.4	6	57	23.7118	2.24	1.07	59	376	0.62	0.26	25	0.8	48	81	Patients
12	RA	Male	≥50	50-69	24~27.9	Deficiency	Elevated	Osteopenia	Abnormal	Elevated	No	No	Male	Male	Yes	No	Yes	Yes	No	No	Yes	1 Type cDMARDs	No	No	0.919	0.824	0.847	-1.4	-0.8	-1.2	-0.6	0.3	-0.6	6	67	24.8016	2.34	1.24	127	383	1.5	0.5	45	88.2	84	67	Patients
16	RA	Male	≥50	50-69	18.5~23.9	Normal	Elevated	Osteopenia	Abnormal	Elevated	No	No	Male	Male	No	No	No	Yes	No	No	Yes	2 Types cDMARDs	No	Yes	0.889	0.748	0.932	-1.8	-1.3	-0.7	-1.3	-0.4	-0.3	12	57	22.0581	2.34	1.06	89	432	1.65	0.38	27	58.7	31	78	Patients
1650	RA	Male	≥50	≥70	24~27.9	Deficiency	Elevated	Osteopenia	Abnormal	Elevated	No	No	Male	Male	No	No	Yes	Yes	No	No	Yes	1 Type cDMARDs	No	Yes	0.957	0.627	0.784	-1.2	-2.2	-1.6	-0.3	-1	-0.9	13	72	27.6817	2.46	1.13	48	363	1.35	0.33	49	13.4	91	55	Patients
1654	RA	Male	≥50	50-69	18.5~23.9	Deficiency	Normal	Osteoporosis	Abnormal	Elevated	Ever or current	Ever or current	Male	Male	No	No	No	No	No	No	Yes	1 Type cDMARDs	No	Yes	0.837	0.489	0.642	-2	-3.2	-2.6	-1.2	-2.2	-2.1	23	65	19.5312	2.46	1.23	65.3	758	0.6	0.11	49	0.3	55	57	Patients
1656	RA	Male	≥50	50-69	<18.5	Normal	Elevated	Osteoporosis	Abnormal	Elevated	No	No	Male	Male	No	No	No	No	No	No	Yes	1 Type cDMARDs	No	Yes	0.701	0.668	0.759	-3.5	-1.9	-1.8	-3	-1	-1.4	7	57	18.3655	2.08	1.32	70	301	0.51	0.08	34	107.7	140.1	86	Patients
1748	RA	Male	≥50	≥70	18.5~23.9	Normal	Elevated	Osteopenia	Abnormal	Elevated	No	No	Male	Male	No	No	No	Yes	No	No	Yes	1 Type cDMARDs	No	Yes	0.84	0.751	0.742	-2.3	-1.3	-1.9	-1.2	0.1	-1	20	77	18.937	2.15	0.91	107	622	0.85	0.25	53	25.4	84	87	Patients
1843	RA	Male	≥50	50-69	18.5~23.9	Normal	Elevated	Osteoporosis	Abnormal	Elevated	No	No	Male	Male	No	No	No	No	No	No	Yes	3 Types cDMARDs	No	Yes	0.706	0.636	0.742	-3.5	-2.2	-1.9	-2.8	-1.2	-1.4	2.3	63	22.1453	2.37	1.48	82	360	1.17	0.24	52	8.3	63	83	Patients
1863	RA	Male	≥50	50-69	18.5~23.9	Normal	Elevated	Osteopenia	Abnormal	Elevated	No	No	Male	Male	Yes	No	No	No	Yes	No	Yes	3 Types cDMARDs	No	Yes	0.789	0.813	0.858	-2.4	-0.9	-1.2	-1.8	0.1	-0.7	0.9	58	19.487	2.28	0.89	69	246	1.4	0.33	66	76.9	89	76.4	Patients
1871	RA	Male	≥50	50-69	18.5~23.9	Deficiency	Elevated	Osteoporosis	Abnormal	Elevated	No	No	Male	Male	No	No	Yes	No	No	No	Yes	3 Types cDMARDs	No	Yes	0.627	0.59	0.586	-4.2	-2.5	-3	-3.8	-1.7	-2.6	3.5	53	20.0184	2.3	1.15	72	340	1.06	0.15	45	44.4	84	53	Patients
1954	RA	Male	≥50	50-69	18.5~23.9	Normal	Elevated	Osteopenia	Abnormal	Elevated	Ever or current	No	Male	Male	No	No	No	No	No	No	Yes	3 Types cDMARDs	Yes	Yes	0.88	0.728	0.832	-1.9	-1.5	-1.3	-1.2	-0.5	-0.9	2.5	62	20.5693	2.26	0.78	89	292	1.24	0.29	37	84	108	94	Patients
1956	RA	Male	≥50	50-69	18.5~23.9	Deficiency	Elevated	Severe Osteoporosis	Abnormal	Elevated	No	No	Male	Male	No	No	Yes	No	Yes	No	Yes	1 Type cDMARDs	Yes	No	0.607	0.431	0.498	-4.4	-3.7	-3.5	-3.8	-2.8	-3.1	4.5	58	18.9453	2.53	1.23	54	300	1.1	0.48	23	28.7	23	51	Patients
1957	RA	Male	≥50	50-69	18.5~23.9	Normal	Normal	Severe Osteoporosis	Abnormal	Elevated	No	No	Male	Male	No	No	Yes	No	Yes	No	Yes	1 Type cDMARDs	No	No	0.654	0.445	0.622	-4	-3.6	-2.7	-3.4	-2.6	-2.3	15	59	20.9321	2.17	1.14	87	406	0.96	0.18	20	2.6	16	85.8333	Patients
1984	RA	Male	≥50	50-69	18.5~23.9	Deficiency	Elevated	Osteoporosis	Abnormal	Elevated	No	No	Male	Male	No	No	No	No	No	No	Yes	2 Types cDMARDs	No	Yes	0.8	0.604	0.806	-2.6	-2.4	-1.5	-2	-1.4	-1.1	4	60	20.0773	2.14	1.09	60	315	1.02	0.19	40	51.5	68	67	Patients
1986	RA	Male	≥50	50-69	24~27.9	Deficiency	Elevated	Osteoporosis	Abnormal	Elevated	No	No	Male	Male	No	No	No	No	No	No	Yes	No	Yes	No	0.859	0.577	0.689	-2.1	-2.6	-2.3	-1.3	-1.5	-1.2	3.8	66	24.5675	1.93	1.02	66	316	0.77	0.28	41	44.5	33	40	Patients
2017	RA	Male	≥50	≥70	<18.5	Deficiency	Elevated	Osteoporosis	Abnormal	Elevated	Ever or current	Ever or current	Male	Male	No	No	Yes	No	No	Yes	Yes	1 Type cDMARDs	No	Yes	0.784	0.568	0.702	-2.8	-2.7	-2.2	-1.9	-1.4	-1.5	15	71	16.6493	2.31	0.91	64	394	1.14	0.3	43	11.9	66	41	Patients
2093	RA	Male	≥50	50-69	18.5~23.9	Deficiency	Elevated	Osteoporosis	Abnormal	Elevated	Ever or current	No	Male	Male	No	No	No	No	No	No	Yes	3 Types cDMARDs	No	Yes	0.517	0.442	0.638	-5.2	-3.6	-2.6	-4.6	-2.6	-2.2	2	60	18.8246	2.17	1.14	53	271	1.18	0.24	44	13.1	95	30	Patients
2129	RA	Male	≥50	50-69	18.5~23.9	Normal	Elevated	Osteoporosis	Abnormal	Elevated	Ever or current	No	Male	Male	No	No	No	No	No	No	Yes	1 Type cDMARDs	No	Yes	0.777	0.743	0.891	-2.9	-1.4	-0.9	-2.3	-0.4	-0.5	2.8	59	20.7612	2.31	1.04	65	357	1.21	0.3	52	12.3	35	76.4	Patients
2245	RA	Male	≥50	≥70	24~27.9	Normal	Elevated	Normal	Normal	Elevated	No	No	Male	Male	No	Yes	Yes	No	No	No	Yes	2 Types cDMARDs	No	Yes	0.996	0.813	0.919	-0.5	-0.9	-0.8	0.5	0.5	0.1	4	75	24.6548	2.3	1.2	125	377	1.01	0.28	28	49.3	57	102.5	Patients
2256	RA	Male	≥50	50-69	18.5~23.9	Normal	Elevated	Osteoporosis	Abnormal	Elevated	No	No	Male	Male	No	No	No	No	No	No	Yes	2 Types cDMARDs	No	Yes	0.657	0.74	0.815	-3.9	-1.4	-1.4	-3.6	-0.6	-1.1	0.33	50	19.3337	2.23	1.27	45	296	1.7	0.34	48	111.7	79	95	Patients
2280	RA	Male	≥50	≥70	<18.5	Normal	Elevated	Osteoporosis	Abnormal	Elevated	No	No	Male	Male	No	No	No	No	No	No	No	1 Type cDMARDs	No	No	0.749	0.676	0.659	-3.1	-1.9	-2.5	-2.1	-0.5	-1.6	0.33	75	16.5289	2.27	1.08	79	367	0.92	0.42	33	20.7	50	93	Patients
2281	RA	Male	≥50	50-69	<18.5	Normal	Elevated	Osteoporosis	Abnormal	Elevated	Ever or current	Ever or current	Male	Male	Yes	No	No	No	No	No	Yes	1 Type cDMARDs	Yes	Yes	0.666	0.432	0.558	-3.9	-3.7	-3.1	-3.1	-2.6	-2.6	25	66	14.1869	2.27	1.1	59	234	1.27	0.24	46	172.3	107	88.3333	Patients
2297	RA	Male	≥50	50-69	≥28	Normal	Elevated	Osteopenia	Abnormal	Elevated	Ever or current	No	Male	Male	No	No	No	No	No	No	Yes	2 Types cDMARDs	No	Yes	0.922	0.797	1.021	-1.5	-1	-0.1	-0.8	0.1	0.5	0.25	65	28.6501	2.1	1.15	80	293	1.77	0.36	69	102.6	120	86	Patients
2452	RA	Male	≥50	50-69	24~27.9	Deficiency	Normal	Osteoporosis	Abnormal	Elevated	No	No	Male	Male	No	Yes	No	Yes	No	No	Yes	2 Types cDMARDs	No	Yes	0.717	0.62	0.749	-3.2	-2.3	-1.9	-2.4	-1.2	-1.3	20	66	24.9108	2.42	1.03	89.2	561	1.56	0.25	43	2.8	22	32	Patients
2454	RA	Male	≥50	≥70	18.5~23.9	Deficiency	Elevated	Osteopenia	Abnormal	Elevated	No	No	Male	Male	No	Yes	No	Yes	No	No	No	1 Type cDMARDs	No	Yes	0.952	0.657	0.815	-1.3	-2	-1.4	-0.3	-0.7	-0.7	1.7	73	22.0181	2.22	0.95	134.7	500	0.98	0.09	40	45.7	82	65.8333	Patients
2455	RA	Male	≥50	50-69	18.5~23.9	Normal	Elevated	Osteoporosis	Abnormal	Elevated	No	No	Male	Male	No	No	No	No	No	No	No	2 Types cDMARDs	No	No	0.794	0.682	0.784	-2.7	-1.8	-1.6	-2.2	-1	-1.3	2	54	21.048	2.55	0.91	54.3	377	1.59	0.58	72	59.2	30	86	Patients
2483	RA	Male	≥50	≥70	<18.5	Deficiency	Elevated	Osteoporosis	Abnormal	Elevated	No	No	Male	Male	No	Yes	Yes	No	No	No	Yes	2 Types cDMARDs	No	Yes	0.739	0.535	0.652	-3.2	-2.9	-2.5	-0.3	-0.5	-1.1	3	86	18.424	2.18	1.07	120	377	0.68	0.16	29	9.8	87	37	Patients
2491	RA	Male	≥50	50-69	24~27.9	Deficiency	Normal	Osteopenia	Abnormal	Elevated	No	No	Male	Male	No	Yes	Yes	No	No	No	No	2 Types cDMARDs	No	Yes	0.871	0.684	0.934	-2	-1.8	-0.7	-1.4	-0.8	-0.2	1	61	26.2976	2.42	0.93	98.7	409	1.25	0.26	66	0.1	36	66	Patients
2506	RA	Male	≥50	50-69	18.5~23.9	Deficiency	Elevated	Osteopenia	Abnormal	Elevated	Ever or current	No	Male	Male	No	No	No	Yes	No	No	Yes	2 Types cDMARDs	No	Yes	0.876	0.816	0.743	-2	-0.8	-1.4	-1.5	0	-1	6	52	23.03	2.27	1.3	61	516	1.08	0.12	44	31	62	63	Patients
2507	RA	Male	≥50	50-69	<18.5	Deficiency	Elevated	Osteoporosis	Abnormal	Elevated	No	No	Male	Male	No	Yes	Yes	Yes	No	No	No	2 Types cDMARDs	No	Yes	0.853	0.543	0.568	-2.4	-2.8	-3.1	-1.9	-2	-2.7	20	53	17.9982	2.14	7.2	140	641	1.17	0.28	64	69.7	61	38	Patients
2517	RA	Male	≥50	50-69	18.5~23.9	Deficiency	Elevated	Severe Osteoporosis	Abnormal	Elevated	No	No	Male	Male	Yes	Yes	No	Yes	Yes	No	No	1 Type cDMARDs	No	Yes	0.988	0.717	0.65	-0.9	-1.6	-2.5	-0.1	-0.4	-1.9	6	68	20.4491	2.05	1.05	88	560	1.07	0.21	71	5.7	83	45	Patients
2518	RA	Male	≥50	≥70	<18.5	Deficiency	Normal	Osteoporosis	Abnormal	Elevated	Ever or current	Ever or current	Male	Male	No	No	No	No	No	No	Yes	2 Types cDMARDs	No	Yes	0.793	0.584	0.664	-2.7	-2.5	-2.4	-1.5	-1	-1.4	6.4	79	17.9931	2.19	1.08	75	281	1.1	0.26	30	1.4	17	68	Patients
2531	RA	Male	≥50	50-69	24~27.9	Normal	Elevated	Osteoporosis	Abnormal	Elevated	No	No	Male	Male	No	No	No	Yes	No	Yes	Yes	2 Types cDMARDs	No	Yes	0.804	0.452	0.522	-2.8	-3.5	-3.4	-2.2	-2.6	-2.9	8	60	24.6097	2.38	1.16	62.8	518	1.37	0.41	80	90.6	106	78	Patients
2551	RA	Male	≥50	50-69	18.5~23.9	Deficiency	Elevated	Osteoporosis	Abnormal	Elevated	Ever or current	No	Male	Male	Yes	No	No	Yes	No	No	Yes	2 Types cDMARDs	No	No	0.773	0.544	0.743	-2.7	-2.8	-1.9	-1.9	-1.8	-1.4	8	66	19.9594	2.22	1.09	59	436	1.37	0.3	35	6.6	111	61	Patients
2559	RA	Male	≥50	≥70	<18.5	Deficiency	Elevated	Osteoporosis	Abnormal	Elevated	Ever or current	No	Male	Male	No	No	No	Yes	No	No	No	1 Type cDMARDs	No	Yes	0.559	0.608	0.663	-4.8	-2.4	-2.5	-3.8	-1	-1.6	0.5	75	15.4315	1.99	1.28	107.2	478	0.88	0.05	23	82.5	88	74	Patients
2562	RA	Male	≥50	50-69	18.5~23.9	Deficiency	Normal	Osteopenia	Abnormal	Normal	Ever or current	Ever or current	Male	Male	No	Yes	No	Yes	No	No	No	1 Type cDMARDs	No	No	0.879	0.667	0.816	-1.9	-1.9	-1.4	-1.1	-0.8	-0.8	4	67	20.202	2.37	0.91	79.6	459	1.16	0.29	54	1.3	4	60	Patients
2567	RA	Male	≥50	50-69	18.5~23.9	Deficiency	Elevated	Osteoporosis	Abnormal	Elevated	No	Ever or current	Male	Male	No	No	No	No	No	No	Yes	3 Types cDMARDs	No	Yes	0.797	0.679	0.88	-2.5	-1.8	-1	-1.8	-0.8	-0.5	5.6	64	18.75	2.12	1.06	63	186	1.07	0.22	43	49.5	95	58	Patients
2581	RA	Male	≥50	50-69	18.5~23.9	Normal	Elevated	Osteoporosis	Abnormal	Elevated	Ever or current	No	Male	Male	No	No	No	No	No	No	No	2 Types cDMARDs	No	Yes	0.782	0.755	0.828	-2.8	-1.3	-1.4	-2	-0.2	-0.8	7.5	66	22.7732	2.13	1.18	58	375	1.03	0.18	64	13.4	94	82	Patients
2586	RA	Male	≥50	50-69	18.5~23.9	Deficiency	Elevated	Osteoporosis	Abnormal	Elevated	No	Ever or current	Male	Male	No	No	No	No	No	No	Yes	2 Types cDMARDs	No	Yes	0.799	0.645	0.977	-2.5	-2.1	-0.4	-1.8	-1.1	0.1	5.6	62	22.4913	2.5	0.94	78	318	1.1	0.32	64	9.4	44	58	Patients
2635	RA	Male	≥50	50-69	24~27.9	Deficiency	Elevated	Osteoporosis	Abnormal	Elevated	Ever or current	No	Male	Male	Yes	No	No	No	No	No	Yes	2 Types cDMARDs	No	Yes	0.741	0.519	0.748	-3.2	-3	-1.9	-2.4	-1.9	-1.3	0.25	66	25.7778	2.29	1.05	48.9	370	1.26	0.47	43	36	56	39	Patients
2645	RA	Male	≥50	50-69	24~27.9	Deficiency	Normal	Osteopenia	Abnormal	Normal	No	Ever or current	Male	Male	No	No	No	Yes	No	No	Yes	2 Types cDMARDs	No	Yes	0.838	0.604	0.768	-2.3	-2.4	-1.8	-1.8	-1.5	-1.4	12	55	25.6369	2.18	1.14	70	426	0.84	0.23	35	3.7	9	71	Patients
2712	RA	Male	≥50	≥70	18.5~23.9	Deficiency	Normal	Osteoporosis	Abnormal	Elevated	No	No	Male	Male	No	No	No	No	No	No	No	1 Type cDMARDs	No	Yes	0.724	0.655	0.888	-3.3	-2	-1	-2.2	-0.6	0	4	77	19.1953	2.2	0.88	77	345	1.17	0.3	59	2.3	19	40	Patients
2721	RA	Male	≥50	50-69	18.5~23.9	Deficiency	Elevated	Osteoporosis	Abnormal	Elevated	No	No	Male	Male	Yes	Yes	No	Yes	No	No	No	2 Types cDMARDs	No	Yes	0.795	0.691	0.915	-2.7	-1.8	-0.8	-1.8	-0.6	-0.1	33	69	18.8581	2.24	0.88	83.8	433	1.09	0.19	55	92.4	30	71	Patients
2728	RA	Male	≥50	50-69	18.5~23.9	Deficiency	Elevated	Osteoporosis	Abnormal	Elevated	No	No	Male	Male	Yes	No	No	Yes	No	No	Yes	2 Types cDMARDs	No	Yes	0.677	0.561	0.794	-3.8	-2.7	-1.6	-2.9	-1.6	-1	5.5	67	18.75	2.01	1.06	75.7	510	0.96	0.33	53	92.8	102	27	Patients
2729	RA	Male	≥50	50-69	24~27.9	Deficiency	Elevated	Osteopenia	Abnormal	Elevated	Ever or current	No	Male	Male	No	Yes	Yes	No	No	No	Yes	2 Types cDMARDs	No	No	1.169	0.705	0.979	0.7	-1.7	-0.4	1.6	-0.5	0.3	42	68	25.1024	2.27	0.89	113.2	392	1.12	0.28	60	66.6	90	45	Patients
2775	RA	Male	≥50	≥70	18.5~23.9	Deficiency	Elevated	Osteoporosis	Abnormal	Elevated	No	No	Male	Male	No	No	No	No	No	No	Yes	2 Types cDMARDs	Yes	Yes	0.656	0.454	0.637	-4	-3.5	-2.6	-3	-2.3	-1.9	1.4	71	19.0311	2.15	1.14	46.9	309	1.16	0.26	61	74.2	93	36	Patients
2782	RA	Male	≥50	50-69	24~27.9	Deficiency	Elevated	Osteopenia	Abnormal	Elevated	Ever or current	No	Male	Male	No	Yes	No	Yes	No	No	No	2 Types cDMARDs	No	Yes	0.908	0.693	0.88	-1.7	-1.7	-1	-1.1	-0.8	-0.6	0.25	57	24.2215	2.36	0.89	81.5	432	2	0.44	75	125.8	140	58	Patients
2829	RA	Male	≥50	50-69	18.5~23.9	Normal	Elevated	Normal	Normal	Elevated	No	No	Male	Male	No	No	No	No	No	No	Yes	1 Type cDMARDs	Yes	Yes	1.131	0.987	1.031	0.4	0.4	0.6	0.7	1.2	1	0.5	51	21.847	2.08	0.92	82	289	1.37	0.3	35	18.4	54	81	Patients
2845	RA	Male	≥50	50-69	18.5~23.9	Deficiency	Elevated	Osteoporosis	Abnormal	Elevated	No	No	Male	Male	Yes	No	No	No	No	No	Yes	2 Types cDMARDs	No	Yes	0.552	0.561	0.657	-4.9	-2.7	-2.5	-4.3	-1.8	-2	4.3	60	18.8189	2.37	0.99	42.6	328	0.82	0.11	34	22.6	47	36	Patients
2847	RA	Male	≥50	≥70	<18.5	Deficiency	Normal	Osteoporosis	Abnormal	Elevated	No	No	Male	Male	No	Yes	No	No	No	No	Yes	No	Yes	Yes	0.784	0.677	0.958	-2.6	-1.9	-0.5	-1.6	-0.6	0.3	12	73	18.1661	2.37	0.87	72.2	276	0.58	0.06	32	4.2	33	70	Patients
2854	RA	Male	≥50	50-69	18.5~23.9	Normal	Elevated	Osteopenia	Abnormal	Elevated	Ever or current	Ever or current	Male	Male	No	No	No	Yes	No	No	Yes	2 Types cDMARDs	No	No	0.91	0.636	0.844	-1.3	-2.2	-1.3	-0.5	-1	-0.6	1.2	69	22.5466	2	0.96	103	453	0.9	0.16	41	182.2	57	75	Patients
2876	RA	Male	≥50	50-69	24~27.9	Normal	Elevated	Osteoporosis	Abnormal	Elevated	Ever or current	Ever or current	Male	Male	No	No	Yes	Yes	No	No	No	No	Yes	Yes	0.741	0.842	0.941	-3.2	-0.6	-0.6	-2.4	0.4	-0.1	1.2	65	25.7117	2.29	1.16	69	420	0.51	0.11	49	14.3	86	88.3333	Patients
2880	RA	Male	≥50	50-69	24~27.9	Normal	Elevated	Normal	Normal	Elevated	Ever or current	No	Male	Male	No	No	No	No	No	No	Yes	3 Types cDMARDs	No	Yes	1.033	0.932	1.096	-0.2	0	0.4	0.2	0.8	0.7	5	51	25.3906	2.26	0.84	64	207	1.19	0.32	55	113.48	56	89	Patients
2882	RA	Male	≥50	≥70	18.5~23.9	Deficiency	Elevated	Osteoporosis	Abnormal	Elevated	Ever or current	No	Male	Male	No	No	No	Yes	No	No	No	1 Type cDMARDs	No	No	0.728	0.467	0.554	-3.3	-3.4	-3.2	-2.4	-2.2	-2.5	20	71	20.9572	2.37	1.09	65.3	467	0.13	0.27	61	58.9	76	42	Patients
2894	RA	Male	≥50	≥70	<18.5	Deficiency	Elevated	Osteopenia	Abnormal	Elevated	No	No	Male	Male	No	No	No	No	No	No	Yes	3 Types cDMARDs	No	No	0.919	0.705	0.806	-1.2	-1.7	-1.5	-0.3	-0.5	-0.8	45	70	17.8565	2.34	0.97	70	361	1.06	0.25	43	40.4	49	57	Patients
2895	RA	Male	≥50	50-69	18.5~23.9	Deficiency	Elevated	Severe Osteoporosis	Abnormal	Elevated	No	No	Male	Male	No	Yes	No	No	Yes	No	No	No	Yes	Yes	0.589	0.406	0.543	-4.8	-3.9	-3.2	-3.9	-2.7	-2.7	12	67	21.9671	1.96	0.98	81.2	355	1.09	0.2	43	22.9	50	60	Patients
2920	RA	Male	≥50	50-69	24~27.9	Deficiency	Elevated	Osteopenia	Abnormal	Normal	Ever or current	No	Male	Male	No	No	No	No	No	No	No	1 Type cDMARDs	No	No	0.843	0.665	0.858	-2.3	-1.9	-1.2	-1.7	-1.1	-0.7	2	57	24.677	2.23	1.06	73	305	1.33	0.33	54	7.3	8	33	Patients
2938	RA	Male	≥50	50-69	18.5~23.9	Normal	Elevated	Osteoporosis	Abnormal	Elevated	Ever or current	Ever or current	Male	Male	No	No	Yes	No	No	No	Yes	2 Types cDMARDs	No	Yes	0.642	0.706	0.851	-3.3	-1.6	-1.2	-2.6	-0.8	-0.8	0.25	56	19.9184	2.42	1.06	76.8	300	1.19	0.36	49	6.7	34	87.5	Patients
2952	RA	Male	≥50	50-69	18.5~23.9	Normal	Elevated	Osteopenia	Abnormal	Elevated	No	No	Male	Male	No	Yes	No	No	No	Yes	No	1 Type cDMARDs	No	Yes	0.97	0.826	0.88	-1.1	-0.8	-1	-0.5	0.1	-0.6	4	58	20.9042	1.97	1.27	72	418	1.31	0.18	32	71.2	117	90	Patients
2959	RA	Male	≥50	50-69	18.5~23.9	Deficiency	Elevated	Severe Osteoporosis	Abnormal	Elevated	No	No	Male	Male	No	No	No	Yes	Yes	Yes	Yes	3 Types cDMARDs	No	No	0.523	0.498	0.68	-4.8	-3.2	-2.3	-4	-2.1	-1.8	12	66	20.0288	2.08	1.51	209.3	690	0.94	0.31	48	9.3	35	39	Patients
2974	RA	Male	≥50	50-69	24~27.9	Deficiency	Elevated	Osteoporosis	Abnormal	Elevated	Ever or current	No	Male	Male	No	Yes	Yes	Yes	No	No	Yes	No	No	Yes	0.799	0.628	0.777	-2.5	-2.2	-1.7	-1.7	-1.2	-1.2	2	65	24.8016	2.23	1	90	483	0.86	0.22	32	12.4	21	38	Patients
2989	RA	Male	≥50	50-69	18.5~23.9	Deficiency	Elevated	Osteoporosis	Abnormal	Elevated	No	No	Male	Male	No	Yes	No	No	No	No	Yes	1 Type cDMARDs	No	Yes	0.813	0.576	0.666	-2.5	-2.6	-2.4	-1.7	-1.5	-0.9	10	66	19.9594	2.22	1.13	76	364	1.01	0.08	24	94.8	69	71	Patients
3008	RA	Male	≥50	50-69	18.5~23.9	Deficiency	Elevated	Osteoporosis	Abnormal	Elevated	No	No	Male	Male	No	No	No	No	No	No	Yes	No	No	No	0.816	0.664	0.844	-2.5	-2	-1.3	-1.9	-1	-0.8	9	59	18.75	2.24	1.37	57	432	0.92	0.28	40	76.6	102	54	Patients
3295	RA	Male	≥50	50-69	18.5~23.9	Deficiency	Normal	Osteoporosis	Abnormal	Normal	Ever or current	No	Male	Male	Yes	No	No	No	No	No	Yes	2 Types cDMARDs	No	Yes	0.717	0.599	0.802	-3.4	-2.4	-1.5	-2.8	-1.5	-1.1	3.5	59	19.052	2.5	0.75	50	276	1.1	0.31	53	0.69	8	56	Patients
3398	RA	Male	≥50	50-69	18.5~23.9	Normal	Normal	Osteopenia	Abnormal	Normal	No	No	Male	Male	Yes	Yes	No	No	No	No	Yes	No	No	No	0.836	0.807	0.885	-2.1	-0.7	-0.9	-1.4	0.3	-0.4	6	65	23.6614	2.55	1.07	81.2	285	0.66	0.17	20	0.3	3	82	Patients
3401	RA	Male	≥50	50-69	24~27.9	Normal	Normal	Osteopenia	Abnormal	Normal	No	No	Male	Male	Yes	No	No	No	No	No	Yes	No	No	No	0.814	0.685	0.844	-2.2	-1.5	-0.7	-1.6	-0.5	-0.3	2	59	26.3146	2.59	1.24	100.2	514	1.02	0.31	54	1.8	7	85.8333	Patients
3439	RA	Male	≥50	50-69	<18.5	Deficiency	Elevated	Osteoporosis	Abnormal	Elevated	No	No	Male	Male	No	Yes	No	No	No	No	No	No	No	Yes	0.724	0.584	0.625	-3.2	-2.6	-2.7	-2.8	-1.9	-2.4	4	50	17.5781	2.28	1.01	53	330	1.1	0.15	40	5.6	28	24	Patients
3474	RA	Male	≥50	50-69	18.5~23.9	Deficiency	Elevated	Osteoporosis	Abnormal	Elevated	Ever or current	Ever or current	Male	Male	No	No	No	No	No	No	No	No	No	Yes	0.773	0.679	0.772	-2.5	-1.5	-1.3	-1.6	-0.3	-0.6	10	68	20.1956	2.22	1.5	102.1	454	0.58	0.26	33	33.7	53	39	Patients
3564	RA	Male	≥50	50-69	18.5~23.9	Deficiency	Elevated	Osteoporosis	Abnormal	Elevated	Ever or current	Ever or current	Male	Male	Yes	No	No	No	No	No	No	No	No	No	0.673	0.574	0.7	-4.4	-2.9	-2.4	-3.9	-2	-2	1	57	18.73	2.2	1.15	78	441	1.27	0.31	65	56.4	63	48	Patients
3672	RA	Male	≥50	≥70	<18.5	Normal	Normal	Osteoporosis	Abnormal	Elevated	No	No	Male	Male	No	No	No	No	No	No	Yes	No	No	No	0.676	0.602	0.728	-3.4	-2.4	-2	-2.4	-1.1	-1.3	10	72	15.427	2.24	1.19	41	167	1.1	0.2	62	4.2	51	83.3333	Patients
3752	RA	Male	≥50	50-69	18.5~23.9	Deficiency	Elevated	Osteoporosis	Abnormal	Normal	Ever or current	Ever or current	Male	Male	No	Yes	No	No	No	No	No	No	No	Yes	0.7	0.665	0.748	-3.4	-1.9	-1.8	-2.8	-1	-1.4	1	59	19.8347	2.5	1.17	49	195	1.41	0.18	55	6.5	14	55	Patients
3780	RA	Male	≥50	50-69	18.5~23.9	Deficiency	Elevated	Osteopenia	Abnormal	Elevated	No	No	Male	Male	No	No	No	No	No	No	Yes	No	No	Yes	0.873	0.664	0.808	-1.3	-1.8	-1.1	-0.5	-0.7	-0.5	4	67	21.9713	2.56	1.01	44.3	238	1.1	0.24	37	27.2	50	57	Patients
3798	RA	Male	≥50	50-69	24~27.9	Deficiency	Elevated	Osteoporosis	Abnormal	Elevated	Ever or current	No	Male	Male	No	No	No	No	No	No	Yes	No	No	Yes	0.641	0.595	0.742	-4	-2.4	-1.8	-3.5	-1.5	-1.3	20	57	25.7117	2.35	1.49	119	271	0.58	0.09	51	10.9	62	71	Patients
3908	RA	Male	≥50	50-69	18.5~23.9	Deficiency	Elevated	Normal	Normal	Normal	No	No	Male	Male	No	No	No	No	No	No	Yes	No	No	Yes	1.151	0.854	1.035	1.4	0.4	1.1	2	1.3	1.5	1	58	20.7031	2.61	0.87	73	332	1.1	0.23	41	54.87	10	74	Patients
3912	RA	Male	≥50	50-69	18.5~23.9	Normal	Elevated	Osteopenia	Abnormal	Elevated	No	No	Male	Male	Yes	No	No	No	No	No	Yes	No	No	Yes	0.903	0.767	0.856	-1.1	-0.8	-0.8	-0.6	0.1	-0.4	1	54	20.4152	2.13	1.01	66	235	1.1	0.31	55	8.6	64	82	Patients
3913	RA	Male	≥50	≥70	<18.5	Deficiency	Elevated	Osteopenia	Abnormal	Normal	No	No	Male	Male	No	Yes	No	No	No	No	Yes	No	No	Yes	0.886	0.726	0.731	-1	-1	-1.6	0	-0.3	-0.8	29	73	16.5289	2.05	1.41	75	619	1.45	0.39	47	14.5	11	68	Patients
3922	RA	Male	≥50	50-69	18.5~23.9	Deficiency	Elevated	Osteoporosis	Abnormal	Normal	Ever or current	Ever or current	Male	Male	No	Yes	No	No	No	No	Yes	No	No	Yes	0.593	0.495	0.673	-3.8	-2.8	-1.9	-3.1	-2.8	-1.5	1	61	20.3727	2.43	1.49	52	307	1.68	0.35	27	28.7	4	68	Patients
3970	RA	Male	≥50	50-69	18.5~23.9	Deficiency	Elevated	Osteoporosis	Abnormal	Elevated	No	No	Male	Male	Yes	No	No	No	No	No	No	No	No	Yes	0.773	0.655	0.761	-2.9	-2.1	-1.8	-2.5	-1.3	-1.4	11	51	23.4509	2.2	1.13	160.6	537	1.8	0.58	66	73.7	21	45	Patients
4100	RA	Male	≥50	50-69	18.5~23.9	Deficiency	Normal	Osteoporosis	Abnormal	Elevated	Ever or current	Ever or current	Male	Male	No	No	No	No	No	No	Yes	No	No	No	0.694	0.767	0.816	-2.7	-0.8	-1	-1.9	0.3	-0.5	3	65	21.7181	2.34	1.37	62	332	1.09	0.26	47	1.8	33	68	Patients
5002	RA	Male	≥50	50-69	18.5~23.9	Deficiency	Normal	Osteopenia	Abnormal	Normal	Ever or current	No	Male	Male	No	No	No	No	No	No	Yes	2 Types cDMARDs	No	Yes	1.077	0.724	0.93	-0.1	-1.5	-0.7	0.5	-0.6	-0.2	0.8	60	23.9395	2.25	1.4	89	446	1.26	0.36	40	8	21	68	Patients
11	SLE	Female	<50	<30	<18.5	Deficiency	Normal	Normal	Normal	Elevated	No	No	Not Yet	No	No	No	No	No	No	No	Yes	2 Types cDMARDs	No	No	0.989	0.76	0.89	-0.5	-0.8	-0.4	-0.4	-0.8	-0.4	1.2	23	18.4265	2.05	0.99	70	253	1.24	0.27	45	2.5	46	64	Patients
1646	SLE	Female	<50	30-49	24~27.9	Normal	Elevated	Normal	Normal	Normal	No	No	Not Yet	No	No	No	No	No	No	No	No	1 Type cDMARDs	No	No	0.905	0.815	0.974	-1.3	-0.3	0.3	-1.1	0	0.4	4.8	40	24.8358	2.39	1.34	73	212	1.57	0.24	80	9.4	13	90	Patients
1660	SLE	Female	<50	<30	<18.5	Deficiency	Elevated	Normal	Normal	Normal	No	No	Not Yet	No	No	No	No	No	No	No	Yes	1 Type cDMARDs	No	No	0.796	0.657	0.793	-2.3	-1.7	-1.2	-1.9	-1.7	-1.3	2.4	16	16.8364	2.43	1.22	44	240	1.3	0.32	41	11.6	13	29	Patients
1699	SLE	Female	<50	30-49	18.5~23.9	Deficiency	Elevated	Normal	Normal	Elevated	No	No	Not Yet	No	No	No	No	No	No	No	Yes	1 Type cDMARDs	No	No	0.972	0.955	0.869	-0.7	1	-0.6	-0.5	1.2	-0.5	2.7	38	19.052	2.42	1.39	57	252	1.59	0.5	35	65.2	106	74	Patients
1706	SLE	Female	<50	30-49	24~27.9	Deficiency	Normal	Normal	Normal	Elevated	No	No	Not Yet	No	No	No	No	No	No	No	No	2 Types cDMARDs	No	No	0.894	0.772	0.901	-1.4	-0.7	-0.3	-1.2	-0.5	-0.2	4.5	37	24.0344	2.31	1.02	51	339	1.22	0.43	51	4.4	26	59	Patients
1712	SLE	Female	<50	30-49	18.5~23.9	Deficiency	Normal	Normal	Normal	Normal	No	No	Not Yet	No	No	No	No	No	No	No	Yes	2 Types cDMARDs	No	No	0.894	0.92	0.947	-1.4	0.6	0	-1.4	0.8	0.1	1.5	32	20.7008	2.26	1.1	49	173	0.55	0.09	29	0.5	17	54	Patients
1730	SLE	Female	<50	<30	18.5~23.9	Deficiency	Normal	Normal	Normal	Normal	No	No	Not Yet	No	No	No	No	No	No	No	Yes	2 Types cDMARDs	No	No	0.939	0.663	0.862	-1	-1.7	-0.7	-1	-1.6	-0.6	2.45455	27	21.6413	2.1	1.37	96	379	0.25	0.03	32	1.4	18	52.5	Patients
1731	SLE	Female	<50	30-49	≥28	Deficiency	Normal	Normal	Normal	Elevated	No	No	Not Yet	No	No	No	Yes	No	No	No	No	3 Types cDMARDs	No	No	0.858	0.747	0.856	-1.7	-0.9	-0.7	-1.6	-0.7	-0.6	4	36	28.0404	2.41	1.67	49	227	0.62	0.15	31	0.8	45	68	Patients
1735	SLE	Female	<50	<30	18.5~23.9	Normal	Elevated	Normal	Normal	Elevated	No	No	Not Yet	No	No	No	No	Yes	No	No	Yes	2 Types cDMARDs	No	No	0.965	0.668	0.842	-0.7	-1.6	-0.8	-0.5	-1.6	-0.8	4	19	19.5717	2.36	1.12	41	495	0.6	0.08	16	14.4	81	86	Patients
1746	SLE	Female	<50	30-49	<18.5	Normal	Elevated	Normal	Normal	Elevated	No	No	Not Yet	No	No	No	No	No	No	No	No	2 Types cDMARDs	No	No	0.916	0.78	0.81	-1.2	-0.6	-1.1	-0.8	-0.2	-0.8	1	43	16.4062	0.33	0.03	52	231	2.1	0.87	24	11.4	103	86	Patients
1753	SLE	Female	<50	<30	≥28	Deficiency	Elevated	Normal	Normal	Elevated	No	No	Not Yet	No	No	No	No	Yes	No	No	Yes	2 Types cDMARDs	No	No	1.039	0.807	0.965	-0.1	-0.4	0.2	0	-0.4	0.2	1	26	28.9062	2.26	1.34	48	400	0.78	0.22	29	32.6	22	64	Patients
1775	SLE	Female	<50	<30	18.5~23.9	Deficiency	Normal	Normal	Normal	Normal	No	No	Not Yet	No	No	No	No	No	No	No	Yes	2 Types cDMARDs	No	No	0.831	0.718	0.803	-2	-1.2	-1.1	-1.9	-1.2	-1.1	8	26	20.7008	2.26	1.21	47	330	0.64	0.01	22	1.9	14	61	Patients
1820	SLE	Female	<50	30-49	24~27.9	Deficiency	Normal	Normal	Normal	Normal	No	No	Not Yet	No	No	No	No	No	No	No	Yes	3 Types cDMARDs	No	No	0.852	0.664	0.862	-1.8	-1.7	-0.7	-1.7	-1.5	-0.6	5	36	27.1809	2.29	1.18	52	187	0.61	0.07	18	1.5	8	71	Patients
1867	SLE	Female	<50	30-49	18.5~23.9	Deficiency	Elevated	Normal	Normal	Elevated	No	No	Not Yet	No	No	No	No	No	No	No	No	3 Types cDMARDs	No	No	0.99	0.776	0.88	-1.3	-0.7	-0.5	-1.2	-0.4	-0.4	2.3	37	23.3091	2.41	1.12	66	310	1.12	0.27	51	5.2	37	39	Patients
1949	SLE	Female	<50	30-49	24~27.9	Normal	Elevated	Normal	Normal	Normal	No	No	Not Yet	No	No	No	No	Yes	No	No	Yes	2 Types cDMARDs	No	No	0.922	0.702	0.805	-1.1	-1.3	-1.1	-0.8	-1	-0.9	15	42	26.8386	2.32	1.11	50	360	0.91	0.14	33	5.2	18	85.8333	Patients
1998	SLE	Female	<50	30-49	24~27.9	Deficiency	Elevated	Normal	Normal	Elevated	No	No	Not Yet	No	No	No	No	No	No	No	Yes	2 Types cDMARDs	No	No	0.855	0.818	0.919	-1.7	-0.3	-0.2	-1.2	0.3	0.2	2.59091	47	26.6728	2.2	0.89	60	179	1.21	0.39	69	84.4	66	72	Patients
2013	SLE	Female	<50	30-49	18.5~23.9	Normal	Normal	Normal	Normal	Elevated	No	No	Not Yet	No	No	No	No	No	No	No	No	2 Types cDMARDs	No	No	1.079	1.014	1.141	0.3	1.5	1.7	0.6	1.8	1.9	0.3	42	23.0112	2.4	1.25	55	354	0.88	0.28	31	1.6	24	90.8	Patients
2052	SLE	Female	<50	<30	18.5~23.9	Deficiency	Normal	Normal	Normal	Normal	No	No	Not Yet	No	No	No	No	No	No	No	Yes	3 Types cDMARDs	No	No	0.937	0.653	0.797	-1	-1.8	-1.2	-0.7	-1.8	-1.2	1.3	19	22.5922	1.92	1.14	83	332	0.57	0.15	17	1.3	15	36	Patients
2144	SLE	Female	<50	30-49	18.5~23.9	Normal	Normal	Normal	Normal	Normal	No	No	Not Yet	No	No	No	No	No	No	No	Yes	2 Types cDMARDs	No	No	1.015	0.83	1.003	-0.3	-0.2	0.5	-0.1	0.1	0.6	4	38	21.6311	2.39	1.16	49	275	1.04	0.17	33	0.5	14	90.8333	Patients
2259	SLE	Female	<50	30-49	18.5~23.9	Deficiency	Normal	Normal	Normal	Normal	No	No	Not Yet	No	No	No	No	No	No	No	Yes	1 Type cDMARDs	No	No	0.924	0.731	0.861	-1.1	-1.1	-0.7	-0.8	-0.7	-0.5	20	41	22.8928	2.22	0.99	62	232	0.9	0.18	25	1.8	12	61	Patients
2573	SLE	Female	<50	<30	18.5~23.9	Deficiency	Normal	Normal	Normal	Normal	No	No	Not Yet	No	No	No	No	No	No	No	Yes	3 Types cDMARDs	No	No	0.934	0.753	0.931	-0.8	-0.9	-0.1	-0.6	-0.9	-0.1	5	22	19.1001	2.48	1.65	63.1	359	0.78	0.17	43	1	6	31	Patients
2580	SLE	Female	<50	30-49	18.5~23.9	Deficiency	Elevated	Normal	Normal	Elevated	No	No	Not Yet	No	No	No	No	No	No	No	Yes	1 Type cDMARDs	No	No	1.006	0.778	0.919	-0.4	-0.6	-0.2	-0.1	-0.3	0	9	41	18.902	1.85	0.89	38.2	267	0.65	0.14	39	8.4	40	71	Patients
2603	SLE	Female	<50	30-49	18.5~23.9	Normal	Normal	Normal	Normal	Elevated	No	No	Not Yet	No	No	No	No	Yes	No	No	No	2 Types cDMARDs	No	No	1.151	0.901	1.051	0.9	0.5	0.9	1.2	0.8	1.1	0.4	40	21.7555	2.18	1.14	53.6	511	0.41	0.04	15	3.1	91	96.3333	Patients
2631	SLE	Female	<50	30-49	18.5~23.9	Deficiency	Normal	Normal	Normal	Elevated	No	No	Not Yet	No	No	No	No	No	No	No	Yes	2 Types cDMARDs	No	No	0.954	0.87	1.015	-0.8	0.2	0.6	-0.4	0.6	0.9	1.2	44	20.3125	2.43	1.09	45.5	259	0.73	0.07	37	0	23	52	Patients
2659	SLE	Female	<50	30-49	24~27.9	Deficiency	Normal	Normal	Normal	Elevated	No	No	Not Yet	No	No	No	No	No	No	Yes	Yes	3 Types cDMARDs	No	Yes	0.954	0.871	0.983	-0.8	0.2	0.3	-0.7	0.4	0.4	1	36	27.8852	2.2	1.05	66	286	1.35	0.31	65	4.1	62	51	Patients
2667	SLE	Female	<50	30-49	18.5~23.9	Deficiency	Elevated	Normal	Normal	Elevated	No	No	Not Yet	No	No	No	No	No	No	No	No	1 Type cDMARDs	No	Yes	0.956	0.759	0.922	-0.8	-0.8	-0.2	-0.7	-0.6	0	0.33	38	21.0962	2.23	1.21	53	184	1.53	0.41	60	40.1	44	53	Patients
2670	SLE	Female	<50	30-49	18.5~23.9	Deficiency	Normal	Normal	Normal	Elevated	No	No	Not Yet	No	No	No	No	Yes	No	No	Yes	2 Types cDMARDs	No	No	0.927	0.803	0.913	-1.1	-0.4	-0.2	-0.8	-0.1	0	1	41	20.4382	2.17	1.37	78	520.7	0.29	0.04	21	0.73	119	60	Patients
2679	SLE	Female	<50	30-49	18.5~23.9	Normal	Normal	Normal	Normal	Normal	No	No	Not Yet	No	No	No	No	Yes	No	No	No	2 Types cDMARDs	No	No	1.127	0.723	0.904	0.7	-1.1	-0.3	1	-0.8	-0.1	10	41	21.7784	2.32	1.22	60	400	0.84	0.15	46	1.1	13	97	Patients
2684	SLE	Female	<50	30-49	18.5~23.9	Deficiency	Elevated	Normal	Normal	Elevated	No	No	Not Yet	No	No	No	No	No	No	No	No	1 Type cDMARDs	No	No	0.887	0.86	0.92	-1.5	0.1	-0.2	-0.9	0.7	0.2	1	47	21.4844	2.23	1.27	76	123	0.57	0.08	25	26.2	91	60	Patients
2715	SLE	Female	<50	30-49	18.5~23.9	Deficiency	Normal	Normal	Normal	Elevated	No	No	Not Yet	No	No	No	No	No	No	No	Yes	No	No	No	1.093	0.727	0.922	0.4	-1.1	-0.2	0.6	-0.9	-0.2	0.1	38	21.875	2.24	1.1	69	348	0.66	0.12	34	3.67	23	54	Patients
2720	SLE	Female	<50	30-49	18.5~23.9	Normal	Elevated	Normal	Normal	Elevated	No	No	Not Yet	No	No	No	No	No	No	No	Yes	No	No	No	1.103	0.708	0.823	0.5	-1.3	-1	1.1	-0.7	-0.6	1	46	22.151	2.31	0.95	64	245	0.95	0.13	46	45.8	75	76	Patients
2771	SLE	Female	<50	30-49	24~27.9	Deficiency	Elevated	Normal	Normal	Elevated	No	No	Not Yet	No	No	No	No	No	No	No	Yes	2 Types cDMARDs	No	Yes	0.883	0.722	0.919	-1.5	-1.1	-0.2	-1	-0.7	0.1	6.3	45	25.7117	2.24	1.17	57	342	1.1	0.38	26	7.8	29	59	Patients
2818	SLE	Female	<50	<30	18.5~23.9	Deficiency	Normal	Normal	Normal	Elevated	No	No	Not Yet	No	No	No	No	Yes	No	Yes	Yes	1 Type cDMARDs	No	No	0.947	0.903	0.921	-0.9	0.5	-0.2	-0.9	0.5	-0.2	2.4	26	20.4382	1.99	1.7	55	579	0.51	0.07	11	0.9	140	60	Patients
2827	SLE	Female	<50	30-49	18.5~23.9	Normal	Normal	Normal	Normal	Normal	No	No	Not Yet	No	No	Yes	No	Yes	No	No	No	2 Types cDMARDs	No	No	0.983	0.797	0.952	-0.6	-0.5	0.1	-0.5	-0.2	0.2	10	37	21.3333	2.35	0.85	110	400	0.91	0.4	57	0.4	4	90	Patients
2843	SLE	Female	<50	30-49	18.5~23.9	Deficiency	Normal	Normal	Normal	Normal	No	No	Not Yet	No	No	No	No	No	No	Yes	Yes	2 Types cDMARDs	No	No	1.11	0.851	0.958	0.6	0	0.1	0.6	0.1	0.2	0.1	32	21.0772	2.36	1.14	75	143	0.93	0.16	37	0.2	13	68	Patients
2984	SLE	Female	<50	<30	18.5~23.9	Deficiency	Normal	Normal	Normal	Elevated	No	No	Not Yet	No	No	No	Yes	No	No	No	Yes	No	No	No	1.016	0.796	0.959	-0.3	-0.5	0.1	-0.3	-0.4	0.2	2	29	20.5457	2.31	1.29	88	354	0.49	0.03	18	0.5	60	71	Patients
3239	SLE	Female	<50	30-49	≥28	Deficiency	Elevated	Normal	Normal	Elevated	No	No	Not Yet	No	No	No	Yes	No	No	No	No	2 Types cDMARDs	No	No	0.967	0.686	0.875	-0.7	-1.5	-0.6	-0.4	-1.1	-0.3	1.5	43	28.0404	1.94	1.33	69	340	0.79	0.09	39	46.3	114	60	Patients
3246	SLE	Female	<50	30-49	18.5~23.9	Deficiency	Normal	Normal	Normal	Elevated	No	No	Not Yet	No	No	No	No	No	No	No	Yes	2 Types cDMARDs	No	No	1.035	0.798	0.955	-0.1	-0.5	0.1	0	-0.3	0.2	0.5	35	21.2306	2.28	1.2	57	240	0.74	0.16	49	0.3	25	56	Patients
3446	SLE	Female	<50	<30	18.5~23.9	Deficiency	Normal	Normal	Normal	Elevated	No	No	Not Yet	No	No	No	No	No	No	No	Yes	No	No	No	1.077	0.755	0.854	-0.1	-0.8	-0.8	0.2	-0.8	-0.8	4.18182	20	19.6283	2.15	1.1	71	307	0.94	0.26	46	0.7	56	60	Patients
3447	SLE	Female	<50	30-49	18.5~23.9	Deficiency	Elevated	Normal	Normal	Elevated	No	No	Not Yet	No	No	No	No	No	No	No	Yes	No	No	No	1.05	0.758	0.847	-0.1	-0.8	-0.8	0.2	-0.8	-0.8	0.818182	35	19.6283	2.47	1.37	42	349.8	1.16	0.44	66	204.8	103	49	Patients
3451	SLE	Female	<50	30-49	<18.5	Normal	Normal	Normal	Normal	Normal	No	No	Not Yet	No	No	No	No	No	No	No	Yes	No	No	No	0.962	0.803	0.904	-0.9	-0.3	-0.5	-0.8	-0.2	-0.4	3.86364	33	15.8173	2.32	1.13	49	333	0.18	0.04	15	1.6	1	75	Patients
3455	SLE	Female	<50	<30	18.5~23.9	Normal	Normal	Normal	Normal	Normal	No	No	Not Yet	No	No	No	No	No	No	No	Yes	No	No	No	0.978	0.778	0.905	-0.8	-0.9	-0.5	-0.6	-0.9	-0.5	4.45455	23	23.5294	2.32	0.97	64	441	1.05	0.29	55	0.1	11	87	Patients
3617	SLE	Female	<50	<30	18.5~23.9	Deficiency	Elevated	Normal	Normal	Normal	No	No	Not Yet	No	No	No	No	No	No	No	Yes	No	No	No	0.922	0.831	1.033	-1.2	-0.1	0.5	-1.1	-0.1	0.5	2.72727	24	20.86	2.34	1.37	96	529	1	0.09	46	16.1	7	31	Patients
3696	SLE	Female	<50	<30	18.5~23.9	Deficiency	Normal	Normal	Normal	Normal	No	No	Not Yet	No	No	No	No	No	No	No	No	No	No	No	0.979	0.883	1.059	-0.5	-1.1	-0.1	-0.5	-1	-0.1	3.13636	29	23.0469	2.57	1.13	68	777	0.49	0.11	53	2.8	11	73	Patients
3716	SLE	Female	<50	30-49	18.5~23.9	Deficiency	Elevated	Normal	Normal	Normal	No	No	Not Yet	No	No	Yes	No	No	No	No	Yes	No	No	No	1.105	0.823	0.94	0.5	-0.2	0	0.9	0.2	0.3	0.25	43	20.7008	2.44	1.16	36	229	1.5	0.36	70	5.1	17	46	Patients
3746	SLE	Female	<50	30-49	18.5~23.9	Normal	Elevated	Normal	Normal	Normal	No	No	Not Yet	No	No	No	No	No	No	No	Yes	No	No	No	0.901	0.652	0.888	-1.1	-1.5	-0.6	-1.1	-1.4	-0.6	7	30	20.3954	2.4	1.25	54	287	1.28	0.18	54	8.3	3	80	Patients
3819	SLE	Female	<50	30-49	18.5~23.9	Deficiency	Normal	Normal	Normal	Elevated	No	No	Not Yet	No	No	No	No	No	No	No	Yes	No	No	No	1.011	0.815	0.989	0.1	-0.2	0.4	0.1	-0.1	0.5	0.5	34	22.2222	2.27	1.19	50	272	0.79	0.2	49	0.4	66	36	Patients
3870	SLE	Female	<50	30-49	24~27.9	Normal	Elevated	Normal	Normal	Elevated	No	No	Not Yet	No	No	No	Yes	No	No	No	Yes	No	No	No	0.996	0.92	1.01	0.1	0.8	0.8	0.7	1.4	1	10	47	27.6888	2.07	1	47	253	1.3	0.3	67	67.39	117	75	Patients
3903	SLE	Female	<50	30-49	18.5~23.9	Deficiency	Normal	Normal	Normal	Normal	No	No	Not Yet	No	No	No	No	No	No	No	No	No	No	No	1.063	0.652	0.757	-0.4	-1.9	-1.7	-0.2	-1.6	-1.6	3	39	21.0772	2.46	0.88	57	208	1.15	0.22	33	1.8	8	45	Patients
3915	SLE	Female	<50	<30	18.5~23.9	Deficiency	Normal	Normal	Normal	Elevated	No	No	Not Yet	No	No	No	No	No	No	No	Yes	No	No	No	1.148	0.857	0.867	0.9	0.3	-0.4	1	0.3	-0.4	1	24	19.8413	2.11	1.29	117	411	2.16	0.59	86	0.6	67	42	Patients
3972	SLE	Female	<50	30-49	18.5~23.9	Deficiency	Normal	Normal	Normal	Elevated	No	No	Not Yet	No	No	No	No	No	No	No	Yes	No	No	No	0.983	0.903	1.01	-0.6	0.3	0.5	0	0.9	0.9	2	47	22.6757	2.38	1.06	29	247	0.29	0.03	21	4.3	86	73	Patients
3974	SLE	Female	<50	<30	18.5~23.9	Normal	Normal	Normal	Normal	Elevated	No	No	Not Yet	No	No	No	No	No	No	No	Yes	No	No	No	0.988	0.759	0.96	-0.5	-0.8	0	-0.5	-0.7	0	1.86364	29	20.5442	2.39	1.16	62	218	1.59	0.34	51	0.7	26	89.1	Patients
3977	SLE	Female	<50	<30	24~27.9	Deficiency	Elevated	Normal	Normal	Elevated	No	No	Not Yet	No	No	No	No	No	No	No	Yes	No	No	No	1.11	0.75	0.91	0.7	0.7	0.8	0.7	0.7	0.7	0.5	25	26.9896	2.27	1.29	31	231	1.37	0.25	65	5.4	89	61	Patients
3982	SLE	Female	<50	30-49	<18.5	Deficiency	Elevated	Normal	Normal	Elevated	No	No	Not Yet	No	No	No	No	No	No	No	Yes	No	No	No	0.846	0.632	0.803	-2	-2	-1.1	-1.7	-1.6	-0.9	4	42	17.7462	2.17	1.28	46	167	0.85	0.07	38	60.7	57	36	Patients
14	SLE	Male	<50	30-49	24~27.9	Deficiency	Elevated	Normal	Normal	Elevated	No	No	Male	Male	Yes	No	Yes	Yes	No	No	Yes	2 Types cDMARDs	No	Yes	1.17	0.89	1.057	1.4	-0.3	0.2	1.7	0.4	0.4	8	47	24.6097	2.27	1.2	73	470	1.41	0.64	45	72.8	24	74	Patients
1742	SLE	Male	<50	30-49	18.5~23.9	Deficiency	Normal	Normal	Normal	Normal	No	No	Male	Male	No	No	No	Yes	No	No	Yes	3 Types cDMARDs	No	No	1.016	0.879	1.06	0.3	-0.4	0.2	0.5	0	0.3	0.5	37	23.8754	2.24	1.37	108	512	0.4	0.08	18	1.2	7	58	Patients
3923	SLE	Male	<50	30-49	18.5~23.9	Deficiency	Elevated	Normal	Normal	Elevated	Ever or current	No	Male	Male	No	No	No	No	No	No	No	No	No	No	0.831	0.763	0.855	-2.1	-0.8	-0.7	-1.8	-0.1	-0.5	0.5	45	21.9098	2.19	1.3	76	665	0.92	0.17	52	52.3	76	56	Patients
3927	SLE	Male	<50	30-49	24~27.9	Deficiency	Normal	Normal	Normal	Elevated	No	No	Male	Male	No	Yes	No	No	No	No	Yes	No	No	No	1.093	0.808	0.924	0.4	-0.3	-0.1	0.6	0.3	0.1	1	44	27.6888	2.52	1.5	57.9	306	1.49	0.38	72	2.6	63	52	Patients
1655	SLE	Female	<50	<30	<18.5	Deficiency	Normal	Score Lower Than Expected	Abnormal	Normal	No	No	Not Yet	No	No	No	No	No	No	No	Yes	1 Type cDMARDs	No	No	0.838	0.576	0.713	-1.9	-2.5	-1.9	-1.9	-2.4	-1.9	0.5	28	17.9688	2.27	1.11	46	205	1.19	0.26	73	2.9	8	59	Patients
1684	SLE	Female	<50	<30	18.5~23.9	Deficiency	Normal	Score Lower Than Expected	Abnormal	Elevated	No	No	Not Yet	No	No	No	No	No	No	No	No	1 Type cDMARDs	No	No	0.817	0.63	0.769	-2.1	-2	-1.4	-2	-2	-1.4	1.04545	24	20.1746	2.35	0.93	62	467	1.37	0.29	66	2.8	28	47	Patients
1690	SLE	Female	<50	30-49	≥28	Normal	Normal	Score Lower Than Expected	Abnormal	Elevated	No	No	Not Yet	No	Yes	No	No	No	No	Yes	Yes	3 Types cDMARDs	No	No	0.821	0.734	0.835	-2.1	-1	-0.9	-2	-0.8	-0.8	5.3	36	29.3333	2.34	1.02	57.3	241	1.72	0.34	72	0.2	41	80	Patients
1695	SLE	Female	<50	30-49	≥28	Deficiency	Elevated	Score Lower Than Expected	Abnormal	Elevated	No	No	Not Yet	No	No	Yes	Yes	No	No	No	Yes	No	No	No	0.726	0.683	0.828	-2.9	-1.5	-0.9	-2.4	-1	-0.6	0.7	45	28.8415	2.25	1.01	58	383	0.65	0.15	22	11.3	26	47	Patients
1714	SLE	Female	<50	<30	18.5~23.9	Deficiency	Elevated	Score Lower Than Expected	Abnormal	Elevated	No	No	Not Yet	No	No	No	No	No	No	Yes	Yes	2 Types cDMARDs	No	No	0.771	0.754	0.808	-2.5	-0.9	-1.1	-2.5	-0.8	-1.1	8.5	26	19.7777	2.22	1.4	41	304	0.82	0.18	49	56.5	87	43	Patients
1719	SLE	Female	<50	<30	18.5~23.9	Deficiency	Elevated	Score Lower Than Expected	Abnormal	Elevated	No	No	Not Yet	No	No	No	No	Yes	No	No	Yes	2 Types cDMARDs	No	No	0.825	0.594	0.726	-2	-2.3	-1.8	-2	-2.2	-1.7	1.5	29	23.4952	2.15	1.13	71	313	0.84	0.27	40	12.3	35	38	Patients
1787	SLE	Female	<50	30-49	<18.5	Deficiency	Elevated	Score Lower Than Expected	Abnormal	Normal	No	No	Not Yet	No	No	No	No	No	No	No	No	No	No	Yes	0.824	0.717	0.793	-2	-1.2	-1.2	-2	-1.1	-1.2	1.45455	32	16.4062	2.03	0.65	55	248	0.79	0.22	29	6.1	18	56	Patients
1792	SLE	Female	<50	<30	<18.5	Deficiency	Elevated	Score Lower Than Expected	Abnormal	Elevated	No	No	Not Yet	No	No	No	No	No	Yes	Yes	Yes	2 Types cDMARDs	No	Yes	0.95	0.619	0.775	-0.9	-2.1	-1.4	-0.8	-2.1	-1.4	2.5	26	17.7154	2.2	1.02	27	228	1.19	0.29	62	63.99	140	71	Patients
1903	SLE	Female	<50	<30	24~27.9	Deficiency	Normal	Score Lower Than Expected	Abnormal	Elevated	No	No	Not Yet	No	No	No	No	Yes	No	No	Yes	3 Types cDMARDs	No	No	0.547	0.57	0.709	-6.2	-3.1	-2.6	-5.6	-2.9	-2.3	4.3	14	24.6797	1.53	1.82	127	538	0.25	0.06	20	4	28	52	Patients
1930	SLE	Female	<50	30-49	24~27.9	Deficiency	Normal	Score Lower Than Expected	Abnormal	Normal	No	No	Not Yet	No	No	No	No	Yes	No	No	Yes	2 Types cDMARDs	No	Yes	0.779	0.62	0.785	-2.4	-2.1	-1.3	-2.4	-2	-1.3	7	30	25.3906	2.22	0.9	79	468	0.64	0.11	29	1	17	61	Patients
1975	SLE	Female	<50	<30	18.5~23.9	Deficiency	Normal	Score Lower Than Expected	Abnormal	Elevated	No	No	Not Yet	No	No	No	No	Yes	No	Yes	Yes	1 Type cDMARDs	No	No	0.764	0.808	0.717	-3.1	-0.4	-1.8	-2.9	-0.4	-1.8	12	22	20.3125	2.24	1.73	470	920	0.58	0.19	53	1.3	106	42	Patients
2041	SLE	Female	<50	30-49	24~27.9	Deficiency	Normal	Score Lower Than Expected	Abnormal	Elevated	No	No	Not Yet	No	No	Yes	No	No	No	No	Yes	2 Types cDMARDs	No	No	0.632	0.48	0.651	-4.1	-3.3	-2.4	-4	-3.1	-2.3	16	36	24.3865	1.97	0.89	47	233	0.96	0.1	40	4.4	48	59	Patients
2100	SLE	Female	<50	<30	<18.5	Deficiency	Normal	Score Lower Than Expected	Abnormal	Normal	No	No	Not Yet	No	No	No	No	No	No	No	No	1 Type cDMARDs	No	No	0.74	0.616	0.755	-2.8	-2.1	-1.5	-2.6	-2.1	-1.5	4.1	22	17.4044	2.39	1.19	54	309	0.85	0.17	37	0.5	9	53	Patients
2169	SLE	Female	<50	<30	<18.5	Deficiency	Normal	Score Lower Than Expected	Abnormal	Elevated	No	No	Not Yet	No	No	No	No	No	No	Yes	Yes	1 Type cDMARDs	No	No	0.724	0.593	0.551	-2.9	-2.3	-3.2	-2.9	-2.3	-3.2	8	27	12.1094	2.27	1.09	57	290	0.44	0.07	13	1.3	26	61	Patients
2594	SLE	Female	<50	<30	<18.5	Deficiency	Normal	Score Lower Than Expected	Abnormal	Normal	No	No	Not Yet	No	No	No	No	No	No	No	No	1 Type cDMARDs	No	No	0.759	0.605	0.684	-2.6	-2.2	-2.1	-2.5	-2.2	-2.1	5	24	14.7379	2.29	1.01	67.6	193	0.65	0.12	32	0	7	42.1	Patients
2624	SLE	Female	<50	30-49	18.5~23.9	Normal	Normal	Score Lower Than Expected	Abnormal	Normal	No	No	Not Yet	No	Yes	No	No	No	No	No	Yes	No	No	No	0.771	0.737	0.866	-2.5	-1	-0.6	-2.5	-0.9	-0.6	11	32	19.7777	2.49	1.34	57	225.2	1.17	0.18	58	0.86	7	76.8	Patients
2626	SLE	Female	<50	30-49	24~27.9	Normal	Elevated	Score Lower Than Expected	Abnormal	Elevated	No	No	Not Yet	No	No	No	No	No	No	No	Yes	2 Types cDMARDs	No	No	0.94	0.612	0.804	-1	-2.1	-1.1	-0.9	-2	-1.1	2.5	35	24.4444	2.27	1.32	75	143	0.67	0.08	27	78.5	97	91.6667	Patients
2638	SLE	Female	<50	30-49	18.5~23.9	Deficiency	Elevated	Score Lower Than Expected	Abnormal	Elevated	No	No	Not Yet	No	No	No	No	No	Yes	No	Yes	1 Type cDMARDs	No	No	0.729	0.731	0.652	-2.9	-1.1	-2.4	-2.9	-1	-2.3	11	31	21.5139	2.19	1.14	46	295	0.87	0.1	29	27.2	72	67.3	Patients
2665	SLE	Female	<50	30-49	18.5~23.9	Deficiency	Elevated	Score Lower Than Expected	Abnormal	Elevated	No	No	Not Yet	No	No	No	No	No	No	No	No	1 Type cDMARDs	No	No	0.582	0.755	0.711	-2.4	-0.8	-1.9	-2	-0.4	-1.6	5.3	44	23.0469	2.3	1.23	60	285	0.79	0.16	46	16.8	36	67	Patients
2730	SLE	Female	<50	<30	18.5~23.9	Deficiency	Elevated	Score Lower Than Expected	Abnormal	Elevated	No	No	Not Yet	No	No	No	No	Yes	No	No	Yes	2 Types cDMARDs	No	No	0.643	0.696	0.806	-3.7	-1.4	-1.1	-2.9	-1.4	-1.1	4.6	14	23.5117	2.1	1.38	34.5	394	0.73	0.12	16	24.7	88	71	Patients
2754	SLE	Female	≥50	50-69	18.5~23.9	Deficiency	Elevated	Score Lower Than Expected	Abnormal	Elevated	No	No	Not Yet	No	No	No	No	Yes	No	No	Yes	2 Types cDMARDs	No	No	0.647	0.646	0.709	-3.6	-1.8	-1.9	-2.1	-1	-1.4	1	50	22.4059	2.19	1.37	56	410	1	0.17	34	70.7	93	55	Patients
2758	SLE	Female	<50	<30	≥28	Deficiency	Normal	Score Lower Than Expected	Abnormal	Elevated	No	No	Not Yet	No	No	No	Yes	Yes	No	No	Yes	2 Types cDMARDs	No	Yes	0.811	0.721	0.886	-2.1	-1.1	-0.5	-2	-1.1	-0.5	0.33	23	29.2969	2.11	6.1	73	478	1.12	0.25	68	0.8	37	63	Patients
2833	SLE	Female	<50	30-49	18.5~23.9	Deficiency	Normal	Score Lower Than Expected	Abnormal	Elevated	No	No	Not Yet	No	No	No	No	No	No	Yes	No	1 Type cDMARDs	No	No	1.012	0.737	0.684	-0.3	-1.3	-2.2	-0.3	-1.6	-2.5	0.1	34	21.2183	2.27	1.24	56.6	352	1.06	0.22	53	4.3	21	73	Patients
2941	SLE	Female	<50	<30	18.5~23.9	Normal	Normal	Score Lower Than Expected	Abnormal	Normal	No	No	Not Yet	No	No	No	No	Yes	No	Yes	No	1 Type cDMARDs	No	No	0.826	0.608	0.799	-2	-2.2	-1.2	-2	-2.1	-1.2	1.2	26	21.4844	2.57	1.31	78	376	1.18	0.25	51	4.8	17	91	Patients
2943	SLE	Female	<50	30-49	18.5~23.9	Normal	Elevated	Score Lower Than Expected	Abnormal	Normal	No	No	Not Yet	No	No	No	No	No	No	No	Yes	2 Types cDMARDs	No	No	0.734	0.588	0.731	-2.8	-2.3	-1.7	-2.8	-2.2	-1.6	3	36	20.7031	2.29	1.1	58	183	1.04	0.21	52	64	18	80.8	Patients
3304	SLE	Female	<50	30-49	24~27.9	Normal	Normal	Score Lower Than Expected	Abnormal	Normal	No	No	Not Yet	No	No	No	No	No	No	No	Yes	2 Types cDMARDs	No	No	0.798	0.556	0.722	-2.6	-2.6	-1.8	-2.1	-2.2	-1.5	12.3	45	25.6369	2.6	1.3	87	280	1.24	0.29	39	3.5	3	86.6667	Patients
3319	SLE	Female	<50	30-49	24~27.9	Deficiency	Normal	Score Lower Than Expected	Abnormal	Normal	No	No	Not Yet	No	No	No	No	No	No	No	Yes	2 Types cDMARDs	No	No	0.739	0.723	0.898	-2.8	-1.1	-0.4	-2.7	-0.9	-0.3	1.5	36	24.8889	2.5	0.75	50	187	1.02	0.15	44	0.5	8	62	Patients
3444	SLE	Female	≥50	50-69	≥28	Normal	Elevated	Score Lower Than Expected	Abnormal	Elevated	No	No	Not Yet	No	No	Yes	No	No	No	No	Yes	No	No	No	0.712	0.696	0.873	-3.4	-1.5	-0.8	-2.3	-0.7	-0.3	4.04545	51	29.6158	2.31	0.91	41	209	1.06	0.16	52	65.2	87	96.6667	Patients
3461	SLE	Female	<50	<30	<18.5	Deficiency	Normal	Score Lower Than Expected	Abnormal	Elevated	No	No	Not Yet	No	No	No	No	No	No	No	Yes	No	No	No	0.837	0.695	0.772	-2.2	-1.3	-1.4	-2.1	-1.3	-1.4	1.72727	24	18.3655	2.4	1.26	68.2	352	1.22	0.18	38	2.65	45	72	Patients
3505	SLE	Female	<50	30-49	<18.5	Normal	Elevated	Score Lower Than Expected	Abnormal	Elevated	No	No	Not Yet	No	No	No	No	No	No	No	Yes	No	No	No	0.851	0.657	0.694	-2.3	-2	-2.3	-2.3	-1.9	-2.2	3.13636	30	15.9961	2.08	0.8	81.2	412.4	1.21	0.38	55	7.2	95	86.6667	Patients
3621	SLE	Female	<50	30-49	≥28	Deficiency	Normal	Score Lower Than Expected	Abnormal	Elevated	No	No	Not Yet	No	No	No	No	No	No	No	Yes	No	No	No	0.826	0.752	0.849	-2.1	-1	-0.9	-2	-0.8	-0.8	6	36	29.33	2.25	1.26	56	328	1.06	0.18	52	0.9	50	48	Patients
3622	SLE	Female	<50	<30	18.5~23.9	Deficiency	Elevated	Score Lower Than Expected	Abnormal	Elevated	No	No	Not Yet	No	No	No	No	No	No	No	Yes	No	No	No	0.81	0.604	0.763	-2.1	-2	-1.4	-2	-2	-1.4	4	24	20.17	2.36	1.34	82.6	397	1.56	0.29	66	7.6	119	39	Patients
3629	SLE	Female	<50	<30	18.5~23.9	Deficiency	Normal	Score Lower Than Expected	Abnormal	Normal	No	No	Not Yet	No	No	No	No	No	No	No	Yes	No	No	No	0.85	0.637	0.639	-1.6	-1.9	-2.5	-1.5	-1.9	-2.5	2	23	23.74	2.26	1.31	60	306	1.8	0.36	27	0.2	15	49	Patients
3697	SLE	Female	<50	30-49	18.5~23.9	Deficiency	Elevated	Score Lower Than Expected	Abnormal	Elevated	No	No	Not Yet	No	No	No	No	No	No	No	Yes	No	No	No	0.818	0.824	0.814	-2.1	-0.5	-1.3	-2.1	-0.4	-1.2	1.27273	31	20.83	2.23	1.22	50	179	0.98	0.18	29	6.2	28	58	Patients
3944	SLE	Female	<50	30-49	18.5~23.9	Deficiency	Normal	Score Lower Than Expected	Abnormal	Normal	No	No	Not Yet	No	No	No	No	No	No	No	Yes	No	No	No	0.771	0.576	0.68	-2.4	-2.4	-2.1	-2.1	-2.3	-2	17	32	19.2277	2.14	1.1	48	279	1.14	0.3	43	0.7	7	74	Patients
1653	SLE	Male	<50	<30	<18.5	Normal	Normal	Score Lower Than Expected	Abnormal	Elevated	No	No	Male	Male	No	No	No	Yes	No	No	No	1 Type cDMARDs	No	No	0.753	0.695	0.748	-3.1	-1.7	-1.9	-2.7	-1.8	-2	0.3	18	17.2081	2.21	1.29	79	632	1.65	0.44	72	0.8	17	91	Patients
1708	SLE	Male	<50	30-49	18.5~23.9	Deficiency	Elevated	Score Lower Than Expected	Abnormal	Normal	No	No	Male	Male	No	No	No	No	No	No	No	1 Type cDMARDs	No	No	0.745	0.591	0.756	-3.1	-2.5	-1.8	-2.9	-1.8	-1.6	0.5	46	20.3125	2.26	1.06	82	308	1.21	0.32	49	32.8	11	29	Patients
1743	SLE	Male	<50	<30	18.5~23.9	Normal	Elevated	Score Lower Than Expected	Abnormal	Elevated	Ever or current	No	Male	Male	No	Yes	Yes	No	Yes	No	No	2 Types cDMARDs	No	Yes	0.749	0.642	0.808	-3.1	-2.1	-1.5	-3.1	-2	-1.4	7	29	19.0311	2.34	1.37	78	358	0.83	0.22	59	154.7	106	79	Patients
3796	SLE	Male	<50	30-49	24~27.9	Normal	Elevated	Score Lower Than Expected	Abnormal	Elevated	No	No	Male	Male	No	No	No	No	No	No	Yes	No	No	No	0.887	0.595	0.778	-1.8	-2.4	-1.4	-1.6	-2.1	-1.3	3	39	26.3702	2.33	1.12	75	310	1.08	0.45	65	20.7	88	90	Patients
3988	SLE	Male	<50	30-49	18.5~23.9	Deficiency	Elevated	Score Lower Than Expected	Abnormal	Elevated	No	No	Male	Male	No	No	No	No	No	No	Yes	No	No	No	0.786	0.677	0.795	-2.3	-1.5	-1.2	-2.2	-0.9	-0.9	6	41	22.3094	2.55	1.1	61.7	373	1.25	0.26	60	27.8	33	37.5	Patients
4131	SLE	Male	<50	<30	18.5~23.9	Deficiency	Elevated	Score Lower Than Expected	Abnormal	Elevated	No	No	Male	Male	No	No	No	No	No	No	Yes	No	No	No	0.789	0.636	0.774	-2.4	-1.9	-1.4	-2.4	-1.9	-1.4	5	26	23.8754	2.38	1.3	59	214	1.07	0.19	49	29.8	66	36.5	Patients
4010	SLE	Male	≥50	≥70	24~27.9	Normal	Elevated	Osteoporosis	Abnormal	Elevated	No	No	Male	Male	No	No	No	No	No	No	Yes	No	No	No	0.6	0.686	0.786	-3.7	-1.4	-1.4	-2.6	0	-0.4	3	77	25.0995	2.35	1.07	60	348	0.4	0.12	40	79.2	67	79	Patients
1668	SLE	Female	≥50	50-69	≥28	Deficiency	Normal	Osteopenia	Abnormal	Elevated	No	No	Yes	Early Menopause,≤45	No	Yes	No	No	No	No	Yes	1 Type cDMARDs	No	No	0.891	0.755	0.867	-1.2	-0.8	-0.6	-0.3	0	-0.1	15	51	35.629	2.28	1.14	56	264	1.18	0.25	31	4.4	46	72	Patients
1685	SLE	Female	≥50	50-69	24~27.9	Deficiency	Elevated	Osteopenia	Abnormal	Elevated	No	No	Yes	Menopause	No	Yes	No	No	No	No	Yes	2 Types cDMARDs	No	Yes	0.782	0.657	0.764	-1.8	-1.7	-1.5	-1.1	-1	-1	12.3	50	24.6094	2.28	1.41	89	415	0.76	0.11	48	7.8	32	40	Patients
1702	SLE	Female	≥50	50-69	18.5~23.9	Deficiency	Elevated	Osteoporosis	Abnormal	Elevated	No	No	Yes	Menopause	No	Yes	No	No	No	No	No	1 Type cDMARDs	No	No	0.77	0.77	0.973	-2.5	-0.7	0.3	-1.5	0.3	0.9	0.5	54	23.1111	2.23	1.46	76	417	1.14	0.32	37	5.7	30	67	Patients
1724	SLE	Female	<50	30-49	18.5~23.9	Normal	Elevated	Osteoporosis	Abnormal	Normal	No	No	Yes	Menopause	No	No	No	No	No	No	Yes	1 Type cDMARDs	No	Yes	0.871	0.542	0.695	-1.6	-2.8	-2	-1.1	-2.3	-1.7	0.3	46	23.5556	2.45	1.15	61	252	1.04	0.24	43	7.8	11	83.3333	Patients
1734	SLE	Female	≥50	50-69	24~27.9	Normal	Normal	Osteopenia	Abnormal	Normal	No	No	Yes	Menopause	No	Yes	No	No	No	No	Yes	3 Types cDMARDs	No	No	0.873	0.79	0.921	-1.6	-0.5	-0.2	-0.8	0.3	0.3	0.1	50	27.2392	2.35	1.09	72	327	0.47	0.02	16	1	7	85.8333	Patients
1784	SLE	Female	≥50	50-69	18.5~23.9	Deficiency	Elevated	Severe Osteoporosis	Abnormal	Normal	No	No	Yes	Menopause	No	No	Yes	No	Yes	No	Yes	No	No	No	0.56	0.397	0.5	-4.4	-4.1	-3.6	-2.7	-2.6	-2.5	0.8	63	22.2963	2.23	0.95	67	389	0.66	0.1	29	52	19	74	Patients
1801	SLE	Female	≥50	50-69	24~27.9	Deficiency	Normal	Normal	Normal	Elevated	No	No	Yes	Menopause	No	No	Yes	Yes	No	No	Yes	2 Types cDMARDs	No	No	1.102	0.894	1.046	1.1	0.4	0.9	2.7	1.8	1.9	21	62	24.3865	2.56	1.23	61	758	0.92	0.1	47	4.2	86	66	Patients
1809	SLE	Female	≥50	50-69	18.5~23.9	Deficiency	Elevated	Osteopenia	Abnormal	Elevated	No	No	Yes	Menopause	No	No	No	No	No	No	No	1 Type cDMARDs	No	No	0.875	0.611	0.711	-1.6	-2.1	-1.9	-0.5	-1.1	-1.2	1	54	19.0443	2.22	1.18	78	419	0.59	0.2	40	20.4	42	70.8333	Patients
1822	SLE	Female	<50	30-49	18.5~23.9	Normal	Elevated	Osteopenia	Abnormal	Normal	No	No	Yes	Early Menopause,≤45	No	No	No	No	No	No	Yes	2 Types cDMARDs	No	No	0.883	0.792	0.888	-1.5	-0.5	-0.4	-1.2	-0.2	-0.2	1.04545	42	21.1927	2.47	1.32	61	377	1.16	0.28	47	9.6	8	75	Patients
1864	SLE	Female	<50	30-49	18.5~23.9	Deficiency	Normal	Severe Osteoporosis	Abnormal	Elevated	No	No	Yes	Early Menopause,≤45	Yes	Yes	Yes	No	Yes	No	Yes	2 Types cDMARDs	No	No	0.76	0.551	0.683	-2.6	-2.7	-2.1	-1.9	-2	-1.7	10	49	23.1385	2.01	1.32	59	235	0.72	0.09	21	4.6	64	24	Patients
1868	SLE	Female	<50	30-49	<18.5	Deficiency	Normal	Osteoporosis	Abnormal	Elevated	No	No	Yes	Menopause	No	No	No	No	No	No	Yes	1 Type cDMARDs	No	No	0.629	0.71	0.732	-3.8	-1.3	-1.7	-3.1	-0.6	-1.3	5	49	15.7888	1.85	1.19	58	260	0.18	0.03	26	0.5	54	59	Patients
1882	SLE	Female	<50	30-49	<18.5	Deficiency	Elevated	Osteoporosis	Abnormal	Elevated	No	No	Yes	Early Menopause,≤45	No	No	No	No	No	No	Yes	2 Types cDMARDs	No	No	0.752	0.605	0.705	-2.7	-2.2	-1.9	-2.4	-1.9	-1.7	8	41	18.026	2.36	1.12	95	370	1.09	0.45	66	13.2	57	23	Patients
1889	SLE	Female	≥50	50-69	<18.5	Deficiency	Normal	Osteopenia	Abnormal	Elevated	No	No	Yes	Menopause	No	Yes	Yes	No	No	No	No	3 Types cDMARDs	No	No	0.849	0.583	0.654	-1.8	-2.4	-2.4	-0.9	-1.5	-1.8	11	52	17.5278	2.05	1.17	74	362	0.54	0.26	26	1.4	52	28	Patients
1933	SLE	Female	<50	30-49	24~27.9	Deficiency	Normal	Osteoporosis	Abnormal	Normal	No	No	Yes	Menopause	No	Yes	No	Yes	No	No	Yes	3 Types cDMARDs	No	No	0.682	0.837	0.991	-3.8	-0.1	0.4	-3.1	0.6	0.8	3	49	27.8159	2.5	1.32	81	538	0.61	0.16	40	1.4	14	71	Patients
1973	SLE	Female	≥50	50-69	18.5~23.9	Deficiency	Elevated	Severe Osteoporosis	Abnormal	Elevated	No	No	Yes	Menopause	No	No	Yes	No	Yes	No	Yes	2 Types cDMARDs	No	No	0.827	0.548	0.737	-2	-2.7	-1.7	-1	-1.7	-1	6	54	22.2063	2.15	0.92	64	281	1.1	0.41	70	9.5	49	62	Patients
1989	SLE	Female	<50	30-49	18.5~23.9	Normal	Normal	Osteopenia	Abnormal	Normal	No	No	Yes	Early Menopause,≤45	No	No	No	No	No	No	Yes	2 Types cDMARDs	No	No	0.826	0.781	0.855	-2	-0.6	-0.7	-1.8	-0.3	-0.5	0.5	40	20.1951	2.25	1.23	54	203	0.76	0.26	24	0.3	8	90.8	Patients
1994	SLE	Female	≥50	50-69	24~27.9	Deficiency	Elevated	Osteoporosis	Abnormal	Elevated	No	No	Yes	Menopause	No	Yes	No	Yes	No	No	No	1 Type cDMARDs	No	No	0.674	0.727	0.778	-3.4	-1.1	-1.3	-1.7	0.4	-0.1	2.68182	64	24.8358	1.84	1.29	107	479	0.3	0.04	2	9.5	109	73	Patients
2010	SLE	Female	≥50	≥70	24~27.9	Deficiency	Elevated	Osteoporosis	Abnormal	Elevated	No	No	Yes	Menopause	No	Yes	No	No	No	No	Yes	No	No	No	0.641	0.655	0.78	-3.7	-1.7	-1.3	-1.6	0	0.2	0.4	70	24.539	2.28	1.34	55	402	1.1	0.37	59	14.5	23	74	Patients
2012	SLE	Female	≥50	50-69	18.5~23.9	Deficiency	Normal	Osteopenia	Abnormal	Normal	No	No	Yes	Menopause	No	No	No	No	No	No	Yes	No	No	No	0.895	0.71	0.826	-1.4	-1.3	-1	-0.6	-0.5	-0.5	0.25	50	20.6905	2.44	1.56	55	374	1.16	0.2	49	0.69	15	36	Patients
2014	SLE	Female	≥50	50-69	18.5~23.9	Normal	Normal	Osteopenia	Abnormal	Elevated	No	No	Yes	Menopause	No	No	No	No	No	No	Yes	No	No	No	0.844	0.741	0.805	-1.8	-1	-1.1	-0.7	0.1	-0.4	15	56	19.5312	2.47	1.16	33	195	1.02	0.15	49	0.4	45	94.1667	Patients
2040	SLE	Female	≥50	≥70	<18.5	Deficiency	Elevated	Osteoporosis	Abnormal	Elevated	No	No	Yes	Menopause	No	No	No	No	No	No	Yes	2 Types cDMARDs	No	Yes	0.501	0.291	0.455	-5	-5	-4	-2.5	-2.9	-2.2	0.25	75	17.0088	2.4	1.25	76	305	0.62	0.26	20	9.1	39	30	Patients
2047	SLE	Female	≥50	50-69	18.5~23.9	Deficiency	Elevated	Osteopenia	Abnormal	Elevated	No	No	Yes	Menopause	No	Yes	No	No	No	No	Yes	2 Types cDMARDs	No	No	0.904	0.698	0.77	-1.3	-1.4	-1.4	0.2	0	-0.4	0.4	60	19.5312	2.06	0.96	36	119	0.65	0.07	23	14.2	64	70.8333	Patients
2068	SLE	Female	≥50	50-69	24~27.9	Deficiency	Normal	Osteopenia	Abnormal	Normal	No	No	Yes	Menopause	No	Yes	Yes	Yes	No	No	Yes	2 Types cDMARDs	No	Yes	0.983	0.608	0.843	-0.6	-2.2	-0.8	0.8	-0.9	0.1	21	59	26.4024	2.39	1.07	78	423	1.35	0.33	58	1.9	12	29	Patients
2074	SLE	Female	≥50	50-69	18.5~23.9	Normal	Elevated	Osteoporosis	Abnormal	Elevated	No	No	Yes	Menopause	No	No	Yes	No	No	No	Yes	2 Types cDMARDs	No	No	0.719	0.751	0.965	-2.7	-0.9	0.2	-1	0.6	1.4	0.25	65	23.7253	1.98	1.16	91	327	0.82	0.23	63	70.9	89	82	Patients
2096	SLE	Female	<50	30-49	<18.5	Deficiency	Elevated	Osteoporosis	Abnormal	Elevated	No	No	Yes	Menopause	No	Yes	No	No	No	No	Yes	3 Types cDMARDs	No	No	0.576	0.548	0.671	-4	-2.7	-2.2	-3.4	-2.1	-1.8	6	48	17.3611	2.33	1.07	47	292	0.55	0.17	20	13.2	30	68	Patients
2099	SLE	Female	≥50	50-69	24~27.9	Deficiency	Normal	Osteoporosis	Abnormal	Elevated	No	No	Yes	Menopause	No	Yes	Yes	Yes	No	No	Yes	2 Types cDMARDs	No	No	0.664	0.557	0.717	-3.5	-2.6	-1.8	-2.1	-1.3	-0.9	1.5	60	25.2081	2.41	1.09	102.6	609	0.83	0.17	48	0.3	90	73	Patients
2119	SLE	Female	≥50	50-69	18.5~23.9	Normal	Normal	Osteopenia	Abnormal	Normal	No	No	Yes	Menopause	No	No	No	No	No	No	No	1 Type cDMARDs	No	No	0.86	0.748	0.795	-1.7	-0.9	-1.2	-0.9	-0.1	-0.7	12	51	23.2434	2.44	1.12	71	336.8	0.97	0.19	45	1.6	9	85.8333	Patients
2139	SLE	Female	≥50	≥70	<18.5	Deficiency	Normal	Osteoporosis	Abnormal	Elevated	No	No	Yes	Early Menopause,≤45	No	No	No	No	No	No	Yes	3 Types cDMARDs	No	No	0.593	0.631	0.687	-3.9	-2	-2.1	-1.7	0	-0.4	3.31818	72	16.8802	2.1	1.09	68	236	0.4	0.11	15	0.6	33	54	Patients
2220	SLE	Female	≥50	50-69	18.5~23.9	Deficiency	Normal	Osteoporosis	Abnormal	Normal	No	No	Yes	Menopause	Yes	No	No	No	No	No	Yes	2 Types cDMARDs	No	No	0.711	0.603	0.761	-3.1	-2.2	-1.5	-1.6	-0.9	-0.5	4.5	60	23.0332	2.11	1.12	61	241	0.8	0.19	36	2.7	10	69	Patients
2239	SLE	Female	≥50	50-69	18.5~23.9	Deficiency	Elevated	Osteoporosis	Abnormal	Elevated	No	No	Yes	Menopause	Yes	No	No	No	No	No	Yes	2 Types cDMARDs	No	No	0.641	0.561	0.718	-3.7	-2.6	-1.8	-1.6	-0.9	-0.4	3.5	69	21.0007	2.29	1.29	52	260	1.4	0.36	44	14	39	26	Patients
2243	SLE	Female	≥50	≥70	≥28	Deficiency	Normal	Osteoporosis	Abnormal	Elevated	No	No	Yes	Menopause	No	Yes	No	Yes	No	No	Yes	No	No	No	0.734	0.681	0.795	-2.8	-1.5	-1.2	-0.3	0.7	0.7	8	77	29.0943	2.41	1.01	77.8	665	0.83	0.19	43	1.5	36	26	Patients
2251	SLE	Female	≥50	50-69	<18.5	Deficiency	Normal	Osteoporosis	Abnormal	Elevated	No	No	Yes	Menopause	No	Yes	No	Yes	No	No	Yes	2 Types cDMARDs	No	No	0.706	0.653	0.796	-3.1	-1.8	-1.2	-1.4	-0.3	0	3.5	63	17.0874	2.14	1.11	73	597	0.65	0.22	32	4.2	113	24	Patients
2287	SLE	Female	≥50	50-69	<18.5	Normal	Normal	Osteopenia	Abnormal	Elevated	No	No	Yes	Menopause	No	No	No	Yes	No	No	Yes	No	No	No	0.789	0.663	0.757	-2.3	-1.7	-1.5	-1.4	-0.7	-0.9	2.59091	53	17.9688	1.82	0.92	84	438	0.71	0.19	14	1.4	21	86	Patients
2290	SLE	Female	≥50	50-69	18.5~23.9	Normal	Normal	Normal	Normal	Normal	No	No	Yes	Menopause	Yes	No	No	No	No	No	Yes	1 Type cDMARDs	No	No	0.977	0.823	0.962	-0.6	-0.2	0.2	0.6	0.9	0.9	0.5	57	22.4323	2.14	1.01	52	212	0.79	0.15	28	1.3	9	110	Patients
2457	SLE	Female	≥50	≥70	24~27.9	Deficiency	Elevated	Severe Osteoporosis	Abnormal	Elevated	No	No	Yes	Menopause	Yes	No	No	Yes	Yes	No	No	1 Type cDMARDs	No	Yes	0.636	0.42	0.477	-3.7	-3.9	-3.8	-1.5	-2	-2.2	1	72	24.8889	2.21	1.04	44.6	465	1.68	0.18	71	30.7	64	49	Patients
2463	SLE	Female	≥50	50-69	18.5~23.9	Deficiency	Normal	Osteoporosis	Abnormal	Elevated	No	No	Yes	Menopause	No	No	Yes	Yes	No	No	Yes	3 Types cDMARDs	No	No	0.636	0.591	0.714	-3.7	-2.3	-1.9	-2.3	-1	-0.9	16	60	19.1953	2.16	1.28	71.5	580	0.58	0.1	30	0.9	88	52	Patients
2614	SLE	Female	≥50	50-69	24~27.9	Normal	Elevated	Osteopenia	Abnormal	Elevated	No	No	Yes	Early Menopause,≤45	No	No	No	No	No	No	Yes	2 Types cDMARDs	No	No	0.852	0.743	0.84	-1.8	-1	-0.8	-0.4	0.3	0.1	1.13636	59	26.7229	2.27	0.68	47	247	1.23	0.23	69	44.9	140	85.8333	Patients
2639	SLE	Female	≥50	50-69	24~27.9	Deficiency	Elevated	Osteopenia	Abnormal	Elevated	No	No	Yes	Menopause	No	No	No	Yes	No	No	Yes	1 Type cDMARDs	No	Yes	0.936	0.626	0.792	0	-2	-1.2	0	-1	-0.6	20	54	24.8358	2.34	1.31	77	527	0.72	0.06	15	65.2	92	68	Patients
2741	SLE	Female	≥50	50-69	18.5~23.9	Normal	Elevated	Osteoporosis	Abnormal	Elevated	No	No	Yes	Menopause	No	Yes	Yes	No	No	No	Yes	3 Types cDMARDs	No	No	0.702	0.491	0.608	-3.1	-3.2	-2.7	-1.3	-1.7	-1.5	11	65	19.8178	2.24	1.08	61	253	0.87	0.24	55	74.61	34	76	Patients
2759	SLE	Female	≥50	50-69	18.5~23.9	Deficiency	Normal	Severe Osteoporosis	Abnormal	Elevated	No	No	Yes	Menopause	No	No	No	No	Yes	No	No	No	No	No	0.514	0.506	0.563	-4.8	-3.1	-3.1	-3.8	-2	-2.4	4	54	19.6752	2.31	1.21	47	262.3	1.04	0.16	54	2.65	34	74	Patients
2764	SLE	Female	≥50	50-69	18.5~23.9	Normal	Normal	Osteoporosis	Abnormal	Normal	No	No	Yes	Menopause	Yes	No	Yes	No	No	No	No	No	No	No	0.623	0.614	0.774	-3.9	-2.1	-1.4	-2.7	-1	-0.6	23	56	20.7512	2.26	1.03	68	332	1.13	0.36	63	1.9	16	82	Patients
2790	SLE	Female	≥50	50-69	18.5~23.9	Deficiency	Elevated	Severe Osteoporosis	Abnormal	Elevated	No	No	Yes	Menopause	No	No	No	No	Yes	Yes	Yes	1 Type cDMARDs	No	Yes	0.676	0.441	0.625	-3.5	-3.7	-2.6	-3.7	-2.9	-2.1	16.5	51	19.9219	2.48	1.31	73	328	0.97	0.3	55	12.4	28	23	Patients
2804	SLE	Female	<50	30-49	18.5~23.9	Deficiency	Normal	Osteoporosis	Abnormal	Elevated	No	No	Yes	Early Menopause,≤45	No	No	No	No	No	No	Yes	1 Type cDMARDs	No	Yes	0.667	0.606	0.632	-3.5	-2.2	-2.5	-2.9	-1.6	-2.2	0.1	47	18.8271	2.29	1.46	63.8	351	0.64	0.09	37	0.6	41	30	Patients
2815	SLE	Female	≥50	50-69	18.5~23.9	Deficiency	Normal	Osteoporosis	Abnormal	Normal	No	No	Yes	Menopause	No	No	No	No	No	No	No	No	No	No	0.775	0.841	0.739	-2.5	-0.1	0	-1.4	1	1.8	5	55	18.8889	2.38	1.07	58.9	276	0.85	0.16	45	0.4	19	32	Patients
2820	SLE	Female	≥50	50-69	18.5~23.9	Deficiency	Normal	Osteoporosis	Abnormal	Elevated	No	No	Yes	Menopause	No	No	No	No	No	No	Yes	2 Types cDMARDs	No	No	0.619	0.67	0.721	-3.9	-1.6	-1.8	-3	-0.7	-1.2	1.2	52	22.6562	2.33	1.03	59.8	374	1.02	0.22	54	4	28	63	Patients
2822	SLE	Female	≥50	50-69	18.5~23.9	Normal	Normal	Normal	Normal	Elevated	No	No	Yes	Menopause	Yes	No	No	No	No	No	No	3 Types cDMARDs	No	No	1.038	0.763	0.826	-0.4	-0.8	-0.9	0.5	0.1	-0.4	4.2	52	22.0604	2.43	1.31	74	194	1.18	0.28	65	4.3	32	91	Patients
2826	SLE	Female	≥50	50-69	18.5~23.9	Normal	Elevated	Osteoporosis	Abnormal	Normal	No	No	Yes	Menopause	Yes	No	No	No	No	Yes	Yes	2 Types cDMARDs	No	No	0.709	0.673	0.709	-3.4	-1.6	-1.9	-2	-0.3	-1	20	59	23.4375	2.3	1.15	58	343	1	0.23	62	6.9	14	83.3333	Patients
2830	SLE	Female	≥50	50-69	18.5~23.9	Normal	Elevated	Osteoporosis	Abnormal	Elevated	No	No	Yes	Early Menopause,≤45	No	No	No	No	No	No	Yes	2 Types cDMARDs	No	No	0.797	0.522	0.637	-2.8	-2.9	-2.5	-1.8	-2	-1.9	2	52	21.3593	2.31	1.21	57.3	240	1.07	0.18	67	8	32	82	Patients
2832	SLE	Female	≥50	50-69	24~27.9	Deficiency	Normal	Osteopenia	Abnormal	Normal	No	No	Yes	Menopause	No	No	Yes	Yes	No	No	Yes	1 Type cDMARDs	No	No	0.766	0.584	0.753	-2.3	-2.4	-1.6	-0.9	-1.1	-0.6	32	60	27.5482	2.39	1.22	65	475.1	0.95	0.2	49	3.3	16	34	Patients
2864	SLE	Female	<50	30-49	18.5~23.9	Deficiency	Elevated	Osteoporosis	Abnormal	Normal	No	No	Yes	Early Menopause,≤45	No	No	No	No	No	No	Yes	2 Types cDMARDs	No	No	0.772	0.56	0.779	-2.5	-2.6	-1.3	-2.3	-2.3	-1.2	12	40	22.6003	2.35	1.31	119	690	1.26	0.3	70	16.9	15	30	Patients
2868	SLE	Female	≥50	50-69	≥28	Deficiency	Elevated	Osteoporosis	Abnormal	Normal	No	No	Yes	Menopause	No	Yes	No	Yes	No	No	Yes	1 Type cDMARDs	No	No	0.683	0.653	0.893	-3.3	-1.8	-0.4	-1.7	-0.3	0.8	4.3	63	30.1315	2.32	1.53	82.8	572	1.34	0.25	58	78.6	17	71	Patients
2889	SLE	Female	≥50	50-69	18.5~23.9	Deficiency	Elevated	Osteoporosis	Abnormal	Elevated	No	No	Yes	Menopause	No	No	No	No	No	No	Yes	2 Types cDMARDs	No	No	0.644	0.771	0.841	-4	-0.7	-0.8	-2.4	0.6	0.2	4	61	19.052	2.05	0.96	62	231	0.7	0.09	25	39.7	93	59	Patients
2906	SLE	Female	≥50	50-69	18.5~23.9	Deficiency	Elevated	Osteoporosis	Abnormal	Elevated	No	No	Yes	Menopause	No	No	No	Yes	No	No	Yes	2 Types cDMARDs	No	No	0.668	0.619	0.703	-3.4	-2.1	-2	-1.9	-0.7	-0.9	0.33	61	20	2.53	1.51	140.9	537	1.26	0.37	70	20.9	123	49	Patients
2911	SLE	Female	≥50	50-69	24~27.9	Deficiency	Normal	Osteopenia	Abnormal	Normal	No	No	Yes	Menopause	No	No	No	Yes	No	No	No	2 Types cDMARDs	No	No	0.838	0.671	0.769	-1.9	-1.6	-1.4	-0.2	-0.1	-0.3	11	63	27.6398	2.23	1.79	59	542	0.97	0.24	45	2.7	11	62	Patients
3203	SLE	Female	<50	30-49	18.5~23.9	Deficiency	Normal	Osteoporosis	Abnormal	Normal	No	No	Yes	Early Menopause,≤45	No	No	Yes	No	No	No	Yes	2 Types cDMARDs	No	No	0.672	0.473	0.64	-3.4	-3.4	-2.5	-3.1	-3.1	-2.3	26	42	22.6667	2.26	1.13	56	252	0.74	0.18	45	0.9	6	74	Patients
3210	SLE	Female	≥50	50-69	18.5~23.9	Deficiency	Normal	Osteopenia	Abnormal	Normal	No	No	Yes	Menopause	No	No	No	No	No	No	Yes	1 Type cDMARDs	No	No	0.814	0.697	0.87	-2.1	-1.4	-0.6	-0.7	-0.1	0.4	6	60	21.4844	2.43	1.13	60	376	0.81	0.19	39	1.1	14	52	Patients
3227	SLE	Female	≥50	50-69	18.5~23.9	Deficiency	Elevated	Osteopenia	Abnormal	Elevated	No	No	Yes	Menopause	No	Yes	No	No	No	No	Yes	2 Types cDMARDs	No	No	0.834	0.752	0.925	-1.9	-0.9	-0.1	-0.7	0.3	0.7	4.40909	57	19.2234	2.01	1.41	60	291	0.5	0.12	35	13.6	72	48	Patients
3259	SLE	Female	≥50	50-69	18.5~23.9	Normal	Normal	Osteopenia	Abnormal	Normal	No	No	Yes	Menopause	No	No	No	No	No	No	Yes	No	No	No	0.921	0.693	0.769	-1.1	-1.4	-1.4	0.6	0.1	-0.1	20	64	22.7583	2.15	1.28	45	367.8	0.9	0.21	36	2.26	18	80	Patients
3286	SLE	Female	≥50	≥70	18.5~23.9	Deficiency	Normal	Osteoporosis	Abnormal	Elevated	No	No	Yes	Menopause	No	Yes	No	Yes	No	No	Yes	2 Types cDMARDs	No	No	0.707	0.602	0.819	-2.8	-2.2	-1	-0.5	-0.2	0.7	0.909091	74	21.2306	2.27	1.13	83	556	1.16	0.33	62	1.6	30	57	Patients
3307	SLE	Female	<50	30-49	18.5~23.9	Deficiency	Normal	Normal	Normal	Normal	No	No	Yes	Early Menopause,≤45	No	No	No	No	No	No	No	3 Types cDMARDs	No	No	0.958	0.793	0.957	-0.8	-0.5	0.1	-0.5	-0.2	0.3	6.5	42	22.2656	2.34	1.19	77	286	1.59	0.28	68	4.6	11	34	Patients
3371	SLE	Female	≥50	50-69	≥28	Normal	Normal	Osteopenia	Abnormal	Normal	No	No	Yes	Menopause	No	Yes	No	No	No	No	Yes	No	No	No	0.834	0.774	0.954	-1.9	-0.4	0.3	-1	-0.3	0.9	4.31818	52	28.0404	2.34	1.39	43	270	1.67	0.41	47	0.3	19	82	Patients
3376	SLE	Female	≥50	50-69	18.5~23.9	Deficiency	Normal	Osteoporosis	Abnormal	Elevated	No	No	Yes	Menopause	No	No	No	No	No	No	Yes	No	No	No	0.668	0.536	0.694	-3.5	-2.9	-2.1	-2.6	-1.9	-1.5	4.04545	53	19.0274	2.27	0.91	46.5	232	1	0.28	43	1.5	38	69	Patients
3397	SLE	Female	≥50	50-69	24~27.9	Deficiency	Elevated	Osteoporosis	Abnormal	Elevated	No	No	Yes	Menopause	No	Yes	No	No	No	No	Yes	No	No	No	0.689	0.723	0.75	-3.3	-1.2	-1.6	-2.2	-0.1	-0.9	1.22727	55	24.1415	2.48	1.34	72	304	1.28	0.3	51	78.6	89	71	Patients
3432	SLE	Female	≥50	50-69	<18.5	Normal	Elevated	Osteoporosis	Abnormal	Elevated	No	No	Yes	Menopause	No	No	No	No	No	No	Yes	No	No	No	0.724	0.672	0.786	-3.1	-1.7	-1.4	-2.1	-0.7	-0.7	1.90909	54	18.3951	2.29	1.52	54.3	123	1.7	0.38	61	53.99	84	78	Patients
3457	SLE	Female	<50	30-49	<18.5	Deficiency	Normal	Osteopenia	Abnormal	Normal	No	No	Yes	Early Menopause,≤45	No	No	No	No	No	No	Yes	No	No	No	1.095	0.815	0.845	-0.5	-1.1	-0.7	-0.3	-0.8	-0.6	1.59091	37	18.1061	2.29	1.51	88	372	1.38	0.38	52	0.4	10	52	Patients
3584	SLE	Female	≥50	50-69	18.5~23.9	Normal	Normal	Normal	Normal	Normal	No	No	Yes	Menopause	No	No	No	No	No	No	Yes	No	No	No	1.019	0.81	1.026	-0.3	-0.7	0.5	0.5	0	1	2.45455	50	22.5	2.31	0.86	73	323	1.25	0.34	49	1.6	13	94	Patients
3687	SLE	Female	≥50	50-69	18.5~23.9	Deficiency	Elevated	Severe Osteoporosis	Abnormal	Normal	No	No	Yes	Menopause	No	No	No	No	Yes	No	Yes	No	No	No	0.705	0.81	0.752	-3.1	-1.1	-2.2	-2	0	-1.5	0.5	55	20.8117	2.22	1.2	104	617	1.06	0.34	31	5.1	9	73	Patients
3768	SLE	Female	≥50	50-69	18.5~23.9	Deficiency	Normal	Osteoporosis	Abnormal	Normal	No	No	Yes	Menopause	No	No	No	No	No	No	Yes	No	No	No	0.799	0.682	0.749	-2.8	-1.8	-1.9	-1.8	-0.8	-1.3	10	52	21.4844	2.33	1.27	63.2	312	1.18	0.21	44	0.9	10	55	Patients
3771	SLE	Female	<50	30-49	<18.5	Deficiency	Elevated	Osteopenia	Abnormal	Elevated	No	No	Yes	Early Menopause,≤45	No	No	No	No	No	No	Yes	No	No	No	0.889	0.862	0.913	-1.4	0.1	-0.3	-0.6	0.8	0.2	18	49	17.5278	2.24	1.31	76.7	228	1.28	0.26	58	33.6	22	71	Patients
3801	SLE	Female	<50	30-49	≥28	Deficiency	Normal	Normal	Normal	Elevated	No	No	Yes	Menopause	No	No	No	No	No	No	Yes	No	No	No	1.007	0.723	1.024	-0.7	-0.9	0.5	0	-0.3	1	1.95455	49	28.0404	2.19	1.65	81.4	412	1.01	0.24	45	2	51	47	Patients
3837	SLE	Female	<50	30-49	18.5~23.9	Deficiency	Normal	Osteopenia	Abnormal	Normal	No	No	Yes	Menopause	No	No	No	No	No	No	Yes	No	No	No	0.951	0.717	0.971	-0.8	-1.1	0.2	-0.3	-0.6	0.6	1	46	20.5457	2.48	1.25	49	373	1.1	0.19	58	0.4	15	32	Patients
3893	SLE	Female	≥50	50-69	<18.5	Deficiency	Elevated	Osteopenia	Abnormal	Elevated	No	No	Yes	Menopause	No	No	No	No	No	No	Yes	No	No	No	0.771	0.641	0.747	-2.3	-1.7	-1.5	-1.4	-0.7	-0.9	0.590909	53	17.9688	2.47	1.34	67.8	326.2	1.59	0.32	63	46.9	55	49	Patients
3916	SLE	Female	<50	30-49	<18.5	Deficiency	Normal	Osteopenia	Abnormal	Elevated	No	No	Yes	Menopause	No	No	No	No	No	No	Yes	No	No	No	0.91	0.712	0.865	-1.2	-1.3	-0.7	-0.7	-0.8	-0.4	4.40909	45	12.4008	2.29	1.26	67	335	0.72	0.17	17	2.6	82	46	Patients
3940	SLE	Female	≥50	50-69	18.5~23.9	Normal	Normal	Osteoporosis	Abnormal	Normal	No	No	Yes	Menopause	No	No	No	No	No	No	Yes	No	No	No	0.745	0.609	0.806	-2.8	-2.1	-1.2	-1.7	-1	-0.5	0.25	56	19.563	2.28	1.21	63	252	0.95	0.17	35	0.8	6	95.8333	Patients
4000	SLE	Female	<50	30-49	24~27.9	Deficiency	Normal	Osteopenia	Abnormal	Normal	No	No	Yes	Menopause	No	Yes	No	No	No	No	Yes	No	No	No	0.786	0.605	0.813	-2.2	-2.2	-1.1	-1.6	-1.6	-0.7	2.68182	48	26.0375	2.36	1.01	57	293	1.1	0.25	57	0.5	11	52	Patients
4006	SLE	Female	≥50	≥70	18.5~23.9	Deficiency	Elevated	Osteopenia	Abnormal	Elevated	No	No	Yes	Early Menopause,≤45	No	Yes	No	No	No	No	Yes	No	No	No	0.832	0.611	0.806	-2.2	-2.2	-1.2	0	-0.3	0.4	10	73	23.4221	1.93	1.1	47.7	235	1.38	0.31	52	72	66	70	Patients
4072	SLE	Female	≥50	50-69	18.5~23.9	Normal	Normal	Osteopenia	Abnormal	Normal	No	No	Yes	Menopause	No	No	No	No	No	No	Yes	No	No	No	0.91	0.67	0.881	-1.9	-1.9	-1	-0.7	-0.8	-0.2	19	56	21.9076	2.4	1.07	90	254	1.24	0.23	59	3.3	5	83.3333	Patients
4117	SLE	Female	≥50	50-69	18.5~23.9	Deficiency	Elevated	Osteopenia	Abnormal	Elevated	No	No	Yes	Menopause	No	No	No	No	No	No	Yes	No	No	No	0.933	0.581	0.709	-1	-2.4	-1.9	-0.1	-1.5	-1.4	13	53	23.5304	2.46	1.14	94	333	1.28	0.47	57	11.8	47	56	Patients
1677	SLE	Male	≥50	50-69	<18.5	Normal	Elevated	Osteoporosis	Abnormal	Elevated	No	No	Male	Male	No	No	No	No	No	No	Yes	2 Types cDMARDs	No	Yes	0.637	0.507	0.52	-4.1	-3.1	-3.4	-3.5	-2.2	-3	21	59	15.5613	2.33	1.54	56	365	0.55	0.11	30	72.8	108	85.8333	Patients
2054	SLE	Male	≥50	50-69	18.5~23.9	Deficiency	Elevated	Osteopenia	Abnormal	Elevated	No	No	Male	Male	No	No	No	No	No	Yes	Yes	2 Types cDMARDs	No	No	0.884	0.877	0.999	-1.9	-0.4	-0.2	-1	0.8	0.4	2.8	69	20.6852	2.21	0.74	90	301	1.08	0.38	52	20.7	90	66	Patients
3293	SLE	Male	≥50	50-69	18.5~23.9	Deficiency	Elevated	Osteopenia	Abnormal	Elevated	Ever or current	Ever or current	Male	Male	No	No	No	Yes	No	No	Yes	2 Types cDMARDs	No	No	0.93	0.855	1.077	-1.5	-0.5	0.3	-0.8	0.4	0.8	2	62	19.8347	2.23	1.25	56	222	1.31	0.18	41	28.9	77	54	Patients
3430	SLE	Male	≥50	50-69	<18.5	Normal	Elevated	Osteoporosis	Abnormal	Elevated	No	No	Male	Male	No	No	No	No	No	No	Yes	No	No	No	0.634	0.548	0.56	-4.1	-3.1	-3.4	-3.5	-2.2	-3	2.40909	59	15.5613	2.53	1.25	79	425	0.29	0.03	21	162.1	60	90.8	Patients
3441	SLE	Male	≥50	50-69	18.5~23.9	Normal	Elevated	Osteopenia	Abnormal	Normal	No	No	Male	Male	No	No	No	No	No	No	Yes	No	No	No	0.782	0.711	0.86	-1.8	-1.2	-0.6	-1.2	-0.3	-0.2	2.22727	60	22.8928	2.6	1.03	52	411	1.59	0.58	76	29.5	11	78	Patients
3756	SLE	Male	≥50	50-69	24~27.9	Deficiency	Elevated	Osteoporosis	Abnormal	Normal	No	No	Male	Male	No	Yes	No	No	No	No	Yes	No	No	No	0.576	0.632	0.916	-4.3	-2.3	-1.5	-3.4	-1.2	-0.9	27	68	26.1286	2.31	1.34	83.8	521	0.49	0.07	34	25.1	7	67	Patients
3934	SLE	Male	≥50	50-69	24~27.9	Deficiency	Normal	Osteoporosis	Abnormal	Normal	No	No	Male	Male	No	No	No	No	No	No	Yes	No	No	No	0.696	0.707	0.853	-3	-1.3	-0.7	-2.4	-0.4	-0.3	2	61	25.2826	2.37	1.34	74	266	1.01	0.26	38	2.5	10	46	Patients
5003	SLE	Female	<50	<30	18.5~23.9	Deficiency	Normal	Normal	Normal	Normal	No	No	Not Yet	No	No	No	No	No	No	No	Yes	2 Types cDMARDs	No	No	0.871	0.785	0.922	-1.6	-0.6	-0.2	-1.5	-0.6	-0.2	2	24	21.4844	2.21	1.39	42	362	0.79	0.09	15	0.2	10	60.7	Patients
1643	SpA	Female	<50	<30	18.5~23.9	Deficiency	Normal	Normal	Normal	Elevated	No	No	Not Yet	No	No	No	No	No	No	No	No	No	No	Yes	0.991	0.835	0.904	-0.5	-0.1	-0.3	-0.5	-0.1	-0.3	9	27	19.5312	2	1.06	53.4	195	0.74	0.09	17	0	28	73	Patients
1667	SpA	Female	<50	30-49	18.5~23.9	Deficiency	Normal	Normal	Normal	Elevated	No	No	Not Yet	No	No	No	Yes	Yes	No	No	Yes	No	No	No	0.972	0.815	0.866	-0.7	-0.3	-0.5	-0.4	0	-0.3	14	41	22.0386	2.34	1.37	43.4	182	0.82	0.19	51	3.1	26	71	Patients
1721	SpA	Female	<50	30-49	18.5~23.9	Normal	Normal	Normal	Normal	Normal	No	No	Not Yet	No	No	No	Yes	No	No	No	No	1 Type cDMARDs	Yes	No	0.863	0.656	0.808	-1.7	-1.7	-1.1	-1.5	-1.5	-1	2.5	38	19.7239	2.42	0.94	55	256	1.27	0.23	59	1.7	5	83.3333	Patients
1729	SpA	Female	<50	30-49	18.5~23.9	Normal	Elevated	Normal	Normal	Elevated	No	No	Not Yet	No	No	No	No	No	No	No	No	1 Type cDMARDs	No	Yes	1.016	0.815	0.955	0.4	-0.3	0.1	0.3	0.3	0.5	3.5	47	22.7694	2.31	1.13	46	280	1.24	0.32	45	5.4	63	81	Patients
1797	SpA	Female	<50	30-49	≥28	Deficiency	Elevated	Normal	Normal	Elevated	No	No	Not Yet	No	No	No	No	Yes	No	No	No	1 Type cDMARDs	No	Yes	1.033	0.995	1.059	-0.1	1.3	1	0.2	1.9	1.4	20	48	29.3575	2.31	1.12	40	369	1.45	0.32	53	17.2	41	57	Patients
2143	SpA	Female	<50	30-49	24~27.9	Deficiency	Elevated	Normal	Normal	Elevated	No	No	Not Yet	No	No	No	No	No	No	No	No	No	Yes	Yes	0.949	0.944	0.988	-0.9	0.9	0.4	-0.7	1.1	0.5	10	40	27.5482	2.46	1.49	49	273	0.78	0.09	37	7.9	29	69	Patients
2270	SpA	Female	<50	<30	18.5~23.9	Deficiency	Normal	Normal	Normal	Normal	No	No	Not Yet	No	No	No	No	No	No	No	No	1 Type cDMARDs	No	Yes	1.036	0.795	0.895	0.6	-0.5	-0.4	0.1	-0.5	-0.4	5	20	18.5108	2.3	1.38	63	221	1	0.22	38	2.1	9	27	Patients
2508	SpA	Female	<50	30-49	<18.5	Normal	Elevated	Normal	Normal	Elevated	No	No	Not Yet	No	No	No	No	No	No	No	No	1 Type cDMARDs	No	Yes	0.844	0.629	0.743	-1.9	-2	-1.6	-1.6	-1.7	-1.4	3	41	16.0231	2.18	1.14	46	307	1.26	0.13	52	43.2	63	82	Patients
2632	SpA	Female	<50	30-49	<18.5	Deficiency	Elevated	Normal	Normal	Elevated	No	No	Not Yet	No	No	No	No	No	No	No	No	No	No	No	0.918	0.645	0.768	-1.5	-1.8	-1.4	-1.4	-1.6	-1.3	22	36	16.4444	2.19	1.19	52	303	1.02	0.19	45	12.8	59	52	Patients
2683	SpA	Female	<50	30-49	18.5~23.9	Normal	Elevated	Normal	Normal	Elevated	No	No	Not Yet	No	No	No	No	No	No	No	No	1 Type cDMARDs	No	Yes	0.873	0.641	0.863	-1.3	-1.9	-0.6	-1.1	-1.6	-0.5	4	40	21.9289	2.24	1.1	53.1	310	1.72	0.38	72	17.6	75	92.5	Patients
2878	SpA	Female	<50	<30	18.5~23.9	Normal	Normal	Normal	Normal	Normal	No	No	Not Yet	No	No	No	No	No	No	No	No	No	No	Yes	0.961	0.696	0.761	-0.8	-1.4	-1.5	-0.8	-1.3	-1.5	6.4	27	20.7967	2.26	1.16	48	220	1.17	0.38	31	1.6	8	88.3333	Patients
2954	SpA	Female	<50	30-49	≥28	Deficiency	Normal	Normal	Normal	Normal	No	No	Not Yet	No	No	No	No	No	No	No	No	2 Types cDMARDs	No	Yes	0.911	0.809	1.01	-1.2	-0.4	0.6	-1.2	-0.3	0.6	0.8	30	35.4367	2.17	1.32	54	211	1.17	0.23	36	2.4	4	46	Patients
2988	SpA	Female	<50	30-49	18.5~23.9	Deficiency	Normal	Normal	Normal	Normal	No	No	Not Yet	No	No	No	No	No	No	No	No	No	No	No	0.951	0.88	1.006	-0.9	0.3	0.5	-0.7	0.5	0.6	6	37	23.2434	2.27	1.31	53	275	0.96	0.22	51	1.3	10	61	Patients
2994	SpA	Female	<50	30-49	18.5~23.9	Deficiency	Elevated	Normal	Normal	Elevated	No	No	Not Yet	No	No	No	No	No	No	No	No	1 Type cDMARDs	No	Yes	1.009	0.659	0.796	1.5	-2	-1.2	1.2	-1.3	-0.9	20	44	19.9792	2.24	1.12	47.8	229	1.57	0.31	48	163.6	90	45	Patients
2996	SpA	Female	<50	30-49	<18.5	Deficiency	Elevated	Normal	Normal	Elevated	No	No	Not Yet	No	No	No	No	No	No	No	No	1 Type cDMARDs	No	Yes	0.987	0.757	0.823	-0.5	-0.8	-1	-0.5	-0.7	-0.9	0.5	32	18.4265	2.45	1.16	53.3	203	1.49	0.52	63	60.1	66	74	Patients
3012	SpA	Female	<50	30-49	18.5~23.9	Deficiency	Elevated	Normal	Normal	Elevated	No	No	Not Yet	No	No	No	No	No	No	No	No	No	No	Yes	1.013	0.737	0.918	-0.3	-1	-0.2	-0.2	-0.8	-0.1	3.5	37	23.7332	2.32	1.23	53	253	0.92	0.36	40	15.3	49	74	Patients
3674	SpA	Female	<50	30-49	18.5~23.9	Normal	Elevated	Normal	Normal	Elevated	No	No	Not Yet	No	No	No	No	No	No	No	No	No	No	Yes	0.972	1.003	0.721	-1	1	-2.2	-0.4	1.5	-1.8	10	46	21.0828	2.36	1.37	124	758	2.03	0.87	66	24.2	89	95	Patients
3817	SpA	Female	<50	30-49	≥28	Deficiency	Normal	Normal	Normal	Elevated	No	No	Not Yet	No	No	No	No	No	No	No	No	No	No	Yes	1.037	0.674	0.724	1.4	-1	-1.8	0.7	-0.9	-1.2	10	36	29.4107	2.36	1.36	52	322	1.62	0.4	62	2.8	46	41	Patients
4044	SpA	Female	<50	30-49	<18.5	Deficiency	Elevated	Normal	Normal	Elevated	No	No	Not Yet	No	No	No	No	No	No	No	Yes	No	No	Yes	0.945	0.92	0.88	-1.2	0.4	-0.9	-1	1.1	-0.6	23	47	18.0697	2.29	1.27	95	514	1.02	0.22	57	30.4	76	52.5	Patients
1878	SpA	Male	<50	30-49	24~27.9	Deficiency	Normal	Normal	Normal	Elevated	No	No	Male	Male	No	No	Yes	Yes	No	No	No	1 Type cDMARDs	No	No	0.913	0.723	0.87	-1.9	-1.5	-1.1	-1.9	-1.2	-0.9	2	35	24.8016	2.47	1.12	71	447	0.49	0.17	50	0.5	20	40	Patients
2016	SpA	Male	<50	30-49	≥28	Deficiency	Elevated	Normal	Normal	Elevated	Ever or current	Ever or current	Male	Male	No	Yes	Yes	Yes	No	No	No	No	Yes	Yes	0.962	0.744	0.812	-1.4	-1.4	-1.5	-1.1	-0.7	-1.2	16	47	30.8594	2.34	1.26	74	700	1.28	0.33	64	27	33	48	Patients
2215	SpA	Male	<50	<30	24~27.9	Normal	Elevated	Normal	Normal	Elevated	Ever or current	No	Male	Male	Yes	No	Yes	No	No	No	Yes	2 Types cDMARDs	Yes	Yes	0.885	0.741	0.793	-1.9	-1.4	-1.6	-1.9	-1.2	-1.5	0.25	29	24.3824	2.54	1.19	78	333	2.16	0.59	76	203.7	95	90.8	Patients
2617	SpA	Male	<50	<30	18.5~23.9	Normal	Elevated	Normal	Normal	Elevated	Ever or current	No	Male	Male	No	No	No	No	No	No	No	No	No	No	0.955	0.653	0.782	-1.2	-2	-1.7	-1.2	-1.9	-1.6	4	29	19.7239	2.24	1.21	71	375	1.24	0.2	51	25.5	41	78	Patients
2636	SpA	Male	<50	<30	<18.5	Deficiency	Elevated	Normal	Normal	Elevated	Ever or current	Ever or current	Male	Male	No	No	No	No	No	No	No	1 Type cDMARDs	Yes	Yes	1.1	0.836	0.849	0.3	-0.7	-1.2	0.3	-0.6	-1.2	15	28	17.7999	2.52	1.46	56	398	1.7	0.44	74	56.4	86	60	Patients
2653	SpA	Male	<50	30-49	24~27.9	Normal	Normal	Normal	Normal	Normal	No	No	Male	Male	No	No	Yes	No	No	No	No	No	No	Yes	0.885	0.769	0.903	-1.9	-1.2	-0.9	-1.7	-0.6	-0.6	1	44	24.0238	2.29	1.06	93	320	1.56	0.35	51	0.5	6	105.833	Patients
2671	SpA	Male	<50	<30	≥28	Deficiency	Elevated	Normal	Normal	Elevated	No	No	Male	Male	No	No	Yes	Yes	No	No	No	1 Type cDMARDs	No	Yes	0.957	0.868	0.867	-1.2	-0.5	-1.1	2	0.6	-0.2	1.2	13	31.6735	2.53	1.53	54	256	1.72	0.42	76	29	41	71	Patients
2685	SpA	Male	<50	<30	18.5~23.9	Deficiency	Normal	Normal	Normal	Normal	No	No	Male	Male	No	No	No	No	No	No	No	No	Yes	Yes	0.888	0.701	0.921	-1.8	-1.7	-0.7	-1.8	-1.6	-0.7	5.5	28	20.202	2.48	1.37	79	367.8	1.12	0.25	30	0.09	3	30	Patients
2699	SpA	Male	<50	30-49	24~27.9	Deficiency	Normal	Normal	Normal	Elevated	No	Ever or current	Male	Male	No	No	No	Yes	No	No	No	No	No	Yes	0.965	0.937	1.062	-1.1	0.1	0.2	-1	0.5	0.4	6.5	40	26.2976	2.45	0.91	68	440	0.49	0.08	32	0.7	30	69	Patients
2709	SpA	Male	<50	<30	24~27.9	Deficiency	Elevated	Normal	Normal	Normal	No	No	Male	Male	No	No	No	No	No	No	No	1 Type cDMARDs	Yes	No	1.022	0.928	1.014	-0.4	0	0.3	-0.4	0	-0.3	7.5	23	25.9455	2.53	1.37	72.5	338	1.3	0.24	66	15.1	14	43	Patients
2748	SpA	Male	<50	30-49	24~27.9	Deficiency	Elevated	Normal	Normal	Normal	No	Ever or current	Male	Male	No	No	Yes	No	No	No	No	No	No	No	1.012	0.893	1.078	-0.5	-0.3	0.3	-0.5	0	0.4	16.3	34	26.9896	2.38	1.56	95	306	1.11	0.23	44	10.9	11	30	Patients
2753	SpA	Male	<50	30-49	24~27.9	Normal	Normal	Normal	Normal	Elevated	No	No	Male	Male	No	No	No	No	No	No	No	1 Type cDMARDs	Yes	Yes	0.962	0.842	1.059	-1.2	-0.6	0.2	-1.1	-0.3	0.3	9.6	37	24.8016	2.32	1.22	65	415	0.29	0.04	39	2.4	16	93.3333	Patients
2787	SpA	Male	<50	30-49	<18.5	Deficiency	Normal	Normal	Normal	Normal	No	No	Male	Male	No	No	No	Yes	No	No	No	No	No	Yes	0.863	0.687	0.847	-2.1	-1.8	-1.2	-1.7	-1.1	-0.9	14	49	17.3134	2.16	1.12	71	423	0.82	0.18	25	0.3	6	56	Patients
2813	SpA	Male	<50	30-49	24~27.9	Deficiency	Elevated	Normal	Normal	Elevated	No	No	Male	Male	No	No	No	No	No	No	No	No	Yes	Yes	1.019	0.943	1.006	-0.5	0.1	0.5	-0.1	0.8	0.1	24	49	24.6094	2.2	1.14	58	336	1.02	0.2	44	63	41	32	Patients
2844	SpA	Male	<50	<30	18.5~23.9	Normal	Elevated	Normal	Normal	Elevated	No	No	Male	Male	No	No	No	Yes	No	No	No	No	No	Yes	0.959	0.726	0.847	-1.2	-1.5	-1.2	-1.2	-1.4	-1.2	8	27	20.5761	2.42	1.01	86	475	0.79	0.25	40	33	41	82	Patients
2915	SpA	Male	<50	<30	<18.5	Deficiency	Elevated	Normal	Normal	Elevated	No	Ever or current	Male	Male	No	No	No	No	No	No	No	No	No	Yes	0.913	0.799	0.898	-1.6	-1	-0.9	-1.6	-1	-0.9	0.8	22	16.7062	2.19	1.36	73.1	265	1.79	0.34	62	141.2	110	54	Patients
3011	SpA	Male	<50	30-49	18.5~23.9	Deficiency	Elevated	Normal	Normal	Normal	Ever or current	Ever or current	Male	Male	No	No	No	No	No	No	No	No	No	No	1.011	0.756	0.933	-0.4	-1.3	-0.7	-0.2	-0.7	-0.4	20	44	20.4491	2.34	0.97	71	344	1.15	0.23	47	28.2	4	74	Patients
3453	SpA	Male	<50	<30	18.5~23.9	Deficiency	Elevated	Normal	Normal	Elevated	No	No	Male	Male	No	No	No	No	No	No	No	No	No	Yes	0.824	0.782	0.857	-1.4	-0.7	-0.9	-0.6	-0.8	-1	8	17	19.8347	2.25	1.71	68	454	1.3	0.31	50	52.7	27	58	Patients
3648	SpA	Male	<50	<30	18.5~23.9	Deficiency	Normal	Normal	Normal	Elevated	No	No	Male	Male	No	No	No	No	No	No	No	No	No	Yes	0.735	0.7	0.708	-3	-1.2	-1.7	0	-0.3	-1.1	2	13	22.2222	2.27	1.39	42	350	1.63	0.25	52	1.3	16	57	Patients
3714	SpA	Male	<50	30-49	18.5~23.9	Deficiency	Elevated	Normal	Normal	Elevated	No	Ever or current	Male	Male	No	No	No	No	No	No	No	No	No	Yes	0.862	0.696	0.804	-1.9	-1.4	-1.1	-1.9	-1.1	-1	4	34	20.7564	2.12	1.32	41	233	1.05	0.23	25	25.1	77	52.5	Patients
3750	SpA	Male	<50	30-49	24~27.9	Normal	Elevated	Normal	Normal	Elevated	Ever or current	No	Male	Male	Yes	No	No	No	No	No	No	No	No	Yes	1.014	0.851	0.982	-0.4	-0.3	-0.2	-0.1	0.2	0	5	38	24.9135	2.38	1.52	57.9	374	0.9	0.22	44	75.3	68	90	Patients
3993	SpA	Male	<50	30-49	24~27.9	Normal	Elevated	Normal	Normal	Normal	No	No	Male	Male	No	No	No	No	No	No	No	No	No	Yes	1.003	1.038	1.02	0.7	1.6	1.7	-0.3	1.9	1	3	31	24.968	2.42	1.31	72	279	1.15	0.25	51	12.3	7	90.8	Patients
4002	SpA	Male	<50	30-49	≥28	Deficiency	Normal	Normal	Normal	Normal	Ever or current	No	Male	Male	No	No	No	No	No	No	No	No	No	No	1.077	0.737	0.841	-0.2	-1.2	-1.1	-0.2	-1	-1.1	10	30	28.3447	2.37	1.3	96	606	0.59	0.1	34	0.38	5	46	Patients
4147	SpA	Male	<50	30-49	24~27.9	Normal	Elevated	Normal	Normal	Elevated	No	No	Male	Male	No	No	No	No	No	No	Yes	No	No	No	0.922	0.7	0.769	-1	-1.2	-1.3	-1	-1	-1.3	10	30	24.3827	2.25	0.89	87	222	1.36	0.43	31	18.4	22	86	Patients
1910	SpA	Female	<50	<30	<18.5	Deficiency	Normal	Score Lower Than Expected	Abnormal	Elevated	No	No	Not Yet	No	No	No	No	No	No	No	No	No	Yes	Yes	0.926	0.608	0.779	-1.1	-2.2	-1.3	-1	-2.2	-1.3	7	24	16.4446	2.36	1.29	54	265	0.95	0.26	43	1.4	20	31	Patients
2555	SpA	Female	<50	30-49	18.5~23.9	Deficiency	Elevated	Score Lower Than Expected	Abnormal	Normal	No	No	Not Yet	No	No	No	No	Yes	No	No	No	No	No	Yes	0.78	0.774	0.923	-2.7	-0.7	-0.2	-2.6	-0.4	0	7	38	20.1172	2.39	1.6	61.1	377	1.35	0.24	68	9.8	18	36	Patients
2776	SpA	Female	<50	<30	<18.5	Normal	Elevated	Score Lower Than Expected	Abnormal	Elevated	No	No	Not Yet	No	No	No	No	No	No	No	No	2 Types cDMARDs	No	Yes	0.678	0.568	0.726	-3.4	-2.5	-1.8	-3.3	-2.5	-1.7	12	29	17.2879	2.21	1.01	47	284	0.95	0.15	35	29.1	46	80.8	Patients
2927	SpA	Female	<50	30-49	18.5~23.9	Deficiency	Elevated	Score Lower Than Expected	Abnormal	Elevated	No	No	Not Yet	No	No	No	No	No	No	No	Yes	2 Types cDMARDs	Yes	Yes	0.733	0.646	0.648	-2.2	-1.8	-2.4	-2	-1.5	-2.2	18	41	19.2277	2.21	1.22	45	256	1.36	0.33	63	47.8	68	59	Patients
2946	SpA	Female	<50	<30	18.5~23.9	Deficiency	Elevated	Score Lower Than Expected	Abnormal	Elevated	No	No	Not Yet	No	No	No	No	No	No	No	No	No	Yes	No	0.946	0.615	0.578	-1.2	-2.1	-3	-1.2	-2.1	-3	4	26	20	2.28	1.3	35.8	237	0.96	0.23	52	17.1	44	57	Patients
3745	SpA	Female	<50	<30	18.5~23.9	Deficiency	Elevated	Score Lower Than Expected	Abnormal	Normal	No	No	Not Yet	No	No	No	No	No	No	No	No	No	No	No	0.855	0.695	0.818	-2.2	-1.6	-1.2	-2.2	-1.6	-1.1	4	25	20.7031	2.28	1.37	76.8	265	0.83	0.14	28	7.1	1	44	Patients
3992	SpA	Female	<50	30-49	18.5~23.9	Normal	Elevated	Score Lower Than Expected	Abnormal	Elevated	No	No	Not Yet	No	No	No	No	No	No	No	No	No	No	Yes	0.779	0.597	0.71	-2.6	-2.5	-2.1	-2.6	-2.1	-2	7	37	18.7328	2.22	1.27	56.5	258	0.57	0.17	36	55.94	37	97	Patients
4011	SpA	Female	<50	30-49	18.5~23.9	Normal	Elevated	Score Lower Than Expected	Abnormal	Elevated	No	No	Not Yet	No	No	No	No	No	No	No	No	No	No	Yes	0.787	0.645	0.737	-2.8	-2.2	-2	-2.7	-1.7	-1.8	6	40	21.6333	2.3	1.26	67	308	0.51	0.17	49	28.6	46	103.333	Patients
4092	SpA	Female	<50	<30	<18.5	Normal	Normal	Score Lower Than Expected	Abnormal	Elevated	No	No	Not Yet	No	No	No	No	No	No	No	No	No	No	Yes	0.728	0.618	0.628	-5.3	-4.5	-3.5	-2.3	-1.8	-2.5	11	21	12.8889	2.45	1.51	98.7	379	0.4	0.08	21	0.7	30	94	Patients
4122	SpA	Female	<50	30-49	18.5~23.9	Normal	Elevated	Score Lower Than Expected	Abnormal	Elevated	No	Ever or current	Not Yet	No	No	No	No	No	No	No	No	No	No	Yes	0.834	0.772	0.932	-2.2	-0.9	-0.5	-2.1	-0.5	-0.4	13	36	22.8374	2.01	1.39	52.6	134	0.73	0.09	16	14.4	23	80	Patients
5	SpA	Male	<50	<30	<18.5	Deficiency	Elevated	Score Lower Than Expected	Abnormal	Elevated	No	No	Male	Male	No	No	No	No	No	No	No	1 Type cDMARDs	No	Yes	0.713	0.617	0.653	-3.4	-4.5	-3.8	-3.2	-3.6	-2	9	19	15.625	2.3	1.43	48	339	2.1	0.42	76	63.1	92	56	Patients
1716	SpA	Male	<50	<30	18.5~23.9	Normal	Normal	Score Lower Than Expected	Abnormal	Elevated	No	No	Male	Male	No	No	No	Yes	No	No	No	No	No	Yes	0.812	0.668	0.814	-2.5	-1.9	-1.5	-2.5	-1.9	-1.5	4	23	20.0692	2.34	1.29	101	430	1.08	0.24	57	1.3	17	78	Patients
1718	SpA	Male	<50	30-49	18.5~23.9	Normal	Normal	Score Lower Than Expected	Abnormal	Normal	No	No	Male	Male	No	No	Yes	No	No	No	Yes	1 Type cDMARDs	No	Yes	0.759	0.856	0.751	-3	-2	-1.9	-2.9	-1.5	-1.8	17.5	39	23.0457	2.43	1.09	65	342	0.49	0.1	15	0.3	9	92.5	Patients
1727	SpA	Male	<50	30-49	18.5~23.9	Normal	Normal	Score Lower Than Expected	Abnormal	Normal	No	No	Male	Male	No	No	No	No	No	No	No	No	No	Yes	0.719	0.64	0.787	-3.4	-2.1	-1.6	-3.4	-1.8	-1.5	0.1	36	22.2291	2.35	1.07	60	358	0.91	0.33	24	0.6	3	78.8	Patients
1754	SpA	Male	<50	30-49	24~27.9	Deficiency	Elevated	Score Lower Than Expected	Abnormal	Normal	No	No	Male	Male	No	No	No	Yes	No	No	No	No	No	No	0.755	0.857	0.846	-3.1	-0.5	-0.6	-2.9	0	-0.4	0.5	42	27.6817	2.27	1.01	77	512	1.29	0.31	54	17.6	7	67.4	Patients
1758	SpA	Male	<50	<30	<18.5	Normal	Elevated	Score Lower Than Expected	Abnormal	Elevated	No	No	Male	Male	No	No	No	No	No	No	No	1 Type cDMARDs	Yes	Yes	0.666	0.613	0.625	-2.8	-1.8	-1.5	-2.4	-1.9	-2.2	1.6	13	14.2687	2.3	1.74	55	561	1.59	0.32	57	12.3	41	86	Patients
1812	SpA	Male	<50	<30	18.5~23.9	Deficiency	Normal	Score Lower Than Expected	Abnormal	Normal	No	No	Male	Male	No	No	No	Yes	No	No	No	1 Type cDMARDs	Yes	Yes	0.76	0.972	0.982	-3	0.3	-0.3	-2.4	0.3	-0.4	2.5	17	18.9866	2.19	1.27	94	424	1.7	0.43	45	1.4	3	69.2	Patients
1814	SpA	Male	<50	30-49	≥28	Deficiency	Elevated	Score Lower Than Expected	Abnormal	Elevated	Ever or current	No	Male	Male	No	No	Yes	No	Yes	No	No	1 Type cDMARDs	No	Yes	0.7	0.577	0.524	-3.8	-3.3	-3.4	-3.6	-1.7	-2.1	13	45	28.2828	2.5	1.12	105	411	0.93	0.33	66	50.2	49	41.2	Patients
1815	SpA	Male	<50	30-49	18.5~23.9	Deficiency	Elevated	Score Lower Than Expected	Abnormal	Elevated	No	No	Male	Male	No	No	No	No	No	No	No	1 Type cDMARDs	Yes	Yes	0.753	0.752	0.873	-3.3	-1.3	-1.1	-3.3	-1.1	-1	0.8	31	19.1953	2.34	1.27	68	230	1.62	0.43	80	115.2	80	59	Patients
1836	SpA	Male	<50	30-49	24~27.9	Deficiency	Elevated	Score Lower Than Expected	Abnormal	Normal	Ever or current	No	Male	Male	No	No	No	Yes	No	No	No	No	No	Yes	0.743	0.948	0.92	-3	0.1	-0.8	-3	0.4	-0.6	3	33	27.5482	2.33	1.5	69	632	0.9	0.17	40	24.9	13	57.6	Patients
1851	SpA	Male	<50	30-49	18.5~23.9	Normal	Normal	Score Lower Than Expected	Abnormal	Normal	No	No	Male	Male	No	No	No	Yes	No	No	No	No	No	Yes	0.717	0.755	0.779	-3.4	-1.3	-1.7	-3.4	-1	-1.6	9.5	33	22.3757	2.46	1.12	68	429	1.29	0.38	46	2.1	3	82.8	Patients
1862	SpA	Male	<50	<30	18.5~23.9	Deficiency	Elevated	Score Lower Than Expected	Abnormal	Elevated	No	No	Male	Male	No	No	Yes	No	No	No	No	1 Type cDMARDs	No	Yes	0.832	0.822	0.904	-2.4	-0.8	-0.9	-2.4	-0.7	-0.8	10	27	23.8754	2.27	1.42	91	372	0.94	0.25	47	14	70	64.2	Patients
1866	SpA	Male	<50	<30	18.5~23.9	Deficiency	Elevated	Score Lower Than Expected	Abnormal	Normal	No	No	Male	Male	No	No	No	No	No	No	No	1 Type cDMARDs	No	Yes	0.824	0.785	0.792	-2.4	-1.1	-1.6	-2.4	-1.1	-1.6	15	24	22.0386	2.37	1.07	89	348	0.9	0.15	48	37	14	67	Patients
1900	SpA	Male	<50	<30	18.5~23.9	Deficiency	Normal	Score Lower Than Expected	Abnormal	Normal	Ever or current	Ever or current	Male	Male	No	No	No	No	No	Yes	Yes	1 Type cDMARDs	Yes	Yes	0.858	0.806	0.812	-2.1	-0.9	-1.5	-2.1	-0.9	-1.5	5.5	24	22.9591	2.36	1.09	66	325	1.08	0.29	35	3.8	8	49	Patients
1917	SpA	Male	<50	<30	<18.5	Deficiency	Normal	Score Lower Than Expected	Abnormal	Normal	No	No	Male	Male	No	No	No	Yes	No	No	No	No	Yes	No	0.926	0.614	0.648	-1.7	-2.3	-2.6	-1.7	-2.3	-2.6	9	24	18.3594	2.38	1.39	79	573	0.4	0.11	40	3.3	4	58	Patients
2053	SpA	Male	<50	30-49	18.5~23.9	Deficiency	Elevated	Score Lower Than Expected	Abnormal	Elevated	No	No	Male	Male	No	No	No	No	No	No	No	No	No	Yes	0.572	0.585	0.577	-5	-4	-3.7	-4.9	-2.4	-2.5	15	42	23.1044	2.37	0.92	51	275	1.27	0.22	52	23.6	34	51.75	Patients
2162	SpA	Male	<50	<30	<18.5	Deficiency	Normal	Score Lower Than Expected	Abnormal	Elevated	No	No	Male	Male	No	No	No	Yes	No	No	No	No	Yes	Yes	0.712	0.585	0.704	-5.3	-2.5	-2.2	-2.1	-2.3	-1.4	1.2	12	17.898	2.44	2.05	47	446	1.17	0.27	71	2.3	23	39	Patients
2164	SpA	Male	<50	<30	<18.5	Normal	Normal	Score Lower Than Expected	Abnormal	Elevated	No	No	Male	Male	No	No	No	No	No	No	No	No	No	Yes	0.696	0.536	0.617	-3.6	-2.9	-2.8	0.1	-3.1	-2.6	0.33	12	16.0231	2.58	1.74	50	392	1.24	0.44	38	0.8	17	92.3611	Patients
2286	SpA	Male	<50	30-49	24~27.9	Deficiency	Elevated	Score Lower Than Expected	Abnormal	Elevated	No	No	Male	Male	No	No	No	Yes	No	No	No	No	No	No	0.746	0.693	0.908	-3.1	-1.7	-0.8	-3	-1.2	-0.6	7	41	27.3438	2.28	1.09	67	515	0.29	0.04	18	11.2	27	46	Patients
2464	SpA	Male	<50	30-49	18.5~23.9	Deficiency	Elevated	Score Lower Than Expected	Abnormal	Normal	No	No	Male	Male	No	No	No	No	No	No	No	No	Yes	Yes	0.837	0.68	0.796	-2.3	-1.8	-1.6	-2.1	-1.3	-1.3	16	43	20.9572	2.34	0.85	74	312	0.92	0.22	39	6.5	10	57	Patients
2593	SpA	Male	<50	30-49	24~27.9	Deficiency	Elevated	Score Lower Than Expected	Abnormal	Elevated	Ever or current	No	Male	Male	No	No	Yes	Yes	No	No	No	No	No	No	0.79	0.678	0.812	-2.7	-1.9	-1.5	-2.6	-1.3	-1.2	10	42	25.0762	2.23	1.01	67	350	1.21	0.38	54	12.6	22	63	Patients
2613	SpA	Male	<50	30-49	24~27.9	Deficiency	Elevated	Score Lower Than Expected	Abnormal	Normal	No	No	Male	Male	No	No	No	Yes	No	No	No	No	No	No	0.752	0.687	0.857	-3.1	-1.8	-1.2	-3	-1.3	-1	10	40	26.6728	2.37	1.25	82	468	1.12	0.24	26	7.1	14	70	Patients
2615	SpA	Male	<50	<30	24~27.9	Deficiency	Normal	Score Lower Than Expected	Abnormal	Normal	No	No	Male	Male	No	No	No	Yes	No	No	No	No	No	Yes	0.757	0.713	0.787	-2.9	-1.6	-1.6	-2	-1.8	-1.9	1.2	17	24.1633	2.41	1.49	75.2	533	1.37	0.29	66	0.9	5	59	Patients
2625	SpA	Male	<50	<30	18.5~23.9	Deficiency	Normal	Score Lower Than Expected	Abnormal	Normal	No	No	Male	Male	No	No	No	Yes	No	No	No	1 Type cDMARDs	No	Yes	0.893	0.623	0.726	-1.8	-2.3	-2	-1.8	-2.2	-2	5.6	26	19.6052	2.48	1.24	55	511	1.11	0.33	41	4.05	7	71	Patients
2627	SpA	Male	<50	<30	<18.5	Normal	Elevated	Score Lower Than Expected	Abnormal	Elevated	No	No	Male	Male	No	No	No	Yes	No	No	No	No	No	No	0.877	0.661	0.732	-1.9	-2	-2	-1.9	-1.9	-2	9	26	16.056	2.4	1.38	61	425	0.49	0.07	38	30.7	15	85.8333	Patients
2633	SpA	Male	<50	<30	<18.5	Normal	Elevated	Score Lower Than Expected	Abnormal	Elevated	No	No	Male	Male	No	No	No	Yes	No	No	No	No	Yes	No	0.703	0.613	0.806	-3.5	-2.3	-1.5	-3.5	-2.3	-1.5	7.5	20	18.3391	2.46	1.34	70	441	1.02	0.2	53	40.1	47	85.8333	Patients
2677	SpA	Male	<50	<30	<18.5	Deficiency	Elevated	Score Lower Than Expected	Abnormal	Elevated	No	No	Male	Male	No	No	No	No	No	No	No	No	No	Yes	0.63	0.502	0.63	-4.2	-3.1	-2.7	-4.2	-3.1	-2.7	6.3	20	16.263	2.25	1.34	69.1	346	1.07	0.28	54	12.8	26	59.8	Patients
2723	SpA	Male	<50	30-49	18.5~23.9	Deficiency	Elevated	Score Lower Than Expected	Abnormal	Elevated	Ever or current	Ever or current	Male	Male	No	No	Yes	No	No	No	No	1 Type cDMARDs	No	Yes	0.795	0.658	0.786	-2.7	-2	-1.6	-2.7	-1.6	-1.5	14	35	21.4844	2.31	1.22	59	388.3	0.91	0.1	35	28.51	23	51.75	Patients
2751	SpA	Male	<50	30-49	18.5~23.9	Deficiency	Normal	Score Lower Than Expected	Abnormal	Normal	Ever or current	Ever or current	Male	Male	No	No	No	Yes	No	No	No	No	No	Yes	0.639	0.666	0.783	-4.1	-1.9	-1.7	-3.9	-1.4	-1.4	6	42	20.7612	2.36	1.13	68	446	0.79	0.14	37	0.4	5	33	Patients
2752	SpA	Male	<50	<30	18.5~23.9	Deficiency	Elevated	Score Lower Than Expected	Abnormal	Elevated	Ever or current	No	Male	Male	No	No	No	No	No	No	No	1 Type cDMARDs	No	Yes	0.742	0.597	0.802	-3.2	-2.4	-1.5	-3.2	-2.3	-1.5	5.6	29	21.7776	2.37	1.47	72.1	286	1.1	0.19	34	21.7	15	63	Patients
2762	SpA	Male	<50	30-49	<18.5	Deficiency	Normal	Score Lower Than Expected	Abnormal	Normal	No	No	Male	Male	No	No	No	No	No	No	No	No	Yes	Yes	0.671	0.543	0.607	-3.4	-4.3	-4.1	-2.8	-2.6	-1.9	10	47	14.5274	2.34	0.48	103	152	1.38	0.28	37	0.6	10	59	Patients
2788	SpA	Male	<50	30-49	18.5~23.9	Deficiency	Normal	Score Lower Than Expected	Abnormal	Elevated	No	No	Male	Male	No	No	No	No	No	No	No	No	No	Yes	0.764	0.635	0.813	-3	-2.2	-1.5	-2.7	-1.4	-1.1	15	49	20.5499	2.36	1.1	79	352	0.62	0.11	63	0.1	35	73	Patients
2795	SpA	Male	<50	<30	<18.5	Deficiency	Elevated	Score Lower Than Expected	Abnormal	Elevated	No	No	Male	Male	No	No	No	No	No	No	Yes	2 Types cDMARDs	No	Yes	0.794	0.735	0.721	-2.7	-1.4	-2.1	-1.6	-1.6	-2.5	0.5	16	17.7154	2.23	1.38	63.6	395	1.13	0.26	47	77.1	90	74.1	Patients
2859	SpA	Male	<50	30-49	24~27.9	Normal	Elevated	Score Lower Than Expected	Abnormal	Elevated	No	No	Male	Male	No	No	No	No	No	No	No	No	Yes	Yes	0.597	0.631	0.807	-4.5	-2.2	-1.5	-4.5	-1.9	-1.4	10	32	24.093	2.35	1.09	60.5	357	0.51	0.03	22	28.9	62	82.8	Patients
2862	SpA	Male	<50	<30	18.5~23.9	Deficiency	Normal	Score Lower Than Expected	Abnormal	Normal	No	No	Male	Male	No	No	No	No	No	No	No	1 Type cDMARDs	No	Yes	0.821	0.747	0.834	-2.5	-1.3	-1.3	-2.5	-1.3	-0.3	2.4	27	23.7812	2.31	1.25	80	301	1.53	0.19	46	1.1	4	33.5	Patients
2950	SpA	Male	<50	<30	24~27.9	Deficiency	Elevated	Score Lower Than Expected	Abnormal	Normal	No	No	Male	Male	No	No	Yes	No	No	No	No	2 Types cDMARDs	No	Yes	0.755	0.798	0.942	-3.1	-1	-0.6	-3.1	-1	-0.6	5	22	26.7299	2.37	1.29	70	419	1.27	0.31	47	35.1	7	72.3	Patients
2975	SpA	Male	<50	<30	<18.5	Deficiency	Elevated	Score Lower Than Expected	Abnormal	Elevated	No	No	Male	Male	No	No	No	No	No	No	No	1 Type cDMARDs	No	Yes	0.715	0.638	0.805	-3.4	-2.1	-1.5	-3.4	-2.1	-1.5	13	21	17.5781	2.38	1.21	72	412.4	1.37	0.17	67	68.86	54	37.5	Patients
3284	SpA	Male	<50	30-49	18.5~23.9	Deficiency	Normal	Score Lower Than Expected	Abnormal	Normal	No	No	Male	Male	No	No	No	Yes	No	No	No	1 Type cDMARDs	No	Yes	0.849	0.721	0.996	-2.2	-1.5	-0.2	-2.1	-1	-0.1	0.8	40	21.7738	2.29	1.35	84	257	1.19	0.27	44	1.3	8	36.5	Patients
3292	SpA	Male	<50	30-49	18.5~23.9	Deficiency	Normal	Score Lower Than Expected	Abnormal	Elevated	No	No	Male	Male	No	No	No	Yes	No	No	No	No	No	Yes	0.814	0.576	0.728	-2.5	-2.6	-2	-2.5	-2.3	-1.9	6.5	35	21.875	2.31	1.48	52	381	1.37	0.42	55	2.5	30	69	Patients
3577	SpA	Male	<50	30-49	24~27.9	Deficiency	Elevated	Score Lower Than Expected	Abnormal	Elevated	No	No	Male	Male	No	No	No	No	No	No	No	No	No	Yes	0.749	0.737	0.775	-3	-1.3	-1.7	-2.7	-0.7	-1.5	10	47	26.79	2.52	1.21	96	243	0.84	0.24	47	22.9	50	36.5	Patients
3580	SpA	Male	<50	<30	18.5~23.9	Deficiency	Normal	Score Lower Than Expected	Abnormal	Normal	No	No	Male	Male	No	No	No	No	No	No	Yes	No	No	Yes	0.823	0.682	0.779	-2.1	-1.4	-1.2	-2.1	-1.4	-1.1	8	25	20.76	2.23	1.09	50	400	1.01	0.21	45	0.2	13	74.3	Patients
3667	SpA	Male	<50	<30	18.5~23.9	Deficiency	Elevated	Score Lower Than Expected	Abnormal	Elevated	No	No	Male	Male	No	No	No	No	No	No	No	No	No	Yes	0.629	0.545	0.642	-3.9	-2.7	-2.6	-3.9	-2.6	-2.5	6	28	19.3772	2.2	1.1	70.2	351	1.19	0.29	53	69.7	110	51.75	Patients
3762	SpA	Male	<50	30-49	<18.5	Deficiency	Elevated	Score Lower Than Expected	Abnormal	Elevated	Ever or current	No	Male	Male	No	No	No	No	No	No	No	No	No	No	0.717	0.636	0.599	-3.5	-3.3	-4.1	-3.2	-1.6	-1.8	1	48	16.8242	2.27	1.17	125	490	2	0.44	75	102.6	106	71	Patients
3772	SpA	Male	<50	30-49	18.5~23.9	Deficiency	Elevated	Score Lower Than Expected	Abnormal	Elevated	No	No	Male	Male	No	No	No	No	No	No	Yes	No	No	Yes	0.683	0.634	0.7	-3.9	-2.4	-2.5	-3.7	-1.7	-1.5	3	45	23.255	2	1.54	125	457	0.41	0.06	23	70.7	107	37.5	Patients
4130	SpA	Male	<50	30-49	<18.5	Deficiency	Elevated	Score Lower Than Expected	Abnormal	Elevated	No	No	Male	Male	No	No	No	No	No	No	No	No	No	No	0.991	0.628	0.743	-0.9	-2.2	-2.2	-0.9	-2	-2.1	18	30	17.3061	2.26	1.1	69	346	2.1	0.43	75	156.8	86	51.75	Patients
3841	SpA	Male	≥50	50-69	<18.5	Deficiency	Elevated	Osteoporosis	Abnormal	Elevated	No	No	Male	No	No	Yes	No	No	No	Yes	No	No	No	Yes	0.778	0.502	0.543	-2.6	-3.1	-3.3	-2	-2.1	-2.8	21	61	16.6493	2.01	0.91	53	292	1.22	0.21	51	13.5	34	40	Patients
1883	SpA	Female	≥50	50-69	24~27.9	Deficiency	Elevated	Osteopenia	Abnormal	Elevated	No	No	Yes	Menopause	No	Yes	No	No	No	No	No	No	No	No	0.824	0.643	0.72	-2	-1.9	-1.8	-0.1	-0.3	-0.5	5.6	66	26.6193	2.42	0.86	60	333	1.44	0.28	38	9.3	23	23	Patients
2154	SpA	Female	<50	30-49	<18.5	Deficiency	Elevated	Osteoporosis	Abnormal	Elevated	No	No	Yes	Early Menopause,≤45	No	No	No	No	No	No	No	1 Type cDMARDs	Yes	Yes	0.639	0.63	0.773	-3.6	-2	-1.2	-4.2	-2.1	-1.9	6	43	17.3333	2.08	1.17	54	212	1.48	0.45	63	156.8	106	52	Patients
2789	SpA	Female	<50	30-49	24~27.9	Deficiency	Elevated	Osteopenia	Abnormal	Elevated	No	No	Yes	Menopause	No	No	No	No	No	No	Yes	No	No	Yes	0.823	0.786	0.827	-2	-0.6	-0.9	-1.4	0.1	-0.5	0.25	49	25.3906	2.28	1.41	57	286	1.25	0.18	45	117.93	108	32	Patients
2879	SpA	Female	≥50	50-69	18.5~23.9	Deficiency	Normal	Osteopenia	Abnormal	Elevated	No	No	Yes	Menopause	No	No	No	No	No	No	No	No	Yes	Yes	0.895	0.763	0.894	-1.7	-0.8	-0.4	-0.7	0.1	0.2	22	52	19.1467	2.25	1.15	60	254	1.23	0.26	69	4.6	61	69	Patients
3303	SpA	Female	<50	30-49	18.5~23.9	Deficiency	Normal	Osteoporosis	Abnormal	Normal	No	No	Yes	Early Menopause,≤45	No	No	No	No	No	No	No	No	No	Yes	0.669	0.558	0.721	-3.4	-2.6	-1.8	-3.1	-2.3	-1.6	0.5	43	19.9219	2.13	1.11	87	302	1.3	0.27	33	0.6	7	64	Patients
3794	SpA	Female	≥50	50-69	24~27.9	Normal	Elevated	Normal	Normal	Elevated	No	No	Yes	Menopause	Yes	Yes	Yes	No	No	No	Yes	No	No	No	0.88	0.855	1.026	-1	0.5	0.9	0.2	1.6	1.6	9	56	24.0346	2.06	1.54	70	395	1.49	0.31	67	17.1	23	84.1667	Patients
3978	SpA	Female	≥50	≥70	<18.5	Deficiency	Normal	Osteopenia	Abnormal	Elevated	No	No	Yes	Menopause	No	No	No	No	No	No	No	No	No	No	0.776	0.729	0.802	-2.3	-1.1	-1.2	0.3	1.2	0.8	4	79	17.313	2.23	1.06	56	247	1.33	0.24	70	0.9	39	57	Patients
3987	SpA	Female	<50	30-49	18.5~23.9	Deficiency	Elevated	Osteopenia	Abnormal	Elevated	No	No	Yes	Early Menopause,≤45	No	No	No	No	No	No	No	No	No	No	0.951	0.672	0.817	-0.8	-2	-1.4	-0.4	-1.6	-1.1	10	44	21.9363	2.13	1.11	82.6	560	0.92	0.37	48	5.1	34	53	Patients
4123	SpA	Female	≥50	50-69	≥28	Deficiency	Normal	Osteoporosis	Abnormal	Elevated	No	No	Yes	Menopause	No	Yes	No	No	No	No	No	No	No	No	0.784	0.736	0.879	-2.6	-1.3	-0.7	-1.2	0	0.3	3	60	28.8889	2.39	0.96	55	436	1.13	0.29	42	1.3	41	68	Patients
24	SpA	Male	≥50	50-69	18.5~23.9	Deficiency	Elevated	Osteoporosis	Abnormal	Elevated	Ever or current	Ever or current	Male	Male	No	No	Yes	Yes	No	No	No	1 Type cDMARDs	No	Yes	0.703	0.531	0.638	-3.5	-2.9	-2.6	-3.1	-2.1	-2.3	0.25	53	22.8571	2.4	0.98	88	421	1.53	0.3	51	18.6	39	36	Patients
1661	SpA	Male	≥50	50-69	<18.5	Deficiency	Normal	Osteoporosis	Abnormal	Elevated	Ever or current	No	Male	Male	No	No	No	No	No	No	Yes	1 Type cDMARDs	No	Yes	0.755	0.496	0.655	-3.1	-3.2	-2.5	-2.3	-2.2	-2	5	63	17.6898	2.52	1.38	160.6	478	1.53	0.34	82	1	77	73	Patients
1717	SpA	Male	≥50	50-69	24~27.9	Normal	Elevated	Osteopenia	Abnormal	Elevated	No	No	Male	Male	Yes	No	No	No	No	No	Yes	1 Type cDMARDs	No	Yes	0.86	0.69	0.774	-1.9	-1.8	-1.7	-1.1	-0.6	-1.1	1.3	67	25.3934	2.09	1	58	197	0.65	0.12	61	69.6	98	76	Patients
1967	SpA	Male	≥50	50-69	18.5~23.9	Deficiency	Normal	Osteopenia	Abnormal	Normal	Ever or current	Ever or current	Male	Male	No	No	No	No	No	No	No	1 Type cDMARDs	No	No	0.941	0.749	0.933	-1.4	-1.3	-0.7	-0.8	-0.4	-0.2	1	58	22.0932	2.23	1.19	71	417	0.65	0.17	34	0.4	2	38	Patients
2030	SpA	Male	≥50	50-69	18.5~23.9	Deficiency	Elevated	Osteopenia	Abnormal	Elevated	No	No	Male	Male	No	Yes	Yes	No	No	No	No	No	No	No	0.829	0.599	0.72	-2.4	-2.4	-2.1	-1.6	-1.4	-1.5	1.5	66	18.7783	2.34	1.31	80	412	1.28	0.39	55	5.2	16	24	Patients
2241	SpA	Male	≥50	50-69	18.5~23.9	Deficiency	Normal	Osteoporosis	Abnormal	Normal	Ever or current	No	Male	Male	Yes	No	No	No	No	No	No	No	No	Yes	0.738	0.688	0.881	-3.2	-1.8	-1	-2.6	-0.8	-0.6	14	60	23.3355	2.27	1.35	77	254	1.17	0.23	26	1.5	5	43	Patients
2656	SpA	Male	≥50	50-69	24~27.9	Normal	Normal	Normal	Normal	Normal	Ever or current	Ever or current	Male	Male	No	No	No	No	No	No	No	No	No	Yes	1.011	0.997	1.069	0.4	0.5	0.9	0.7	1.3	0.3	20	50	25.5296	2.39	1.22	83	383	1.06	0.2	54	0.7	4	90	Patients
2825	SpA	Male	≥50	50-69	24~27.9	Deficiency	Elevated	Osteopenia	Abnormal	Elevated	No	No	Male	Male	No	No	No	No	No	No	No	1 Type cDMARDs	Yes	Yes	0.98	0.678	0.767	-1.2	-1.8	-1.8	-0.8	-1.1	-1.4	15	52	26.2346	2.22	1.1	53	357	1.43	0.5	67	38.9	53	28	Patients
3423	SpA	Male	≥50	50-69	24~27.9	Normal	Elevated	Osteopenia	Abnormal	Elevated	No	No	Male	Male	No	No	No	No	No	No	No	No	No	No	0.887	0.816	0.855	-1.9	-0.6	-1	-1.4	0.3	-0.5	1	60	27.4717	2.23	1.29	128	377	0.82	0.09	34	190.3	103	75	Patients
3721	SpA	Male	≥50	50-69	≥28	Deficiency	Normal	Osteoporosis	Abnormal	Elevated	No	No	Male	Male	No	Yes	No	No	No	No	No	No	No	Yes	0.908	0.649	0.748	-1.9	-2.7	-2.4	-1	-1.5	-1.8	1	69	30.1038	2.39	1.24	56	308	0.64	0.26	29	1.5	17	39	Patients
3800	SpA	Male	≥50	50-69	<18.5	Deficiency	Normal	Osteoporosis	Abnormal	Elevated	No	No	Male	Male	No	Yes	No	No	No	No	No	No	No	Yes	0.692	0.692	0.855	-3	-1.3	-0.6	-2.2	-0.6	-0.2	39	69	17.7154	2.08	1.07	57	231	0.57	0.07	14	1.1	119	61	Patients
3952	SpA	Male	≥50	50-69	18.5~23.9	Deficiency	Elevated	Osteopenia	Abnormal	Elevated	Ever or current	No	Male	Male	No	No	No	No	No	No	No	No	No	Yes	0.846	0.672	0.782	-2.2	-1.9	-1.6	-1.7	-1.1	-1.2	7	55	23.4375	2.47	1.43	116.5	379	1.3	0.15	66	190.3	86	32	Patients
3985	SpA	Male	≥50	50-69	24~27.9	Deficiency	Normal	Osteoporosis	Abnormal	Elevated	No	No	Male	Male	No	Yes	No	No	No	No	No	No	No	Yes	0.713	0.601	0.781	-3.1	-2.4	-1.4	-2.2	-1.2	-0.8	1	69	23.9512	2.29	1.51	116.5	559	1.13	0.21	49	1.9	48	57	Patients
4129	SpA	Male	≥50	50-69	≥28	Deficiency	Elevated	Osteoporosis	Abnormal	Elevated	No	No	Male	Male	No	No	No	No	No	No	No	No	No	No	0.7	0.629	0.832	-2.8	-2.1	-1	-2.3	-1.2	-0.6	23	56	29.3878	2.14	1.47	60	272	1.35	0.23	56	11.8	49	29	Patients
5004	SpA	Male	<50	30-49	<18.5	Deficiency	Elevated	Score Lower Than Expected	Abnormal	Elevated	No	No	Male	Male	No	No	No	No	No	No	No	1 Type cDMARDs	No	Yes	0.798	0.495	0.494	-2.7	-3.2	-3.6	-2.7	-2.9	-3.5	0.7	33	14.3426	1.89	1.02	39	211	1.21	0.29	54	72	104	36	Patients
5005	SpA	Male	<50	≥70	≥28	Deficiency	Normal	Normal	Normal	Normal	No	No	Male	Male	No	No	No	No	No	No	No	1 Type cDMARDs	No	Yes	1.133	0.954	1.001	0.2	0.2	-0.2	0.2	0.3	-0.2	13	28	28.0404	2.54	1.13	60	411	1.57	0.27	45	4.5	13	73.7	Patients
2668	SSc	Female	≥50	50-69	18.5~23.9	Deficiency	Normal	Normal	Normal	Normal	No	No	Not Yet	No	No	No	No	Yes	No	No	Yes	No	Yes	No	0.958	0.724	0.882	-0.8	-1.1	-0.5	0.1	-0.2	0.1	40	52	19.1111	2.24	1.41	68.5	425	1.06	0.21	46	0.8	15	50	Patients
2821	SSc	Female	<50	30-49	18.5~23.9	Deficiency	Normal	Normal	Normal	Normal	No	No	Not Yet	No	No	No	No	No	No	No	Yes	1 Type cDMARDs	Yes	No	0.988	0.815	0.977	-0.5	-0.3	0.3	-0.2	0	0.5	1	41	23.6244	2.25	1.25	70	268	0.79	0.31	47	1.4	11	73	Patients
2991	SSc	Female	<50	30-49	18.5~23.9	Deficiency	Normal	Normal	Normal	Normal	No	No	Not Yet	No	Yes	No	No	No	No	No	Yes	1 Type cDMARDs	No	No	0.916	0.623	0.855	-1.2	-2	-0.7	-0.7	-1.5	-0.4	2	46	23.833	2.43	1.03	58	291	0.94	0.23	39	2.6	12	42	Patients
3212	SSc	Female	<50	30-49	18.5~23.9	Normal	Normal	Normal	Normal	Elevated	No	No	Not Yet	No	No	No	No	No	No	No	Yes	2 Types cDMARDs	No	No	1.047	0.672	0.786	0	-1.6	-1.6	0.1	-1.4	-1.2	0.3	35	21.4844	2.28	1.37	43	249	0.9	0.41	15	2.8	33	86	Patients
3723	SSc	Female	<50	30-49	18.5~23.9	Normal	Normal	Normal	Normal	Elevated	No	No	Not Yet	No	No	No	No	No	No	No	No	No	No	No	0.852	0.676	0.811	-1.8	-1.6	-1.1	-1.5	-1.3	-0.9	0.25	42	23.7332	2.29	1.29	55	357	1.19	0.24	55	0.8	33	77	Patients
4001	SSc	Female	<50	30-49	18.5~23.9	Normal	Elevated	Normal	Normal	Normal	No	No	Not Yet	No	No	No	No	No	No	No	No	No	No	No	0.924	0.72	0.877	-0.9	-1	-0.5	-0.4	-0.5	-0.2	8	45	20.8117	2.48	1.26	50	286	0.62	0.07	25	14.3	14	82	Patients
1644	SSc	Male	<50	30-49	18.5~23.9	Normal	Elevated	Normal	Normal	Elevated	Ever or current	Ever or current	Male	Male	No	No	Yes	Yes	No	No	Yes	No	No	Yes	0.89	0.754	0.878	-1.8	-1.3	-1	-1.8	-0.9	-0.9	2.4	36	19.5918	2.17	1.12	78	461	1.14	0.17	57	84.9	108	76	Patients
1759	SSc	Male	<50	30-49	18.5~23.9	Normal	Normal	Normal	Normal	Normal	Ever or current	Ever or current	Male	Male	No	No	No	No	No	No	Yes	2 Types cDMARDs	No	No	0.878	0.612	0.737	-1.9	-2.3	-2	-1.8	-1.8	-1.7	2.5	42	18.6851	2.49	1.11	39	377	1.31	0.27	30	3.1	5	88.3333	Patients
2550	SSc	Male	<50	<30	24~27.9	Deficiency	Normal	Normal	Normal	Normal	No	No	Male	Male	No	No	No	Yes	No	No	Yes	2 Types cDMARDs	No	Yes	0.96	0.841	0.821	-1.2	-0.7	-1.4	-1.2	-0.6	-1.4	2	27	24.3072	2.46	1.14	77.4	509	1.13	0.26	66	0	4	74	Patients
1000	SSc	Female	<50	30-49	18.5~23.9	Normal	Elevated	Score Lower Than Expected	Abnormal	Elevated	No	No	Not Yet	No	No	No	No	No	No	No	Yes	2 Types cDMARDs	No	No	0.73	0.603	0.739	-2.6	-2.2	-1.7	-2.6	-2.1	-1.6	11	31	19.1467	2.17	1.01	46	260	1.4	0.29	44	7.1	20	76	Patients
1687	SSc	Female	<50	<30	<18.5	Deficiency	Normal	Score Lower Than Expected	Abnormal	Normal	No	No	Not Yet	No	No	No	Yes	No	No	No	Yes	1 Type cDMARDs	No	No	0.805	0.591	0.733	-2.2	-2.3	-1.7	-2.1	-2.3	-1.7	1.5	25	18.3143	2.44	1.18	50	275	0.62	0.07	28	1	9	43	Patients
1704	SSc	Female	<50	30-49	18.5~23.9	Deficiency	Elevated	Score Lower Than Expected	Abnormal	Elevated	No	No	Not Yet	No	No	No	No	No	No	No	Yes	1 Type cDMARDs	Yes	No	0.895	0.547	0.707	-1.4	-2.7	-1.9	-1.2	-2.5	-1.8	4	37	20.9321	2.3	1.22	34	227	1.07	0.22	41	13.7	56	39	Patients
3431	SSc	Male	<50	30-49	24~27.9	Deficiency	Normal	Score Lower Than Expected	Abnormal	Normal	No	No	Male	Male	No	No	No	No	No	No	No	No	No	No	0.745	0.682	0.862	-2.3	-1.3	-0.4	-2	-0.7	-0.2	3.72727	44	27.6361	2.3	1.37	73	144	0.64	0.15	21	0.4	10	73	Patients
3795	SSc	Male	<50	30-49	18.5~23.9	Deficiency	Elevated	Score Lower Than Expected	Abnormal	Elevated	No	No	Male	Male	No	No	No	No	No	No	Yes	No	No	Yes	0.83	0.747	0.867	-2.4	-1.6	-1.2	-2.3	-1	-0.9	1	42	22.8571	2.25	1.21	71	246	1.15	0.13	68	8	33	71	Patients
18	SSc	Female	≥50	50-69	18.5~23.9	Deficiency	Elevated	Osteopenia	Abnormal	Normal	No	No	Yes	Menopause	No	No	No	No	No	No	Yes	2 Types cDMARDs	No	No	0.925	0.741	0.861	-1.1	-1	-0.7	-0.1	0.1	0	3	54	23.4375	2.36	1.54	53	314	1.03	0.27	61	6.6	18	38	Patients
25	SSc	Female	≥50	50-69	18.5~23.9	Deficiency	Normal	Osteoporosis	Abnormal	Normal	No	No	Yes	Menopause	No	No	No	No	No	No	Yes	No	Yes	Yes	0.6	0.547	0.662	-4.1	-2.7	-2.3	-3.1	-1.8	-0.7	4.3	53	19.3685	2.37	1.22	38	319	1.04	0.24	33	1.4	7	57	Patients
1666	SSc	Female	≥50	50-69	24~27.9	Deficiency	Elevated	Osteoporosis	Abnormal	Elevated	No	No	Yes	Menopause	Yes	No	Yes	No	No	No	Yes	No	No	No	0.715	0.541	0.688	-2.8	-2.9	-2.1	-1.8	-1.8	-1.5	12	53	27.6888	1.94	0.46	55.8	385	1.41	0.3	45	35.6	88	69	Patients
1669	SSc	Female	<50	30-49	18.5~23.9	Normal	Elevated	Osteoporosis	Abnormal	Elevated	No	No	Yes	Early Menopause,≤45	No	No	No	No	No	No	No	1 Type cDMARDs	No	No	0.748	0.52	0.586	-2.7	-3	-2.9	-2.5	-2.7	-2.8	15.3	37	20.4294	2.17	1.41	57.8	310	1.18	0.24	57	67.39	32	76	Patients
1711	SSc	Female	≥50	50-69	18.5~23.9	Deficiency	Elevated	Severe Osteoporosis	Abnormal	Elevated	No	No	Yes	Menopause	Yes	No	Yes	No	Yes	No	Yes	2 Types cDMARDs	No	No	0.638	0.601	0.546	-3.7	-2.2	-3.2	-2.7	-1.2	-2.6	7	54	19.5312	2.17	0.81	24	292	1.02	0.2	55	38.6	50	55	Patients
1739	SSc	Female	≥50	50-69	18.5~23.9	Deficiency	Elevated	Osteoporosis	Abnormal	Elevated	No	No	Yes	Menopause	No	No	Yes	No	No	No	Yes	No	Yes	No	0.518	0.427	0.481	-4.8	-3.8	-3.8	-3.1	-2.3	-2.6	20	64	18.902	2.36	1.14	62	228	1.46	0.25	46	9.4	29	53	Patients
2048	SSc	Female	≥50	50-69	<18.5	Deficiency	Normal	Osteoporosis	Abnormal	Normal	No	No	Yes	Menopause	No	No	No	No	No	No	Yes	2 Types cDMARDs	Yes	No	0.717	0.551	0.63	-3	-2.7	-2.6	-2.1	-1.8	-2	12	51	16.8802	2.23	1.2	77	248	0.77	0.14	35	0.5	11	48	Patients
2261	SSc	Female	≥50	50-69	18.5~23.9	Normal	Elevated	Osteoporosis	Abnormal	Elevated	No	No	Yes	Menopause	Yes	Yes	Yes	No	No	No	Yes	1 Type cDMARDs	No	No	0.69	0.576	0.757	-3.2	-2.5	-1.5	-1.7	-1.1	-0.4	1	62	23.6244	2.08	1.45	65	371	0.57	0.1	21	17.7	79	97	Patients
2266	SSc	Female	≥50	50-69	<18.5	Deficiency	Normal	Osteoporosis	Abnormal	Normal	No	No	Yes	Menopause	No	No	No	No	No	No	Yes	1 Type cDMARDs	No	Yes	0.726	0.642	0.778	-2.9	-1.9	-1.3	-1.9	-0.8	-0.7	5	54	18.0662	2.35	1.29	75	234	0.8	0.26	32	0.2	13	29	Patients
2496	SSc	Female	<50	30-49	18.5~23.9	Deficiency	Normal	Osteoporosis	Abnormal	Normal	No	No	Yes	Menopause	No	No	No	No	No	No	Yes	2 Types cDMARDs	No	No	0.743	0.53	0.689	-3.1	-2.9	-2.1	-2.4	-2.2	-1.7	3	48	21.8787	2.29	1.24	50	344	1.11	0.17	50	3	18	29	Patients
2538	SSc	Female	≥50	50-69	<18.5	Normal	Normal	Osteoporosis	Abnormal	Elevated	No	No	Yes	Menopause	No	Yes	No	No	No	No	Yes	1 Type cDMARDs	No	No	0.773	0.658	0.656	-2.5	-1.7	-2.3	-1.2	-0.5	-1.5	2.6	58	16.0231	2.4	1.17	39.7	322	1	0.24	73	0	20	77	Patients
2574	SSc	Female	≥50	≥70	18.5~23.9	Deficiency	Normal	Osteoporosis	Abnormal	Normal	No	No	Yes	Menopause	No	Yes	No	No	No	No	Yes	1 Type cDMARDs	No	No	0.595	0.458	0.639	-4.1	-3.5	-2.5	-1.9	-1.6	-0.9	8.5	72	22.2222	2.04	0.8	80	272	0.99	0.21	61	3.1	12	27	Patients
2590	SSc	Female	≥50	50-69	18.5~23.9	Deficiency	Normal	Osteopenia	Abnormal	Elevated	No	No	Yes	Menopause	No	No	No	No	No	No	Yes	2 Types cDMARDs	No	No	0.809	0.671	0.886	-2.2	-1.6	-0.5	-0.7	-0.3	0.6	2.6	61	21.2279	2.57	1.99	74	243	1.14	0.33	64	1.8	30	52	Patients
2650	SSc	Female	≥50	50-69	<18.5	Deficiency	Normal	Osteoporosis	Abnormal	Normal	No	No	Yes	Menopause	No	No	Yes	No	No	No	No	2 Types cDMARDs	No	No	0.748	0.602	0.691	-2.7	-2.2	-2.1	-1.9	-1.4	-1.5	2	51	17.9688	2.2	1.44	66	280	1	0.19	40	0.7	10	25	Patients
2798	SSc	Female	≥50	50-69	24~27.9	Deficiency	Elevated	Osteoporosis	Abnormal	Elevated	No	No	Yes	Menopause	No	No	Yes	No	No	No	No	No	Yes	No	0.557	0.379	0.538	-4.5	-4.2	-3.3	-2.6	-2.6	-2	7	66	24.1415	2.5	1.21	64.1	343	1.57	0.36	75	24.8	82	57	Patients
2865	SSc	Female	≥50	50-69	24~27.9	Deficiency	Elevated	Osteopenia	Abnormal	Normal	No	No	Yes	Menopause	No	No	No	No	No	No	Yes	1 Type cDMARDs	Yes	No	0.811	0.601	0.799	-2.1	-2.2	-1.2	-1	-1.1	-0.4	10	56	26.0375	2.38	1.42	70	234	1.68	0.38	45	13.2	18	70	Patients
2888	SSc	Female	≥50	50-69	24~27.9	Deficiency	Normal	Osteoporosis	Abnormal	Normal	No	No	Yes	Menopause	No	Yes	Yes	No	No	No	Yes	1 Type cDMARDs	No	Yes	0.687	0.59	0.757	-3.3	-2.3	-1.5	-1.4	-0.7	-0.2	10	66	24.9989	2.36	1.02	50	276	0.77	0.22	43	3	13	62	Patients
2936	SSc	Female	≥50	50-69	≥28	Deficiency	Normal	Osteoporosis	Abnormal	Normal	No	No	Yes	Early Menopause,≤45	No	No	No	No	No	No	Yes	3 Types cDMARDs	No	No	0.63	0.61	0.755	-3.8	-2.2	-1.5	-2.5	-1	-0.7	7	57	31.25	2.37	1.4	49.9	214	0.92	0.29	41	0.2	6	62	Patients
3199	SSc	Female	<50	30-49	24~27.9	Normal	Normal	Osteopenia	Abnormal	Normal	No	No	Yes	Early Menopause,≤45	No	No	No	No	No	No	Yes	1 Type cDMARDs	No	No	0.808	0.609	0.863	-2.2	-2.2	-0.6	-1.9	-1.8	-0.4	5.5	42	24.6904	2.46	1.19	75	264	1.25	0.21	41	2.9	6	80	Patients
3260	SSc	Female	≥50	50-69	24~27.9	Deficiency	Normal	Osteopenia	Abnormal	Normal	No	No	Yes	Menopause	No	No	No	No	No	No	Yes	1 Type cDMARDs	Yes	No	0.81	0.68	0.798	-2.2	-1.5	-1.2	-1.5	-0.9	-0.8	0.8	59	24.9199	2.43	1.41	44.6	281	1.11	0.4	55	0.3	17	57	Patients
3283	SSc	Female	≥50	50-69	18.5~23.9	Deficiency	Elevated	Osteoporosis	Abnormal	Elevated	No	No	Yes	Menopause	No	No	No	Yes	No	No	Yes	2 Types cDMARDs	No	No	0.723	0.645	0.804	-2.9	-1.8	-1.1	-1.5	-0.5	0.1	5	61	23.8751	2.53	0.93	102.1	504	1.87	0.37	79	53	77	70	Patients
3471	SSc	Female	≥50	50-69	18.5~23.9	Normal	Elevated	Osteopenia	Abnormal	Normal	No	No	Yes	Menopause	No	No	No	No	No	No	Yes	No	No	No	0.872	0.664	0.784	-1.2	-1.7	-1.3	0.1	-0.7	-0.5	3.36364	58	21.8724	2.31	1	50.2	241	0.44	0.12	32	14.7	1	88.3333	Patients
3509	SSc	Female	≥50	50-69	18.5~23.9	Deficiency	Normal	Osteopenia	Abnormal	Elevated	No	No	Yes	Menopause	No	No	No	No	No	No	Yes	No	No	No	0.852	0.712	0.831	-1.1	-1	-0.7	-0.1	-0.1	0	1.36364	54	23.44	2.28	1.25	69	421	1.35	0.28	70	0.6	30	69	Patients
3755	SSc	Female	<50	30-49	18.5~23.9	Deficiency	Normal	Osteopenia	Abnormal	Elevated	No	No	Yes	Menopause	No	No	No	No	No	No	Yes	No	No	No	0.913	0.768	0.854	-1.5	-0.7	-0.7	-0.8	-0.1	-0.3	0.5	48	21.875	2.46	1.09	70	475.1	1.21	0.2	50	0.6	41	41	Patients
3895	SSc	Female	≥50	50-69	18.5~23.9	Normal	Elevated	Normal	Normal	Elevated	No	No	Yes	Menopause	No	No	No	No	No	No	No	No	No	No	0.986	0.815	0.846	-0.5	-0.3	-0.1	1.1	1.1	1	4.27273	62	20.7031	2.09	0.94	57	309	1.42	0.29	56	111	140.1	93.3333	Patients
3920	SSc	Female	≥50	50-69	18.5~23.9	Normal	Elevated	Osteopenia	Abnormal	Elevated	No	No	Yes	Menopause	No	No	No	No	No	No	No	No	No	No	0.846	0.729	0.878	-1.7	-1	-0.4	-1	-0.3	0	1	50	22.6003	1.82	1.04	55	233	0.98	0.25	28	58.9	51	94	Patients
2948	SSc	Male	≥50	50-69	24~27.9	Normal	Elevated	Osteoporosis	Abnormal	Normal	No	No	Male	Male	No	No	Yes	No	No	No	Yes	1 Type cDMARDs	No	No	0.772	0.717	0.886	-2.9	-1.6	-1	-2.1	-0.5	-0.4	0.5	60	25.3906	2.44	1.41	92	301	0.91	0.22	52	21.6	9	83.3333	Patients
3	SSc	Male	≥50	50-69	<18.5	Deficiency	Elevated	Osteoporosis	Abnormal	Elevated	No	No	Male	Male	No	No	Yes	No	No	No	Yes	2 Types cDMARDs	No	No	0.707	0.538	0.581	-3.5	-2.9	-3	-2.9	-1.9	-2.6	0.5	59	18.1075	2.2	1.31	74	255	0.9	0.18	28	7.7	19	61	Patients
1651	SSc	Male	≥50	50-69	24~27.9	Deficiency	Normal	Osteopenia	Abnormal	Elevated	No	No	Male	Male	No	No	No	No	No	No	No	No	No	No	0.914	0.638	0.817	-1.6	-2.1	-1.4	-1.2	-1.4	-1.1	5	51	24.5675	2.35	1.12	70	358	1.02	0.23	44	2.33	20	69	Patients
1664	SSc	Male	≥50	50-69	18.5~23.9	Deficiency	Normal	Osteoporosis	Abnormal	Elevated	No	No	Male	Male	No	No	Yes	No	No	No	No	No	No	No	0.879	0.542	0.723	-1.9	-2.9	-2.1	-1.1	-1.7	-1.5	23	68	20.0692	2.09	0.74	46.8	317	0.49	0.26	15	1.3	26	73	Patients
1757	SSc	Male	≥50	50-69	18.5~23.9	Normal	Normal	Normal	Normal	Elevated	Ever or current	Ever or current	Male	Male	Yes	No	Yes	No	No	No	Yes	2 Types cDMARDs	No	No	0.998	0.911	0.931	-0.7	-0.1	-0.7	-0.1	0.8	-0.3	1.3	57	19.8413	2.39	0.03	59	376	1.14	0.45	34	2.9	44	75	Patients
2739	SSc	Male	≥50	50-69	18.5~23.9	Deficiency	Elevated	Osteopenia	Abnormal	Elevated	Ever or current	Ever or current	Male	Male	No	Yes	No	Yes	No	No	Yes	No	No	Yes	0.83	0.597	0.736	-2	-2.4	-2	-1.5	-1.6	-1.6	8	56	19.4674	2.42	1.71	230	658	0.96	0.24	30	71.3	110	45	Patients
3370	SSc	Male	≥50	50-69	18.5~23.9	Normal	Elevated	Osteopenia	Abnormal	Normal	Ever or current	Ever or current	Male	Male	No	No	No	No	No	No	No	No	No	No	1.064	0.757	0.847	1	-1.6	-0.7	1.5	-0.7	-0.3	3.63636	69	22.2041	2.34	1.14	77.8	311	0.74	0.17	43	8.8	14	94.1667	Patients
3460	SSc	Male	≥50	50-69	18.5~23.9	Normal	Elevated	Osteopenia	Abnormal	Elevated	Ever or current	Ever or current	Male	Male	No	No	No	No	No	No	Yes	No	No	No	0.891	0.782	1.015	-1.2	-0.5	0.7	-0.5	0.5	1.2	1.59091	64	23.1834	2.47	1.41	60	195	1.3	0.28	59	95.36	64	88.3333	Patients
3695	SSc	Male	≥50	50-69	18.5~23.9	Deficiency	Elevated	Osteoporosis	Abnormal	Normal	No	No	Male	Male	No	Yes	No	No	No	No	No	No	No	No	0.639	0.637	0.926	-3.8	-2	-0.1	-3.2	-1.1	0.2	3.09091	59	23.5294	2.29	1.37	49	321	1.28	0.31	65	12.4	11	74	Patients
3947	SSc	Male	≥50	50-69	18.5~23.9	Normal	Elevated	Osteoporosis	Abnormal	Elevated	No	No	Male	Male	No	Yes	No	No	No	No	Yes	No	No	No	0.729	0.707	0.85	-3.2	-1.8	-1.3	-2.7	-0.9	-0.9	2.18182	56	20.7612	2.19	1.51	74	413	0.98	0.25	45	7.3	31	86	Patients
5001	SSc	Female	≥50	50-69	18.5~23.9	Normal	Normal	Osteopenia	Abnormal	Normal	No	No	Yes	Menopause	No	No	No	No	No	No	No	No	No	No	0.803	0.594	0.742	-2.2	-2.3	-1.6	-1.4	-1.5	-1.1	1.3	50	20.83	2.39	1.22	73	323	1.16	0.23	41	4.3	13	79	Patients
6002	HC	Female	≥50		24~27.9	Normal		Osteoporosis	Abnormal		No	No	Yes	Menopause	Yes	Yes	Yes	No	No	No	No	No	No	No	0.862	0.655	0.773	-2.7	-2.8	-1.9	0.2	-0.7	-0.4		67	24.974	2.4		74	352						89	HC
6003	RA	Female	≥50		18.5~23.9	Normal	Normal	Osteoporosis	Abnormal	Elevated	No	No	Yes	Menopause	No	Yes	No	No	No	No	No	2 Types cDMARDs	No	Yes	0.686	0.509	0.522	-4.1	-3.8	-3.9	-0.5	-0.9	-1.3	30	78	21.9261	2.52	1.35	61	278				0.58	55	88.8576	Patients
6004	HC	Female	≥50		18.5~23.9	Deficiency		Osteoporosis	Abnormal		No	No	Yes	Menopause	No	Yes	Yes	No	No	No	No	No	No	Yes	0.794	0.696	0.776	-3.2	-2.5	-1.8	0	0	0		66	21.2084	2.30	1.65	105.1	399.8						43.9795	HC
6005	HC	Female	≥50		18.5~23.9	Normal		Osteopenia	Abnormal		No	No	Yes	Menopause	Yes	Yes	No	No	No	No	No	No	No	No	1.182	0.855	0.96	0	-1.3	-0.4	3.1	1.3	1.3		63	22.3543	2.50		54	333						76	HC
6007	HC	Female	≥50		24~27.9	Deficiency		Osteopenia	Abnormal		No	No	Yes	Menopause	No	Yes	Yes	No	No	No	No	No	No	No	1.075	0.739	0.933	-0.9	-2.2	-0.6	0.4	-0.9	0.1		54	26.1427	2.48		37.2	274.8						58	HC
6008	HC	Female	≥50		18.5~23.9	Deficiency		Osteoporosis	Abnormal		No	No	Yes	Early Menopause,≤45	No	No	No	No	No	No	No	No	No	Yes	0.506	0.608	0.615	-5.6	-3.1	-3.1	-2.2	-0.6	-1.1		67	22.4444	2.30	1.02	63	207						64	HC
6009	HC	Female	≥50		<18.5	Deficiency		Osteoporosis	Abnormal		No	No	Yes	Menopause	No	Yes	No	No	No	No	No	No	No	Yes	0.793	0.742	0.659	-3.2	-2.1	-2.8	0.8	0.9	-0.4		70	17.898	2.5	1.17	41	315						53.9136	HC
6010	SLE	Female	≥50		24~27.9	Normal	Normal	Osteoporosis	Abnormal	Elevated	No	No	Yes	Menopause	No	No	No	No	No	No	Yes	1 Type cDMARDs	No	No	0.774	0.685	0.663	-3.6	-2.5	-2.7	-2.2	-1.3	-1.9	2	55	26.0519	2.4	1.63	78	355				2.84	37	86	Patients
6011	RA	Female	≥50		18.5~23.9	Deficiency	Elevated	Osteopenia	Abnormal	Elevated	No	No	Yes	Menopause	No	No	No	No	No	No	Yes	1 Type cDMARDs	No	Yes	0.965	0.896	0.963	-1.8	-1	-0.4	-0.3	0.6	0.6	15	51	20.3856	2.40	1.07	52	253				5.5	58	53	Patients
6012	OA	Female	≥50		18.5~23.9	Deficiency	Normal	Severe Osteoporosis	Abnormal	Normal	No	No	Yes	Menopause	No	No	Yes	No	Yes	No	No	No	No	No	0.809	0.601	0.667	-3.1	-3.1	-2.7	0.1	-0.5	-0.5	4	78	22.8624	2.50	1.33	73	423					15	68	Patients
6013	RA	Female	≥50		≥28	Normal	Normal	Osteopenia	Abnormal	Elevated	No	No	Yes	Menopause	Yes	Yes	Yes	Yes	No	No	No	2 Types cDMARDs	No	No	0.978	0.966	0.936	-1.7	-0.5	-0.6	0.1	1.3	0.3	3	63	29.6894	2.70	1.67	83	617				0.78	32	78.1498	Patients
6014	HC	Male	≥50		18.5~23.9	Normal		Normal	Normal		No	No	Male	Male	No	No	No	No	No	No	No	No	No	Yes	1.064	0.901	0.913	-1	-1	-0.7	0.9	1	0.3		78	20.6193	2.10		84	364						79	HC
6015	HC	Female	<50		18.5~23.9	Deficiency		Osteoporosis	Abnormal		No	No	Yes	Early Menopause,≤45	No	No	No	No	No	No	No	No	No	No	1.053	0.746	0.662	-1.1	-2.1	-2.7	-0.2	-1	-2.7		48	21.1553	2.30	1.31	59	281						72	HC
6016	SLE	Female	≥50		18.5~23.9	Normal	Normal	Osteopenia	Abnormal	Normal	No	No	Yes	Menopause	No	Yes	No	No	No	No	Yes	3 Types cDMARDs	No	Yes	0.98	0.699	0.781	-1.6	-2.4	-1.8	0.7	-0.5	-0.4	17	54	19.6506	2.3	1.11	46	170				2.2	4	75	Patients
6017	HC	Male	≥50		24~27.9	Deficiency		Normal	Normal		No	No	Male	Male	No	No	No	No	No	No	No	No	No	No	1.563	1.193	1.394	3.2	1.1	3.1	4.6	2.6	3.4		61	24.977			90	440						74	HC
6018	OA	Female	≥50		18.5~23.9	Deficiency	Elevated	Osteoporosis	Abnormal	Normal	No	No	Yes	Menopause	Yes	Yes	No	No	No	No	Yes	No	No	No	0.784	0.582	0.658	-3.3	-3.3	-2.8	0.8	0.1	0.1	2	80	22.1836	2.26	0.99	81	441				6.55	12	66	Patients
619	HC	Female	≥50		18.5~23.9	Deficiency	Normal	Osteoporosis	Abnormal	Normal	No	No	Yes	Menopause	No	Yes	Yes	No	No	No	No	No	No	No	0.792	0.658	0.717	-3.2	-2.7	-2.3	-0.5	-0.6	-0.7		67	21.7738	2.40	1.32	96	420						35	HC
6020	HC	Female	≥50		18.5~23.9	Deficiency		Osteoporosis	Abnormal		No	No	Yes	Menopause	No	No	No	No	No	No	No	No	No	No	0.779	0.738	0.764	-3.3	-2.2	-1.9	-0.2	-0.3	-0.1		66	19.9219			57	320						54	HC
6021	HC	Female	≥50		18.5~23.9	Deficiency		Osteopenia	Abnormal		No	No	Yes	Menopause	No	Yes	No	No	No	No	No	No	No	No	1.018	0.789	0.794	-1.4	-1.8	-1.7	1.1	0.3	-0.3		62	22.2656	2.30									66.743	HC
6022	HC	Female	≥50		18.5~23.9	Deficiency		Osteoporosis	Abnormal		No	No	Yes	Menopause	No	No	No	No	No	No	No	No	No	Yes	0.632	0.717	0.689	-4.6	-2.3	-2.5	-1.1	0.4	-0.5		68	21.7778	2.4	1.26	62	264						46	HC
6023	HC	Female	≥50		≥28	Normal	Normal	Severe Osteoporosis	Abnormal		No	No	Yes	Menopause	No	No	No	No	Yes	No	No	No	No	No	0.807	0.621	0.782	-3.1	-3	-1.8	-1.1	-1.4	-0.7		61	29.1545	2.60	1.71	37	521						86	HC
6024	HC	Female	≥50		≥28	Normal		Osteopenia	Abnormal		No	No	Yes	Menopause	No	No	No	Yes	No	No	No	No	No	No	1.199	0.916	0.856	0.2	-0.9	-1.2	3	1.8	0.6		74	28.8275	2.2	0.9	72	478						97	HC
6025	HC	Female	≥50		18.5~23.9	Deficiency		Normal	Normal		No	No	Yes	Menopause	No	No	Yes	No	No	No	No	No	No	No	1.304	1.012	1.189	1	-0.2	1.4	3.1	1.9	2.6		55	22.0741	2.40	1.32	58	225						68.8646	HC
6026	HC	Female	≥50		18.5~23.9	Deficiency		Osteopenia	Abnormal		No	No	Yes	Menopause	No	Yes	Yes	No	No	No	No	No	No	No	1.183	0.891	1.061	0	-1.1	0.4	2.8	1.4	2		59	19.1467	2.4	0.98	49	182						47.6736	HC
6027	HC	Female	<50		18.5~23.9	Deficiency		Osteopenia	Abnormal		No	No	Yes	Menopause	No	No	No	No	No	No	No	No	No	No	1.012	0.778	0.77	-1.4	-1.9	-1.9	0.3	-0.2	-0.8		49	19.313	2.5	1.63	65	226						59	HC
6028	HC	Female	≥50		18.5~23.9	Normal		Osteoporosis	Abnormal		No	No	Yes	Menopause	No	Yes	No	No	No	No	No	No	No	No	0.662	0.636	0.626	-4.3	-2.9	-3	-1	-0.4	-1.1		66	21.0517			53	209						79	HC
6029	HC	Male	≥50		18.5~23.9	Deficiency		Osteoporosis	Abnormal		No	No	Male	Male	No	No	No	No	No	No	No	No	No	No	0.762	0.6	0.617	-3.5	-3.1	-3.1	-1.4	-1.1	-1.8		79	19.6752			120	410						62	HC
6030	HC	Female	≥50		18.5~23.9	Deficiency		Osteoporosis	Abnormal		No	No	Yes	Menopause	No	Yes	No	No	No	No	No	No	No	No	1.017	0.603	0.685	-1.5	-3.1	-2.6	2.2	0	0		76	20.8889										56	HC
6031	RA	Female	≥50		18.5~23.9	Deficiency	Normal	Osteoporosis	Abnormal	Elevated	No	No	Yes	Menopause	No	No	No	No	No	No	Yes	1 Type cDMARDs	Yes	No	0.883	0.746	0.858	-2.5	-2.1	-1.2	1.2	0.7	0.9	3.5	68	20.4444	2.50		81	356				1.7	22	35	Patients
6032	HC	Female	≥50		18.5~23.9	Normal		Osteoporosis	Abnormal		No	No	Yes	Menopause	No	Yes	Yes	No	No	No	No	No	No	No	0.739	0.566	0.605	-3.7	-3.4	-3.2	0.2	-0.2	-0.5		79	22.6757	2.60	1.22	61	185						80.0717	HC
6033	Gout	Male	≥50		24~27.9	Deficiency	Normal	Normal	Normal	Elevated	Ever or current	Ever or current	Male	Male	Yes	Yes	Yes	No	No	No	No	No	No	Yes	1.493	0.905	1.014	2.6	-1	0	4.3	0.9	1.1	1.8	79	24.7409	2.5	1.12	90	636					68	63.2237	Patients
6034	HC	Female	≥50		18.5~23.9	Normal		Osteoporosis	Abnormal		No	No	Yes	Menopause	No	Yes	Yes	No	No	No	No	No	No	No	0.766	0.374	0.767	-3.5	-2.2	-1.9	0.1	1	0.7		81	23.6128	2.70		80	209						82.343	HC
6035	OA	Female	≥50		18.5~23.9	Deficiency	Normal	Osteoporosis	Abnormal	Normal	No	No	Yes	Menopause	Yes	No	No	No	No	No	No	No	No	No	0.655	0.741	0.759	-4.4	-2.1	-2	-2.3	-0.4	-0.8	0.1	61	22.0386	2.40	1.26	47	204				2.2	13	56	Patients
6036	HC	Male	≥50		24~27.9	Deficiency		Osteopenia	Abnormal		Ever or current	Ever or current	Male	Male	No	No	Yes	No	No	No	No	No	No	No	1.044	0.794	0.826	-1.1	-1.8	-1.4	0.1	-0.7	-1.1		52	24.6097	2.30		89	346						62.8992	HC
6037	HC	Female	≥50		24~27.9	Deficiency		Osteoporosis	Abnormal		No	No	Yes	Menopause	No	Yes	No	No	No	No	No	No	No	No	0.826	0.519	0.636	-3	-3.7	-3	0.3	-1.1	-0.7		79	25.9695	2.40	1.13	68	422						54.1632	HC
6038	HC	Female	≥50		<18.5	Deficiency		Osteoporosis	Abnormal		No	No	Yes	Early Menopause,≤45	No	No	Yes	No	No	No	No	No	No	No	0.859	0.89	0.914	-2.6	-1.1	-0.7	-0.2	1.2	0.7		56	17.4044			113.4	328.8						47.7984	HC
6039	HC	Female	<50		18.5~23.9	Deficiency		Osteopenia	Abnormal		No	No	Yes	Early Menopause,≤45	No	No	No	No	No	No	No	No	No	No	1.077	0.889	0.911	-0.9	-1.1	-0.8	0	-0.1	-0.3		36	21.0303	2.40	1.56	54	353						49	HC
6040	HC	Female	≥50		<18.5	Deficiency	Normal	Severe Osteoporosis	Abnormal		No	No	Yes	Menopause	No	Yes	No	No	Yes	No	No	No	No	No	0.847	0.55	0.619	-2.8	-3.5	-3.1	1.7	0.3	0.3		85	17.0529	1.90	0.92	53	201						38	HC
6041	RA	Female	≥50		18.5~23.9	Deficiency	Elevated	Osteoporosis	Abnormal	Elevated	No	No	Yes	Menopause	Yes	Yes	No	No	No	No	No	2 Types cDMARDs	Yes	Yes	0.913	0.694	0.766	-2.2	-2.5	-1.9	1.4	0.2	0.2	1	67	20	2.2	1.18	52	196					94	68	Patients
6042	HC	Female	≥50		24~27.9	Normal		Osteoporosis	Abnormal		No	No	Yes	Menopause	No	Yes	Yes	No	No	No	No	No	No	No	0.752	0.684	0.773	-3.6	-2.5	-1.9	-0.6	-0.1	0		74	24.9199			55	275						79	HC
6043	HC	Female	<50		18.5~23.9	Normal		Normal	Normal		No	No	Not Yet	No	No	No	No	No	No	No	No	No	No	No	1.328	0.976	1.062	1.2	-0.4	0.4	2.2	1	1.1		47	21.4844	2.20	1.09	54	167						89	HC
6044	HC	Female	<50		24~27.9	Normal		Osteopenia	Abnormal		No	No	Yes	Menopause	No	Yes	Yes	No	No	No	No	No	No	No	0.969	0.878	0.899	-1.9	-1.2	-0.9	-1.4	-0.2	-0.5		48	25.5469	2.20	1.73	25	261						79	HC
6045	HC	Female	≥50		24~27.9	Deficiency		Osteopenia	Abnormal		No	No	Yes	Menopause	No	No	No	No	No	No	No	No	No	No	0.972	0.742	0.823	-1.7	-2.1	-1.5	0.5	-0.2	-0.2		63	26.4024			70	327						69	HC
6046	HC	Female	≥50		18.5~23.9	Deficiency		Osteopenia	Abnormal		No	No	Yes	Menopause	No	Yes	No	No	No	No	No	No	No	No	1.009	0.805	0.879	-1.4	-1.7	-1	-1.9	-1.6	-1.6		58	23.9669	2.40	1.59	48	309						46	HC
6047	HC	Male	≥50		24~27.9	Deficiency		Osteoporosis	Abnormal		Ever or current	Ever or current	Male	Male	No	Yes	No	No	No	No	No	No	No	No	0.882	0.715	0.846	-2.5	-2.3	-1.3	-0.9	-0.9	-0.7		64	24.4646	2.30	1.31	94	440						52	HC
6048	HC	Female	≥50		24~27.9	Deficiency		Osteoporosis	Abnormal		No	No	Yes	Menopause	No	No	No	No	No	No	No	No	No	No	0.749	0.699	0.752	-3.6	-2.4	-2	-0.9	-0.4	-0.5		67	25.0657	2.5	1.26	46	208						68	HC
6049	HC	Male	<50		<18.5	Normal		Score Lower Than Expected	Abnormal		No	No	Male	Male	No	No	No	No	No	No	No	No	No	No	0.363	0.529	0.475				-6	-4.4	-4.7		16	14.6984	2.20	0.61	61.9	820.2						81	HC
6050	HC	Female	≥50		18.5~23.9	Normal		Osteopenia	Abnormal		No	No	Yes	Menopause	No	No	No	No	No	No	No	No	No	No	0.993	0.817	0.831	-1.6	-1.6	-1.4	0.9	0.6	0.6		59	20.0288	2.50		54	248						79	HC
6051	SLE	Female	≥50		24~27.9	Deficiency	Elevated	Severe Osteoporosis	Abnormal	Elevated	No	No	Yes	Menopause	No	Yes	No	No	Yes	No	Yes	1 Type cDMARDs	No	Yes	0.769	0.655	0.672	-3.4	-2.8	-2.7	-0.7	-0.7	-1.1	8	65	25.3333	2.16	1.13	87.6	385.1				40.75	49	72	Patients
6052	HC	Female	≥50		24~27.9	Deficiency		Osteopenia	Abnormal		No	No	Yes	Menopause	No	Yes	Yes	No	No	No	No	No	No	No	1.025	0.757	0.924	-1.3	-2	-0.7	0.4	-0.5	0.2		60	27.0552	2.40	1.50	44	288						46.6253	HC
6053	HC	Male	≥50		<18.5	Normal		Osteoporosis	Abnormal		No	No	Male	Male	No	No	No	No	No	No	No	No	No	No	0.981	0.578	0.659	-1.6	-3.3	-2.8	0.6	-1.1	-1.4		80	18.2222	2.30	1.35	98	324						75	HC
6054	HC	Male	≥50		18.5~23.9	Normal		Osteopenia	Abnormal		Ever or current	No	Male	Male	No	No	No	No	No	No	No	No	No	No	1.137	0.791	0.825	-0.4	-1.8	-1.5	1.5	-0.1	-0.8		67	22.192			79	317						97	HC
6055	HC	Female	≥50		18.5~23.9	Normal		Osteopenia	Abnormal		No	No	Yes	Menopause	No	Yes	No	No	No	No	No	No	No	No	1.277	0.841	0.895	0.8	-1.4	-0.9	2.2	0	-0.2		54	22.3214	2.28	0.76	73	238						79	HC
6056	OA	Female	<50		18.5~23.9	Deficiency	Elevated	Normal	Normal	Normal	No	No	Not Yet	No	No	No	No	No	No	No	No	No	Yes	Yes	1.225	0.936	0.985	0.4	-0.7	-0.2	1.1	0.5	0.4	1	45	23.6128	2.02		60	194					3	45	Patients
6057	HC	Female	≥50		≥28	Deficiency		Osteoporosis	Abnormal		No	No	Yes	Menopause	No	Yes	Yes	No	No	No	No	No	No	No	1.076	0.639	0.732	-0.9	-2.9	-2.2	0.1	-2	-1.7		58	31.6242	2.35	1.30	193	359						54.1632	HC
6058	HC	Female	<50		18.5~23.9	Deficiency		Normal	Normal		No	No	Yes	Menopause	No	No	Yes	No	No	No	No	No	No	No	1.076	0.9	0.927	-0.9	-1	-0.6	0.7	0.8	0.4		49	19.5184	2.50	1.36	37	304						66.1939	HC
6059	HC	Female	≥50		24~27.9	Deficiency		Normal	Normal		No	No	Yes	Menopause	No	Yes	No	No	No	No	No	No	No	No	1.351	1.089	1.226	1.4	0.4	1.7	2.5	1.9	2.3		54	27.3465	2.50	1.40	45	353						36.6413	HC
6060	HC	Female	≥50		18.5~23.9	Deficiency		Osteopenia	Abnormal		No	No	Yes	Menopause	No	No	No	No	No	No	No	No	No	Yes	0.937	0.744	0.839	-2.2	-2.1	-1.3	-0.1	-0.3	-0.1		55	21.9289	2.40	1.56	40	338						50.9434	HC
6066	HC	Female	≥50		24~27.9	Normal		Osteoporosis	Abnormal		No	No	Yes	Early Menopause,≤45	No	No	Yes	No	No	No	No	No	No	No	0.846	0.701	0.803	-2.8	-2.4	-1.6	0.3	0	0.2		70	24.4561	2.40	1.61	54	234						82	HC
6062	OA	Female	≥50		18.5~23.9	Deficiency	Elevated	Osteoporosis	Abnormal	Elevated	No	No	Yes	Menopause	No	No	No	No	No	No	No	1	Yes	Yes	0.717	0.552	0.558	-3.9	-3.5	-3.6	-0.8	-1.3	-1.7	1.9	68	23.8054	2.50		62	293				13.14	79	59	Patients
6063	HC	Male	≥50		18.5~23.9	Normal		Osteopenia	Abnormal		Ever or current	Ever or current	Male	Male	No	No	Yes	No	No	No	No	No	No	No	1.129	0.792	0.861	-0.4	-1.8	-1.2	-1.2	-0.3	-0.6		61	21.3578	2.49	1.26	55.3	208.5						77.1264	HC
6064	RA	Male	≥50		<18.5	Normal	Elevated	Osteoporosis	Abnormal	Elevated	Ever or current	Ever or current	Male	Male	No	No	No	No	No	No	Yes	2 Types cDMARDs	Yes	Yes	0.852	0.753	0.772	-2.7	-2	-1.9	-0.3	0.3	-0.4	0	84	17.5278	2.20		64	299				29.2	65	79	Patients
6065	HC	Female	≥50		18.5~23.9	Deficiency		Osteoporosis	Abnormal		No	No	Yes	Menopause	No	Yes	Yes	No	No	No	No	No	No	No	0.72	0.456	0.467	-3.8	-4.2	-4.3	-0.4	-1.5	-1.8		79	23.4221	2.09	1.14	65	356						46	HC
6066	HC	Female	≥50		18.5~23.9	Deficiency		Osteoporosis	Abnormal		No	No	Yes	Early Menopause,≤45	No	No	No	No	No	No	No	0	No	No	0.706	0.746	0.769	-3.9	-2.1	-1.9	-0.3	0.9	0.5		74	22.2222	2.2	1.17	48	217						45	HC
6067	HC	Female	≥50		18.5~23.9	Deficiency		Osteopenia	Abnormal		No	No	Yes	Menopause	No	No	No	No	No	No	No	No	No	No	1.014	0.879	1.005	-1.4	-1.1	0	0.4	0.6	0.9		58	23.4375	2.4	1.59	50	292						70.5869	HC
6068	HC	Female	<50		18.5~23.9	Deficiency		Osteopenia	Abnormal		No	No	Yes	Menopause	No	No	No	No	No	No	No	No	No	No	1.044	1.009	1.005	-1.1	-0.2	0	0.3	1.6	1		47	19.5184	2.3	1.27	66	282						66.3437	HC
6069	HC	Male	≥50		18.5~23.9	Deficiency		Normal	Normal		Ever or current	Ever or current	Male	Male	Yes	Yes	Yes	Yes	No	No	No	No	No	Yes	1.486	1.169	1.151	2.6	0.9	1.1	3.4	2.4	1.7		76	23.8567	2.5	1.6	99	519						61.9507	HC
6070	HC	Male	≥50		24~27.9	Normal		Osteopenia	Abnormal		Ever or current	Ever or current	Male	Male	Yes	Yes	No	No	No	No	No	No	No	Yes	0.89	0.87	0.867	-2.4	-1.2	-1.1	-1	0.2	-0.6		64	24.8016	2.4	0.84								85.2883	HC
6071	HC	Female	≥50		18.5~23.9	Normal		Osteoporosis	Abnormal		No	No	Yes	Menopause	Yes	No	Yes	No	No	No	No	No	No	No	0.704	0.645	0.603	-4	-2.8	-3.2	0.2	0.5	-0.4		77	20.0877	0.75	0.89	93.2	283.9						77.5008	HC
6072	HC	Female	≥50		24~27.9	Deficiency		Osteoporosis	Abnormal		No	Ever or current	Yes	Early Menopause,≤45	No	Yes	Yes	No	No	No	No	No	No	Yes	0.821	0.597	0.775	-2.9	-3.2	-1.9	0.7	-0.5	0.3		74	24.4444	2.19		56.4	304.3						39	HC
6073	HC	Male	≥50		18.5~23.9	Normal		Normal	Normal		No	No	Male	Male	No	Yes	Yes	No	No	No	No	No	No	No	1.323	1.096	1.235	1.2	0.4	1.8	3	2.4	2.6		74	21.2585	2.4	1.18	74	252						98.9414	HC
6074	HC	Female	≥50		18.5~23.9	Deficiency		Osteoporosis	Abnormal		No	No	Yes	Menopause	No	Yes	Yes	Yes	No	No	No	No	No	Yes	1.015	0.627	0.767	-1.4	-3	-1.9	1.3	-0.9	-0.4		59	22.83	2.4	1.66	365	570						39.4867	HC
6075	RA	Female	≥50		18.5~23.9	Normal	Normal	Osteoporosis	Abnormal	Normal	No	No	Yes	Early Menopause,≤45	No	Yes	No	No	No	No	Yes	2 Types cDMARDs	Yes	Yes	0.745	0.638	0.653	-3.6	-2.9	-2.8	-1.1	-0.9	-1.3	4	60	20.83	2.5		48	286					12	81	Patients
6076	HC	Male	≥50		<18.5	Normal		Osteoporosis	Abnormal		No	No	Male	Male	No	Yes	No	No	No	No	No	No	No	Yes	0.898	0.614	0.598	-2.4	-3	-3.3	-0.1	-1.1	-2.2		74	17.898	2.33	1.04	86.9	229.6						103.958	HC
6077	HC	Male	≥50		<18.5	Normal		Osteoporosis	Abnormal		Ever or current	Ever or current	Male	Male	No	No	No	No	No	No	No	No	No	Yes	0.979	0.452	0.563	-1.8	-4.2	-3.5	-0.2	-3	-2.9		59	18.3768	2.07	1.08	56.9	284.5						78.6989	HC
6078	SLE	Male	≥50		18.5~23.9	Deficiency	Elevated	Osteoporosis	Abnormal	Elevated	No	Ever or current	Male	Male	Yes	No	No	Yes	No	No	No	3 Types cDMARDs	No	No	1.213	0.691	0.964	0.1	-2.5	-0.3	1.8	-0.8	0.4	0.3	72	22.8624	2.19	1.52	132.2	489.6				6.3	72	51.3677	Patients
6079	HC	Female	≥50		18.5~23.9	Deficiency		Osteoporosis	Abnormal		No	No	Yes	Menopause	No	No	No	No	No	No	No	No	No	No	0.908	0.646	0.684	-2.3	-2.8	-2.6	1.4	0	-0.3		73	20.5457	2.3	1.4	55	264						62.7245	HC
6080	HC	Male	≥50		24~27.9	Normal		Normal	Normal		No	No	Male	Male	No	No	No	No	No	No	No	No	No	Yes	1.265	0.898	0.89	0.7	-1	-0.9	2.4	0.6	-0.3		67	24.3418	2.5	0.98	96	540						86	HC
6081	HC	Female	≥50		18.5~23.9	Deficiency		Osteoporosis	Abnormal		No	No	Yes	Menopause	No	Yes	No	No	No	No	No	No	No	No	0.519	0.552	0.491	-5.7	-3.5	-4.1	-1.5	-0.2	-1.2		79	22.9592	2.20	0.99	56	250						33	HC
6082	HC	Female	≥50		18.5~23.9	Deficiency		Osteopenia	Abnormal		No	No	Yes	Early Menopause,≤45	No	Yes	No	No	No	No	No	No	No	No	1.059	0.851	0.893	-1	-1.3	-0.9	1.1	0.6	0.3		57	21.9261	2.35	1.30	60.1	340.8						36.841	HC
6083	HC	Female	≥50		<18.5	Deficiency		Osteoporosis	Abnormal		No	No	Yes	Early Menopause,≤45	No	No	Yes	No	No	No	No	No	No	No	0.666	0.702	0.712	-4.3	-2.4	-2.3	-0.6	0.4	-0.2		68	18.4911	2.7	1.4	56	360						68.9146	HC
6084	HC	Female	≥50		24~27.9	Deficiency		Osteoporosis	Abnormal		No	No	Yes	Menopause	No	No	No	No	No	No	No	No	No	No	0.9	0.687	0.85	-2.3	-2.5	-1.3	0.2	-0.5	0.1		65	27.7662	2.5	1.38	47	251						36	HC
6085	HC	Male	≥50		<18.5	Normal		Osteoporosis	Abnormal		Ever or current	No	Male	Male	No	No	No	No	No	No	No	No	No	No	0.873	0.89	0.916	-2.6	-1.1	-0.7	-0.7	0.6	-0.1		63	17.7154	2.30	1.37	40	232						98	HC
6086	HC	Male	≥50		18.5~23.9	Normal		Osteopenia	Abnormal		Ever or current	No	Male	Male	No	No	Yes	No	No	No	No	No	No	No	0.964	0.709	0.814	-1.8	-2.4	-1.5	-0.2	-1	-1		61	23.7332	2.50	1.42	120	503						83.2666	HC
6087	HC	Male	≥50		18.5~23.9	Normal		Normal	Normal		Ever or current	No	Male	Male	Yes	No	No	No	No	No	No	No	No	No	1.148	0.929	1.052	-0.3	-0.8	0.4	1.6	1	1		69	23.833	2.25	1.07	50.8	187.1						104.483	HC
6088	HC	Female	≥50		18.5~23.9	Deficiency		Osteopenia	Abnormal		No	No	Yes	Menopause	No	No	No	No	No	No	No	No	No	No	1.161	0.822	0.915	-0.2	-1.6	-0.7	1.4	0	0.2		52	21.0938	2.6		60	283						46	HC
6089	OA	Male	≥50		18.5~23.9	Normal	Normal	Osteopenia	Abnormal	Normal	No	No	Male	Male	No	No	No	No	No	No	No	No	Yes	No	1.293	0.802	0.965	0.9	-1.7	-0.3	2.9	0.1	0.5	5	72	21.3382	2.20	1.30	66	506				2.4	15	98	Patients
6090	RA	Female	≥50		18.5~23.9	Deficiency	Normal	Severe Osteoporosis	Abnormal	Elevated	No	No	Yes	Menopause	Yes	No	No	No	Yes	No	Yes	2 Types cDMARDs	Yes	No	0.825	0.646	0.738	-3	-2.8	-2.1	0.8	0	0.1	0.9	56	21.0007	250		84	378				1.16	71	46	Patients
6091	HC	Female	≥50		24~27.9	Normal		Osteoporosis	Abnormal		No	No	Yes	Early Menopause,≤45	No	Yes	No	No	No	No	No	No	No	No	0.784	0.778	0.821	-3.3	-1.9	-1.5	-1.4	-0.2	-0.5		66	27.4348	2.08	0.92	59	461.3						87.6096	HC
6092	Gout	Female	≥50		<18.5	Deficiency	Normal	Normal	Normal	Elevated	No	No	Yes	Menopause	No	Yes	No	No	No	No	No	No	No	No	1.576	1.098	1.125	3.3	0.1	0.9	6.6	3	2.8	8	64	18.2563	2.50	1.28	136	418				2.24	59	72.2842	Patients
6093	HC	Male	≥50		24~27.9	Normal		Osteopenia	Abnormal		Ever or current	No	Male	Male	No	No	No	No	No	No	No	No	No	No	1.555	0.883	1.022	-0.2	-1.1	0.1	1	0	0.5		57	25.6055	2.40	1.34								91.3536	HC
6094	Gout	Male	≥50		24~27.9	Deficiency	Normal	Osteoporosis	Abnormal	Elevated	Ever or current	No	Male	Male	No	Yes	Yes	Yes	No	No	No	No	No	Yes	0.844	0.786	0.857	-2.8	-1.8	-1.2	-1.5	-0.5	-0.7	6	64	25.3515			74	882				1.5	18	61.3018	Patients
6095	pSS	Female	≥50		24~27.9	Normal	Normal	Osteoporosis	Abnormal	Elevated	No	No	Yes	Menopause	Yes	Yes	No	Yes	No	No	No	1 Type cDMARDs	No	Yes	0.803	0.656	0.717	-3.3	-2.7	-2.3	-1.1	-1	-1.1	8	62	24.4352	2.70	1.93	94	755				2.8	87	99.8899	Patients
6096	HC	Female	≥50		18.5~23.9	Deficiency		Osteoporosis	Abnormal		No	No	Yes	Early Menopause,≤45	No	No	No	No	No	No	No	No	No	No	0.953	0.618	0.73	-1.9	-3	-2.2	-1.5	-0.4	-0.1		73	23.1911	2.60	1.31								61.6762	HC
6097	HC	Female	≥50		18.5~23.9	Deficiency		Osteoporosis	Abnormal		No	No	Yes	Early Menopause,≤45	No	Yes	No	No	No	No	No	No	No	No	0.861	0.726	0.836	-2.7	-2.2	-1.4	0.8	0.4	0.6		69	20.5688	2.30		42.8	195.9						56	HC
6098	SLE	Female	<50		<18.5	Deficiency	Normal	Normal	Normal	Normal	No	No	Not Yet	No	No	No	No	No	No	No	No	1 Type cDMARDs	No	Yes	0.852	0.874	0.897	-2.7	-1.2	-0.9	-1.1	0.3	0.1	11	38	17.7778	2.50	1.12	61	288				0.8	10	63.1738	Patients
6099	OA	Female	≥50		18.5~23.9	Deficiency	Elevated	Osteoporosis	Abnormal	Elevated	No	No	Yes	Menopause	No	Yes	No	No	No	No	No	No	No	Yes	0.613	0.469	0.541	-4.7	-4.1	-3.7	-0.9	-1.3	-1.2	10	73	20.3428			61	378				13.64	54	46.8749	Patients
6100	HC	Female	≥50		18.5~23.9	Deficiency		Osteoporosis	Abnormal		No	No	Yes	Menopause	No	No	No	No	No	No	No	No	No	Yes	0.711	0.552	0.618	-3.4	-3.5	-3.1	0.7	0.2	0.2		88	23.3056	2.10	1.10	52	243						45.5021	HC
6101	RA	Female	<50		18.5~23.9	Deficiency	Elevated	Normal	Normal	Elevated	No	No	Not Yet	No	No	No	No	No	No	No	Yes	3 Types cDMARDs	No	Yes	0.923	0.739	0.775	-2.1	-2.1	-1.8	-1	-0.9	-1	5	44	21.3333	2.40	1.41	41	263				7.79	20	56	Patients
6102	HC	Female	≥50		24~27.9	Normal		Osteoporosis	Abnormal		No	No	Yes	Menopause	No	Yes	Yes	No	No	No	No	No	No	No	0.731	0.731	0.778	-3.7	-2.2	-1.8	-0.5	0.6	0.5		77	26.2222	2.40	1.45	69	303						89	HC
6103	HC	Female	≥50		24~27.9	Deficiency		Osteoporosis	Abnormal		No	No	Yes	Menopause	Yes	No	No	No	No	No	No	No	No	No	0.803	0.755	0.837	-3.3	-2	-1.4	-1	-0.1	-0.1		64	25.4767	2.20	1.45	52	340						51.0182	HC
6104	OA	Female	≥50		≥28	Deficiency	Normal	Osteopenia	Abnormal	Normal	No	No	Yes	Menopause	Yes	Yes	No	No	Yes	No	No	No	No	No	1	0.77	0.837	-1.5	-1.9	-1.4	1.6	0.8	0.7	3	76	34.8338	2.20	1.36	48	442					4	55	Patients
6105	HC	Female	≥50		18.5~23.9	Deficiency		Osteoporosis	Abnormal		No	No	Yes	Menopause	Yes	Yes	Yes	No	No	No	No	No	No	No	0.979	0.615	0.746	-1.7	-3	-2.1	-1.6	-0.6	-0.1		65	20.2667	2.40	1.87	51	277						32	HC
6106	HC	Female	≥50		18.5~23.9	Deficiency		Osteoporosis	Abnormal		No	No	Yes	Menopause	No	Yes	No	Yes	No	No	No	No	No	Yes	0.998	0.545	0.625	-1.5	-3.5	-3	2.8	0.1	0.2		82	19.4363	2.30		87	600						46	HC
6107	pSS	Female	≥50		18.5~23.9	Deficiency	Normal	Osteopenia	Abnormal	Normal	No	No	Yes	Menopause	No	No	No	No	No	No	Yes	1 Type cDMARDs	No	Yes	0.957	0.844	0.972	-2	-1.4	-0.3	-0.8	0	0.5	3	50	20.1956	2.30	1.26	51	312				0.8	6	47	Patients
6108	Gout	Female	≥50		24~27.9	Deficiency	Normal	Osteoporosis	Abnormal	Normal	No	No	Yes	Menopause	No	Yes	Yes	Yes	No	No	No	No	No	Yes	1.006	0.638	0.799	-1.4	-2.9	-1.7	0.4	-1.4	-0.7	5	64	27.0051	2.60	1.19	66	236				1.7	6	61.9757	Patients
6109	HC	Female	≥50		18.5~23.9	Deficiency		Osteoporosis	Abnormal		No	No	Yes	Menopause	Yes	Yes	No	No	No	No	No	No	No	No	0.839	0.629	0.667	-2.8	-2.9	-2.7	0.9	0	-0.3		74	21.7778	2.30	1.26	65	385						50.3194	HC
6110	RA	Female	≥50		18.5~23.9	Deficiency	Normal	Osteoporosis	Abnormal	Elevated	No	No	Yes	Early Menopause,≤45	No	No	No	No	No	No	No	1 Type cDMARDs	No	Yes	0.726	0.751	0.771	-3.8	-2.1	-1.9	0	0.8	0.3	10	69	23.4694	2.10	1.18	47	246				2.7	24	72.409	Patients
6111	HC	Female	≥50		18.5~23.9	Deficiency		Osteoporosis	Abnormal		No	No	Yes	Menopause	No	No	No	Yes	No	No	No	No	No	No	0.796	0.527	0.516	-3.4	-3.7	-3.9	0.5	-0.6	-1.2		79	19.5312	2.10	1.24	86	574						52	HC
6112	HC	Female	≥50		18.5~23.9	Deficiency		Osteopenia	Abnormal		No	No	Yes	Menopause	No	No	No	No	No	No	No	No	No	No	1.101	0.8	0.866	-0.7	-1.7	-1.1	2.2	0.7	0.5		72	23.5078	2.40	0.66	90.9	125						73	HC
6113	RA	Female	≥50		<18.5	Deficiency	Normal	Osteoporosis	Abnormal	Elevated	No	No	Yes	Early Menopause,≤45	No	Yes	No	No	No	No	Yes	1 Type cDMARDs	Yes	Yes	0.656	0.614	0.705	-4.4	-3	-2.4	-0.5	-0.2	0	5	72	15.0204	2.40		60	289				4.05	48	59	Patients
6114	SSc	Female	≥50		18.5~23.9	Deficiency	Normal	Osteoporosis	Abnormal	Normal	No	No	Yes	Early Menopause,≤45	No	No	No	No	No	No	Yes	2 Types cDMARDs	No	Yes	0.791	0.513	0.54	-3.2	-3.8	-3.7	0	-1.5	-1.7	13	65	19.563	2.50		39	150				1.54	10	64.9958	Patients
6115	RA	Female	≥50		<18.5	Deficiency	Elevated	Osteopenia	Abnormal	Elevated	No	No	Yes	Menopause	No	No	No	No	No	No	Yes	1 Type cDMARDs	Yes	Yes	0.967	0.703	0.773	-1.8	-2.4	-1.9	2.4	0.7	0.6	3	67	15.7651	2.30		80	273				49.02	65	62	Patients
6116	OA	Female	≥50		18.5~23.9	Deficiency	Normal	Osteoporosis	Abnormal	Normal	No	Ever or current	Yes	Early Menopause,≤45	No	No	Yes	No	No	No	No	1	No	Yes	0.833	0.626	0.66	-2.9	-3	-2.8	-1.1	-1.4	-1.6	3	54	21.7784	2.7	1.57	48	340				2.3	10	72.6835	Patients
6117	OA	Female	≥50		18.5~23.9	Normal	Normal	Osteoporosis	Abnormal	Elevated	No	No	Yes	Menopause	No	No	No	No	No	No	No	No	No	Yes	0.758	0.749	0.743	-3.7	-2.1	-2.1	-1.5	-0.2	-0.8	7	59	23.8054	2.50	1.50	62	334				1.4	22	84.1651	Patients
6118	SpA	Male	<50		18.5~23.9	Normal	Elevated	Normal	Normal	Elevated	No	No	Male	Male	No	No	No	No	No	No	No	2 Types cDMARDs	No	Yes	1.215	0.995	0.932	0.3	-0.3	-0.6	1.4	0.3	-0.4	10	32	19.7133	2.40	0.81							64	118.36	Patients
6119	SLE	Female	<50		18.5~23.9	Normal	Normal	Normal	Normal	Normal	No	No	Not Yet	No	No	No	No	No	No	No	Yes	2 Types cDMARDs	No	No	1.016	0.766	0.863	-1.4	-2	-1.1	-0.4	-1	-0.6	3	37	22.2222	2.30		59	161				4.18	19	97.6685	Patients
6120	HC	Male	≥50		<18.5	Deficiency		Osteoporosis	Abnormal		No	No	Male	Male	No	No	No	No	Yes	No	No	No	No	No	0.954	0.664	0.78	-2.1	-2.7	-1.8	0	-0.8	-0.9		71	16.7311	2.20	0.98	53	521						45	HC
6121	Gout	Male	<50		24~27.9	Normal	Elevated	Normal	Normal	Elevated	Ever or current	Ever or current	Male	Male	No	Yes	Yes	Yes	No	No	No	No	No	Yes	1.105	0.81	0.927	-0.6	-1.6	-0.6	0.3	-0.9	-0.4	10	48	27.6817			87	369				5.1	24	113.144	Patients
6122	RA	Female	<50		≥28	Normal	Normal	Osteopenia	Abnormal	Elevated	No	No	Yes	Early Menopause,≤45	No	No	No	No	No	No	Yes	2 Types cDMARDs	No	Yes	1.24	0.818	0.898	0.5	-1.6	-0.9	-1	-2.3	-1.9	24	42	39.7283	2.50	1.35	44	263				2.8	33	94.4986	Patients
6123	OA	Female	≥50		18.5~23.9	Normal	Normal	Osteoporosis	Abnormal	Elevated	No	No	Yes	Menopause	No	No	No	No	No	No	No	No	No	Yes	0.732	0.643	0.672	-3.7	-2.8	-2.7	-0.9	-0.6	-1	0	59	19.5556	2.30	1.46	39	230				2	26	94.0243	Patients
6124	RA	Female	<50		18.5~23.9	Normal	Elevated	Osteopenia	Abnormal	Elevated	No	No	Yes	Menopause	No	No	No	No	No	No	Yes	2 Types cDMARDs	No	Yes	1.073	0.786	0.824	-0.9	-1.8	-1.5	0.3	-0.4	-0.5	10	46	20.3954	2.20	1.42	46	253				27.37	80	113.069	Patients
6125	OA	Female	≥50		24~27.9	Normal	Normal	Osteoporosis	Abnormal	Elevated	No	No	Yes	Menopause	No	Yes	No	No	No	No	No	No	No	No	1.051	0.692	0.818	-1.1	-2.5	-1.5	2	-0.1	0.2	0	70	25.204	2.10	1.19	67	353				0.98	32	86.0122	Patients
6126	OA	Female	≥50		18.5~23.9	Deficiency	Normal	Osteoporosis	Abnormal	Normal	No	No	Yes	Menopause	No	No	No	No	No	No	No	No	No	Yes	0.683	0.659	0.755	-4.1	-2.7	-2	-1.3	-0.5	-0.4	0.9	62	19.5312	2.50		52	317					16	71.111	Patients
6127	RA	Female	≥50		18.5~23.9	Normal	Normal	Osteoporosis	Abnormal	Normal	No	No	Yes	Menopause	No	No	No	No	No	No	No	3 Types cDMARDs	Yes	Yes	0.844	0.764	0.949	-2.8	-2	-0.5	-0.4	0.1	0.9	1	61	21.4844	2.50		58	274					13	84.5146	Patients
6128	MCTD	Female	≥50		<18.5	Normal	Elevated	Osteoporosis	Abnormal	Elevated	No	No	Yes	Menopause	No	No	No	No	No	No	Yes	1 Type cDMARDs	No	Yes	0.86	0.651	0.732	-2.7	-2.8	-2.2	0.1	-0.6	-0.5	0.9	56	18.2222	2.60	1.30	37	302				26.2	66	96.4205	Patients
6129	HC	Female	≥50		24~27.9	Deficiency		Osteoporosis	Abnormal		No	No	Yes	Early Menopause,≤45	No	Yes	No	No	No	No	No	No	Yes	No	0.874	0.787	0.861	-2.5	-1.8	-1.2	0.9	1.6	1.5		87	26.6667	2.10	1.16	79	347						34	HC
6130	OA	Female	≥50		18.5~23.9	Deficiency	Normal	Osteoporosis	Abnormal	Elevated	No	No	Yes	Menopause	No	No	No	No	No	No	No	No	Yes	Yes	0.872	0.764	0.776	-2.6	-2	-1.8	-0.6	-0.2	-0.7	7	57	23.4952	2.40		47	191					21	38	Patients
6131	HC	Male	<50		<18.5	Deficiency		Score Lower Than Expected	Abnormal		No	No	Male	Male	No	No	No	No	No	No	No	No	Yes	No	0.724	0.599	0.651				-1.6	-2.9	-2.3		13	13.8408	2.40	2.06	46	300						74.0064	HC
6132	OA	Male	≥50		≥28	Deficiency	Normal	Osteopenia	Abnormal	Normal	No	No	Male	Male	No	No	No	No	No	No	No	No	Yes	Yes	1.318	0.83	0.911	1.1	-1.5	-0.8	2.6	-0.2	-0.3	3	59	28.1337	2.20	0.89	80	369					5	69	Patients
6133	HC	Female	≥50		<18.5	Normal	Normal	Severe Osteoporosis	Abnormal		No	No	Yes	Early Menopause,≤45	No	Yes	No	No	Yes	No	No	No	No	No	0.721	0.548	0.549	-3.8	-3.5	-3.6	0.5	0	-0.6		80	18.4202	2.50	1.68	60	235						75	HC
6134	HC	Male	≥50		24~27.9	Normal		Osteopenia	Abnormal		No	No	Male	Male	No	No	No	No	No	No	No	No	No	No	1.461	0.846	0.938	2.3	-1.4	-0.5	3.9	0	0		62	26.6389	2.30	1.13	59	329						78.2746	HC
6135	HC	Female	<50		18.5~23.9	Deficiency		Osteopenia	Abnormal		No	No	Yes	Early Menopause,≤45	No	No	No	No	No	No	No	No	No	No	0.929	0.784	0.828	-2.1	-1.8	-1.4	-1.1	-0.6	-0.6		45	21.3593	2.50	1.67	30	359						42	HC
6136	OA	Female	≥50		<18.5	Normal	Elevated	Osteoporosis	Abnormal	Elevated	No	No	Yes	Menopause	No	Yes	No	No	No	No	No	No	Yes	Yes	0.475	0.541	0.515	-6	-3.6	-3.9	-1.7	-0.3	-1.1	3	75	18.2222	2.30		88	427				18.9	86	79	Patients
6137	HC	Female	≥50		18.5~23.9	Deficiency		Osteopenia	Abnormal		No	No	Yes	Menopause	Yes	Yes	No	No	No	No	No	No	No	No	0.897	0.797	0.844	-2.4	-1.7	-1.3	0.7	0.8	0.5		71	22.8624	2.22	0.95	135.1	418.3						54.4378	HC
6138	HC	Male	≥50		18.5~23.9	Deficiency		Osteopenia	Abnormal		No	No	Male	Male	No	Yes	No	No	Yes	No	No	No	No	No	1.033	0.709	0.859	-1.4	-2.4	-1.2	0.9	-0.2	0.2		83	19.5312	2.40	1.27	98	488						72	HC
6139	HC	Male	≥50		18.5~23.9	Normal		Osteopenia	Abnormal		No	Ever or current	Male	Male	No	Yes	Yes	No	No	No	No	No	No	No	1.018	0.78	0.862	-1.4	-1.9	-1.2	0.6	0	-0.2		73	19.487	2.50	0.89								80.5958	HC
6140	HC	Female	≥50		18.5~23.9	Normal		Osteoporosis	Abnormal		No	No	Yes	Menopause	Yes	No	No	No	No	No	No	No	No	No	0.816	0.724	0.781	-3	-2.3	-1.8	-0.4	-0.1	-0.3		63	22.7694	2.22	1.39	70.9	202.9						89.5565	HC
6141	OA	Female	≥50		24~27.9	Normal	Elevated	Osteopenia	Abnormal	Normal	No	No	Yes	Menopause	No	No	No	No	No	No	No	No	Yes	Yes	1.02	0.811	0.933	-1.3	-1.6	-0.6	0.6	0.1	0.4	13	63	26.4381	2.50	1.20	42	190				23	14	81	Patients
6142	HC	Male	≥50		24~27.9	Deficiency		Osteoporosis	Abnormal		No	No	Male	Male	No	Yes	Yes	No	No	No	No	No	No	No	1.019	0.691	0.766	-1.3	-2.5	-1.9	0	-1.1	-1.3		72	26.4236	2.40	0.98	80	410						59.0803	HC
6143	HC	Female	≥50		24~27.9	Deficiency		Osteoporosis	Abnormal		No	No	Yes	Menopause	No	No	No	No	No	No	No	No	Yes	Yes	0.728	0.688	0.828	-3.9	-2.5	-1.4	-0.8	-0.1	0.4		70	25.3333	2.30	1.32	54	315						33	HC
6144	HC	Male	≥50		24~27.9	Deficiency		Osteopenia	Abnormal		No	No	Male	Male	No	No	Yes	No	No	No	No	0	No	No	1.168	0.788	0.812	-0.1	-1.8	-1.6	1.2	-0.6	-1.1		60	25.3069	2.40	1.46	98	294						58.5062	HC
6145	HC	Female	≥50		≥28	Deficiency		Osteopenia	Abnormal		No	No	Yes	Menopause	No	No	No	No	No	No	No	No	No	No	0.911	0.731	0.8	-2.2	-2.2	-1.7	0.7	0.2	0.1		73	28	2.50	1.15	73	347						38	HC
6146	Gout	Male	≥50		24~27.9	Deficiency	Normal	Osteopenia	Abnormal	Elevated	No	Ever or current	Male	Male	Yes	No	Yes	No	No	No	No	No	No	Yes	1.089	0.832	1.017	-0.7	-1.5	0.1	0.7	0	0.6	1	68	26.7229	2.50	1.15	71	602				3.13	25	72.5338	Patients
6147	OA	Female	≥50		24~27.9	Deficiency	Normal	Osteopenia	Abnormal	Normal	No	No	Yes	Menopause	No	Yes	Yes	No	No	No	No	No	Yes	Yes	0.999	0.783	0.873	-1.5	-1.8	-1.1	1	0.2	0.3	30	65	24.0234	2.60		76	433					15	71	Patients
6148	HC	Female	≥50		<18.5	Deficiency		Osteoporosis	Abnormal		No	No	Yes	Menopause	No	No	No	No	No	No	No	No	No	Yes	0.932	0.696	0.831	-2.1	-2.5	-1.4	1.1	0	0.5		61	17.4818			56	356						41	HC
6149	RA	Female	≥50		18.5~23.9	Normal	Normal	Osteopenia	Abnormal	Elevated	No	No	Yes	Menopause	No	Yes	No	No	No	No	Yes	2 Types cDMARDs	Yes	No	0.909	0.776	0.784	-2.3	-1.9	-1.8	-0.5	-0.2	-0.7	0.4	55	19.257	2.64	0.97	44.7	208.2					36	85	Patients
6150	SLE	Female	<50		<18.5	Deficiency	Normal	Osteoporosis	Abnormal	Normal	No	No	Yes	Early Menopause,≤45	No	No	No	No	No	No	Yes	2 Types cDMARDs	Yes	Yes	0.825	0.582	0.63	-3	-3.3	-3	-1.4	-1.9	-1.8	20	44	17.7458	2.80		84	314					3	36	Patients
6151	HC	Male	≥50		18.5~23.9	Deficiency		Osteoporosis	Abnormal		No	Ever or current	Male	Male	Yes	Yes	No	No	No	No	No	No	No	No	1.189	0.691	0.753	0.1	-2.5	-2	1.7	-1	-1.4		66	21.3839	2.60	1.23	70	278						62.8742	HC
6152	HC	Female	≥50		18.5~23.9	Deficiency		Osteopenia	Abnormal		No	No	Yes	Menopause	Yes	Yes	No	No	No	No	No	No	No	No	0.945	0.767	0.887	-2	-2	-1	-0.1	-0.2	0.2		53	22.6667	2.40	1.21	50	269						56.759	HC
6153	HC	Male	<50		<18.5	Deficiency		Score Lower Than Expected	Abnormal		Ever or current	No	Male	Male	Yes	No	Yes	No	No	No	No	No	No	No	0.643	0.531	0.516	-4.5	-3.6	-3.9	-3	-2.8	-3.5		44	18.1252	2.28	1.65	32	236.9						30.6758	HC
6154	HC	Male	<50		<18.5	Deficiency		Normal	Normal		Ever or current	Ever or current	Male	Male	Yes	No	No	No	No	No	No	No	No	No	0.915	1.02	1.156	-2.2	-0.1	1.2	-1	0.9	1.4		46	16.6933	2.40	1.27	71	258						72.7584	HC
6155	HC	Female	≥50		18.5~23.9	Deficiency		Osteopenia	Abnormal		No	No	Yes	Early Menopause,≤45	No	Yes	No	No	No	No	No	No	No	No	0.94	0.779	0.819	-2.2	-1.9	-1.5	2.2	2	1.7		86	22.83	2.54	1.95	86.7	292.8						61.2019	HC
6156	HC	Male	≥50		18.5~23.9	Normal		Osteopenia	Abnormal		Ever or current	No	Male	Male	No	No	No	No	No	No	No	No	No	No	1.108	0.726	0.799	-0.6	-2.2	-1.7	1.5	-0.3	-0.8		72	18.8649	2.50	1.10	67	359						80.7706	HC
6157	HC	Female	≥50		18.5~23.9	Deficiency		Osteoporosis	Abnormal		No	No	Yes	Menopause	No	Yes	No	No	No	No	No	No	No	No	0.7	0.375	0.432	-4.2	-4.8	-4.6	-0.1	-1.9	-1.9		75	18.9745	2.10	1.21	50	220						33	HC
6158	HC	Female	≥50		24~27.9	Deficiency		Osteoporosis	Abnormal		No	No	Yes	Menopause	Yes	Yes	No	No	No	No	No	No	No	No	0.886	0.667	0.789	-2.6	-2.7	-1.7	0	-0.6	-0.2		64	24.8889	2.40	1.20	69	273						50.519	HC
6159	HC	Female	≥50		24~27.9	Normal		Normal	Normal		No	No	Yes	Menopause	No	No	Yes	No	No	No	No	No	No	No	1.158	1.04	1.082	-0.3	0	0.6	2.5	2.6	2.2		70	26.1427	2.30	1.30	70	342						78	HC
6160	HC	Female	≥50		18.5~23.9	Deficiency		Osteoporosis	Abnormal		No	No	Yes	Early Menopause,≤45	No	Yes	No	No	No	No	No	No	No	No	0.692	0.55	0.585	-4.1	-3.5	-3.4	-0.6	-0.7	-1		77	21.4844	2.40	1.29	62	184						55	HC
6161	SLE	Female	≥50		<18.5	Deficiency	Normal	Osteoporosis	Abnormal	Normal	No	No	Yes	Menopause	No	No	No	No	No	No	Yes	1 Type cDMARDs	No	No	0.757	0.696	0.786	-3.5	-2.5	-1.8	-1.3	-0.5	-0.3	26	52	18.4202	2.50		54	211				2.5	7	54	Patients
6162	HC	Female	≥50		24~27.9	Deficiency		Osteoporosis	Abnormal		No	No	Yes	Menopause	Yes	Yes	No	No	No	No	No	No	No	No	0.851	0.729	0.819	-2.7	-2.2	-1.5	-0.4	-0.3	-0.2		63	24.974	2.18	1.07								44.2042	HC
6154	OA	Female	≥50		18.5~23.9	Normal	Normal	Osteoporosis	Abnormal	Normal	No	No	Yes	Early Menopause,≤45	No	No	No	No	No	No	No	No	No	Yes	0.88	0.855	0.918	-2.5	-1.3	-0.7	-0.8	-0.4	0.3	1.5	54	21.2306	2.40		54	248					12	76	Patients
6164	HC	Male	≥50		<18.5	Normal		Osteoporosis	Abnormal		No	Ever or current	Male	Male	Yes	No	Yes	No	No	No	No	No	No	No	1.073	0.671	0.764	-0.9	-2.6	-1.9	1.4	-0.5	-0.6		79	16.6933	2.18	1.1	68.8	284.4						93.7498	HC
6165	HC	Female	≥50		<18.5	Normal		Osteoporosis	Abnormal		No	No	Yes	Menopause	No	Yes	Yes	No	No	No	No	No	No	No	0.728	0.606	0.656	-3.8	-3.1	-2.8	0	-0.4	-0.6		69	17.9688	2.6	1.21	60	293.6						80	HC
6166	RA	Female	≥50		18.5~23.9	Deficiency	Normal	Osteoporosis	Abnormal	Normal	No	No	Yes	Menopause	Yes	No	No	No	No	No	Yes	1 Type cDMARDs	No	Yes	0.857	0.718	0.853	-2.7	-2.3	-1.2	-0.4	-0.4	0.1	0.5	57	21.0828	2.2		51	197					7	60.8275	Patients
6167	HC	Female	≥50		18.5~23.9	Deficiency		Osteoporosis	Abnormal		No	No	Yes	Menopause	Yes	Yes	Yes	No	No	No	No	No	No	No	0.823	0.588	0.609	-3	-3.2	-3.2	0.1	-1	-1.3		65	21.0828	2.5		52	455						48.5472	HC
6168	Gout	Male	<50		24~27.9	Deficiency	Normal	Normal	Normal	Elevated	No	No	Male	Male	No	Yes	Yes	No	No	No	No	No	No	No	1.108	0.812	0.893	-0.6	-1.6	-0.9	0.2	-1	-0.7	1.3	46	26.1224	2.1	1.1	2.4	344				3.9	29	28.7539	Patients
6169	SLE	Female	<50		18.5~23.9	Deficiency	Normal	Normal	Normal	Elevated	No	No	Not Yet	No	No	No	No	Yes	No	No	Yes	1 Type cDMARDs	No	No	1.068	0.75	0.857	-0.9	-2.1	-1.2	-0.2	-1.2	0.7	0.2	43	22.8928	2.3		47	421				2.48	54	60.8774	Patients
6170	SLE	Female	≥50		18.5~23.9	Deficiency	Elevated	Normal	Normal	Elevated	No	No	Yes	Menopause	No	No	No	No	No	No	No	1 Type cDMARDs	No	Yes	1.09	1.102	1.117	-0.8	0.5	0.9	0.9	2.4	1.8	0.2	54	22.6003	2.2		64	343				9.23	29	73.2576	Patients
6171	RA	Female	<50		<18.5	Deficiency	Elevated	Score Lower Than Expected	Abnormal	Elevated	No	No	Not Yet	No	No	No	No	No	No	No	Yes	2 Types cDMARDs	Yes	Yes	0.859	0.639	0.611	-2.7	-2.9	-3.1	-1.2	-1.5	-2	1.1	44	17.7096	2.1	1.49	42	324				11.3	52	44.5786	Patients
6172	RA	Female	≥50		18.5~23.9	Deficiency	Elevated	Osteoporosis	Abnormal	Elevated	No	No	Yes	Menopause	Yes	Yes	No	No	No	No	Yes	2 Types cDMARDs	No	Yes	0.727	0.622	0.626	-3.8	-3	-3	-0.2	-0.3	-0.8	0.2	71	22.2222			90	658				19.7	84	48.1229	Patients
6173	HC	Female	≥50		18.5~23.9	Deficiency		Osteoporosis	Abnormal		No	No	Yes	Menopause	No	Yes	Yes	No	No	No	No	No	No	No	0.742	0.575	0.678	-3.7	-3.3	-2.6	-1.1	-1.4	-1.1		59	20.5049	2.3	1.18	44	260						67.5667	HC
6174	HC	Female	≥50		18.5~23.9	Deficiency		Osteoporosis	Abnormal		No	No	Yes	Menopause	Yes	No	Yes	No	No	No	No	No	No	No	0.664	0.723	0.808	-4.3	-2.3	-1.6	-0.8	0.4	0.5		70	22.6667	2.22	1.17	39.8	223.2						42.7814	HC
6175	HC	Male	≥50		24~27.9	Deficiency		Osteoporosis	Abnormal		No	No	Male	Male	No	Yes	No	No	No	No	No	No	No	No	0.714	0.639	0.671	-3.9	-2.9	-2.7	-2.3	-1.4	-2		66	24.3865	2.1	0.66	61	362						55	HC
6176	HC	Female	≥50		18.5~23.9	Deficiency		Osteoporosis	Abnormal		No	No	Yes	Menopause	Yes	No	Yes	No	No	No	No	No	No	No	1.025	0.713	0.666	-1.2	-2.3	-2.7	0.9	-0.5	1.4		52	20	2.4	1.26	63	226						71	HC
6177	OA	Female	≥50		24~27.9	Normal	Normal	Osteopenia	Abnormal	Normal	No	No	Yes	Menopause	No	Yes	No	No	No	No	No	No	No	Yes	1.05	0.875	0.95	-1.1	-1.2	-0.5	1.1	0.8	0.7	6	59	24.4444	2.6	1.09	50	311				2	11	97.344	Patients
6178	SpA	Female	<50		18.5~23.9	Deficiency	Elevated	Normal	Abnormal	Elevated	No	No	Not Yet	No	No	No	No	No	No	No	No	2 Types cDMARDs	Yes	Yes	0.789	0.678	0.674	-3.3	-2.6	-2.7	-1.9	-1.6	-1.8	12	21	20	2.3		43	235				9.68	65	35.1187	Patients
6179	HC	Female	≥50		<18.5	Deficiency		Osteoporosis	Abnormal		No	No	Yes	Early Menopause,≤45	No	Yes	No	Yes	No	No	No	No	No	Yes	0.43	0.46	0.499	-6.3	-4.2	-4	-1.6	-0.4	-0.6		81	17.1225	2.3		61	546						66	HC
6180	OA	Female	<50		≥28	Normal	Normal	Osteopenia	Abnormal	Elevated	No	No	Yes	Early Menopause,≤45	No	No	No	No	No	No	No	No	No	Yes	1.098	0.796	0.822	-0.7	-1.7	-1.5	-0.4	-1	-1.2	0.9	47	29.7778	2.3	1.17	41	330				2.1	21	77	Patients
6181	MCTD	Female	≥50		18.5~23.9	Deficiency	Normal	Osteoporosis	Abnormal	Normal	No	No	Yes	Menopause	No	No	No	No	No	No	Yes	1 Type cDMARDs	No	No	0.728	0.879	0.885	-3.8	-1.1	-1	-2	0.6	0	20	59	23.7118	2.20	0	67	366				＜0.499	8	56	Patients
6182	HC	Female	≥50		24~27.9	Normal		Osteopenia	Abnormal		No	Ever or current	Yes	Menopause	No	No	No	No	No	No	No	No	No	No	1.204	0.835	0.95	0	-1.5	-0.5	2.5	0.7	0.9	10	62	24	2.3	1.18	44	413						88.3834	HC
6183	HC	Female	≥50		<18.5	Normal		Osteoporosis	Abnormal		No	Ever or current	Yes	Menopause	No	No	No	No	No	No	No	No	No	No	0.566	0.493	0.549	-5.1	-3.9	-3.6	-0.6	-0.4	-0.4	10	79	16.8889	2.3	1.9	52	253						82.7174	HC
6184	HC	Female	≥50		18.5~23.9	Normal		Osteoporosis	Abnormal		No	No	Yes	Menopause	No	Yes	No	Yes	No	No	No	No	No	Yes	0.663	0.646	0.717	-4.3	-2.8	-2.3	-0.9	-0.3	-0.3		69	23.2834	2.14	1.42	165	435						107.153	HC
6185	HC	Female	≥50		<18.5	Normal		Osteoporosis	Abnormal		No	No	Yes	Early Menopause,≤45	No	Yes	No	No	No	No	No	No	No	Yes	0.628	0.504	0.52	-4.6	-3.8	-3.9	0.1	-0.1	-0.5		80	17.8571	2.4		52	216						87	HC
6186	HC	Female	≥50		<18.5	Normal		Osteoporosis	Abnormal		No	No	Yes	Menopause	No	No	No	No	No	No	No	No	No	No	0.845	0.55	0.669	-2.7	-3.5	-2.7	1.9	0.3	0.7		85	17.7096	2.3	0.88	69	320						80	HC
6187	HC	Female	≥50		24~27.9	Normal		Osteoporosis	Abnormal		No	No	Yes	Early Menopause,≤45	Yes	Yes	Yes	Yes	No	No	No	No	No	Yes	1.131	0.686	0.784	-0.3	-2.5	-1.8	2.7	-0.5	-0.3		70	26.8386	2.6	1.24	105	642						78	HC
6188	RA	Male	≥50		24~27.9	Deficiency	Normal	Osteopenia	Abnormal	Normal	No	No	Male	Male	No	No	Yes	No	No	No	Yes	3 Types cDMARDs	No	No	1.078	0.797	0.992	-0.8	-1.7	-0.1	0.5	-0.6	0.3	1	52	24.6094	201		73	370					13	57	Patients
6189	OA	Female	≥50		≥28	Deficiency	Elevated	Osteopenia	Abnormal	Normal	No	No	Yes	Early Menopause,≤45	Yes	Yes	No	Yes	No	No	No	No	No	Yes	1.012	0.794	0.906	-1.4	-1.8	-0.8	0.4	0.2	0.5	20	79	33.2031	2.1	1.12	66	505				17.9	11	49	Patients
6190	OA	Female	≥50		18.5~23.9	Deficiency	Normal	Osteoporosis	Abnormal	Normal	No	No	Yes	Menopause	No	No	Yes	No	No	No	No	No	No	Yes	0.846	0.734	0.833	-2.8	-2.2	-1.4	-0.1	0	0.2	20	61	20.5457	2.3	1.22	64	413				2.3	17	36	Patients
6191	HC	Female	≥50		24~27.9	Deficiency		Osteopenia	Abnormal		No	No	Yes	Menopause	No	Yes	No	No	No	No	No	No	No	Yes	1.164	0.8	0.818	-0.1	-1.7	-1.5	2.6	0.5	0		70	27.0552	2.03	0.92	84	398						37	HC
6192	HC	Female	≥50		24~27.9	Deficiency	Normal	Severe Osteoporosis	Abnormal		No	No	Yes	Menopause	No	No	No	No	Yes	No	No	No	No	Yes	0.62	0.655	0.674	-4.8	-2.8	-2.7	-1.9	-0.5	-1	10	64	25.7885	2.6	1.52	55	276						72	HC
6193	HC	Male	≥50		24~27.9	Deficiency		Osteoporosis	Abnormal		No	Ever or current	Male	Male	Yes	Yes	No	No	No	No	No	0	No	Yes	0.842	0.515	0.525	-2.8	-3.8	-3.8	-1.3	-2.4	-3.1		69	24.8016	2.07	0.97	160	407.4						28.1798	HC
6194	HC	Female	≥50		18.5~23.9	Deficiency		Osteoporosis	Abnormal		No	No	Yes	Menopause	Yes	No	No	No	No	No	No	No	No	No	0.775	0.751	0.919	-3.4	-2.1	-0.7	-0.8	0	0.7		62	22.0317	2.3	1.32		180						51.6672	HC
6195	RA	Female	<50		<18.5	Deficiency	Normal	Osteopenia	Abnormal	Normal	No	No	Yes	Menopause	No	No	No	No	No	No	No	1 Type cDMARDs	No	No	1.153	1	1.031	-2	-0.3	0.2	1.1	1.1	0.9	1.5	38	17.5781	2.7	1.28	56	276					11	69	Patients
6196	pSS	Female	≥50		18.5~23.9	Normal	Normal	Osteopenia	Abnormal	Normal	No	No	Yes	Menopause	Yes	No	No	No	No	No	Yes	2 Types cDMARDs	No	Yes	0.963	0.813	0.907	-1.8	-1.6	-0.8	0.2	0.2	0.3	1.5	61	23.8281	2.30	1.90	68	331				＜0.499	11	91	Patients
6197	SLE	Female	<50		24~27.9	Deficiency	Normal	Normal	Normal	Elevated	No	No	Not Yet	No	No	No	No	No	No	No	Yes	2 Types cDMARDs	No	No	1.191	1.012	1.085	0.1	-0.2	0.6	0.5	0.7	0.8	0.9	41	24.0346	2.5		57	436					38	36.5165	Patients
6198	HC	Male	≥50		<18.5	Normal		Osteoporosis	Abnormal		No	No	Male	Male	No	No	No	No	No	No	No	No	No	Yes	0.744	0.598	0.634	-3.6	-3.2	-3	-1.4	-1.4	-2.1	0	68	16.6016	2.3	0	56	223						773.76	HC
6199	SpA	Male	<50		24~27.9	Deficiency	Normal	Normal	Normal	Normal	No	No	Male	Male	Yes	No	No	No	No	No	No	3 Types cDMARDs	Yes	Yes	1.596	0.718	0.781	3.3	-2.3	-1.8	4.3	-1.8	-1.5	20	34	25.8065	2.4	0.86	67	308				0.5	5	56.1101	Patients
6200	RA	Female	≥50		18.5~23.9	Deficiency	Normal	Osteoporosis	Abnormal	Normal	No	No	Yes	Early Menopause,≤45	No	No	No	No	No	No	Yes	2 Types cDMARDs	Yes	Yes	0.784	0.633	0.698	-3.3	-2.9	-2.5	-1.2	-1.2	-1.2	0.45	57	21.7784	2.6	1.24	62	271				2.7	8	52.3162	Patients
6201	RA	Female	≥50		18.5~23.9	Normal	Elevated	Osteoporosis	Abnormal	Elevated	No	No	Yes	Menopause	Yes	Yes	Yes	Yes	No	No	Yes	2 Types cDMARDs	No	Yes	0.95	0.558	0.653	-1.9	-3.5	-2.8	1.4	-1.1	-0.9	10	68	22.6667	2.5		96	504				34.76	90	82	Patients
6202	RA	Female	≥50		18.5~23.9	Deficiency	Normal	Osteopenia	Abnormal	Normal	No	No	Yes	Menopause	No	No	No	No	No	No	Yes	2 Types cDMARDs	No	Yes	0.951	0.805	0.873	-1.9	-1.7	-1.1	-0.4	-0.1	-0.1	3	54	22.5466	2.5	1.22	45	266					10	73	Patients
6203	SLE	Female	<50		24~27.9	Deficiency	Elevated	Osteoporosis	Abnormal	Elevated	No	No	Yes	Early Menopause,≤45	No	No	No	No	No	No	Yes	1 Type cDMARDs	No	No	0.79	0.849	0.83	-3.2	-1.4	-1.4	-2.6	-0.3	-0.4	1	46	24.0346									23	65	Patients
6204	HC	Female	≥50		≥28	Deficiency		Osteoporosis	Abnormal		No	No	Yes	Menopause	Yes	Yes	No	No	No	No	No	No	No	Yes	0.781	0.616	0.731	-3.3	-3	-2.2	-0.9	-1	-0.6	3	75	34.2449	2.5	105	60	235						59	HC
6205	HC	Female	≥50		24~27.9	Deficiency		Osteoporosis	Abnormal		No	No	Yes	Menopause	No	Yes	No	No	No	No	No	No	No	Yes	0.846	0.644	0.728	-2.8	-2.8	-2.2	0.2	-0.5	-0.4	0	71	26.6667	2.7	1.23	56	331						53.2646	HC
6206	HC	Female	≥50		18.5~23.9	Deficiency		Osteoporosis	Abnormal		No	No	Yes	Menopause	Yes	No	No	No	No	No	No	No	No	No	0.644	0.641	0.641	-4.5	-2.9	-2.9	-0.3	0.5	-0.1		75	20.2546	2.5	1.1	44	175						60.1786	HC
6207	HC	Female	<50		≥28	Normal		Normal	Normal		No	No	Not Yet	No	No	No	Yes	No	No	No	No	No	No	Yes	1.215	1.098	1.215	0.3	0.4	1.6	-1.4	0.1	0.6		45	35.201			56	410						90	HC
6208	HC	Female	≥50		18.5~23.9	Normal		Osteopenia	Abnormal		No	No	Yes	Menopause	No	Yes	Yes	No	No	No	No	No	No	No	1.026	1.004	1.072	-1.3	-0.2	0.5	0.3	1.5	1.4		53	23.3091	2.6	1.69	56	286						86.9856	HC
6209	OA	Female	≥50		18.5~23.9	Deficiency	Normal	Normal	Normal	Elevated	No	No	Not Yet	Early Menopause,≤45	No	No	No	No	No	No	Yes	2	No	Yes	0.876	0.796	0.798	-2.5	-1.7	-1.7	0.2	0.6	-0.1	0.1	60	18.75	2.6	1.34	68	263				1.8	240	54	Patients
6210	SLE	Female	≥50		<18.5	Normal	Normal	Osteoporosis	Abnormal	Normal	No	No	Yes	Menopause	No	No	No	No	No	No	Yes	2 Types cDMARDs	No	Yes	0.631	0.405	0.457	-4.6	-4.6	-4.4	-0.1	-1.3	-1.4	3	74	15.5817	2.5	1.10	88	331				3	19	84.7891	Patients
6211	RA	Female	<50		18.5~23.9	Deficiency	Normal	Osteoporosis	Abnormal	Normal	No	No	Yes	Early Menopause,≤45	No	No	No	No	No	No	Yes	2 Types cDMARDs	No	Yes	0.788	0.806	0.891	-3.3	-1.7	-0.9	-2.1	-0.3	-0.1	3	47	20.4294	2.50	1.31	40	136				1.5	9	55.1616	Patients
6212	RA	Male	≥50		18.5~23.9	Deficiency	Elevated	Osteopenia	Abnormal	Elevated	No	No	Male	Male	No	No	No	No	No	No	Yes	2 Types cDMARDs	No	Yes	1.029	0.736	0.783	-1.3	-2.2	-1.8	0.5	-0.7	-1.1	9	63	22.151	2.40	1.72	50	399				50.31	92	68	Patients
6213	RA	Female	<50		18.5~23.9	Normal	Normal	Osteopenia	Abnormal	Normal	No	No	Yes	Menopause	No	No	No	No	No	No	Yes	2 Types cDMARDs	No	Yes	0.961	0.91	0.877	-1.8	-0.9	-1	-0.8	0.4	-0.3	3	44	21.0828	2.50		66	334					5	122.753	Patients
6214	OA	Female	≥50		24~27.9	Deficiency	Normal	Normal	Normal	Normal	No	No	Yes	Menopause	No	Yes	Yes	No	No	No	No	No	No	Yes	1.072	0.951	0.975	-0.9	-0.6	-0.3	-0.2	0.5	0.1	6	53	26.9531	2.50	1.42	53	260					5	46	Patients
6215	SLE	Female	<50		18.5~23.9	Normal	Normal	Normal	Normal	Normal	No	No	Not Yet	No	No	No	No	No	No	No	No	2 Types cDMARDs	No	No	0.949	0.715	0.731	-1.9	-2.3	-2.2	-0.6	-1.2	-1.3	6	41	20.8247	2.00	1.14	38	199				4	16	89.881	Patients
6216	RA	Female	≥50		≥28	Deficiency	Normal	Osteopenia	Abnormal	Normal	No	No	Yes	Menopause	No	No	No	No	No	No	Yes	2 Types cDMARDs	No	Yes	0.975	0.863	0.968	-1.7	-1.3	-0.3	0.7	0.9	1.1	5	71	29.903	2.20	1.08						1.5	10	43.5053	Patients
6217	OA	Male	≥50		24~27.9	Normal	Normal	Osteopenia	Abnormal	Normal	No	No	Male	Male	No	Yes	No	Yes	No	No	No	No	No	Yes	1.117	0.736	0.845	-0.4	-2.2	-1.3	1.1	-0.6	-0.5	20	73	24.8016	2.50	1.17	156	470				2	13	159.07	Patients
6218	RA	Female	<50		18.5~23.9	Deficiency	Elevated	Normal	Normal	Elevated	No	No	Not Yet	No	No	No	Yes	No	No	No	Yes	2 Types cDMARDs	Yes	Yes	0.933	0.907	0.899	-2.1	-0.9	-0.9	-0.8	0.6	0.1	0.5	47	20.8117									25	73.9315	Patients
6219	SLE	Female	<50		18.5~23.9	Deficiency	Normal	Score Lower Than Expected	Abnormal	Elevated	No	No	Not Yet	No	No	Yes	Yes	No	No	No	Yes	2 Types cDMARDs	No	No	1.011	0.686	0.678	-1.4	-2.5	-2.6	-1	-2.1	-2.4	16	39	23.4375	2.60		58	307				1.09	44	63.7478	Patients
6220	OA	Female	≥50		18.5~23.9	Deficiency	Normal	Osteoporosis	Abnormal	Normal	No	No	Yes	Menopause	No	No	No	No	No	No	No	No	No	Yes	0.826	0.754	0.848	-3.1	-2	-1.3	-0.4	0.2	0.3	5	65	23.0112	2.30	1.00	56	377					10	66.768	Patients
6221	OA	Female	≥50		24~27.9	Deficiency	Normal	Osteopenia	Abnormal	Elevated	No	No	Yes	Menopause	No	No	No	No	No	No	No	No	No	Yes	0.99	0.813	0.89	-1.5	-1.6	-0.9	1	0.2	0.1	4	66	26.6728	2.60	1.35	77	365					87	63.2237	Patients
6222	RA	Female	≥50		18.5~23.9	Normal	Normal	Osteopenia	Abnormal	Elevated	No	No	Yes	Menopause	No	Yes	No	No	No	No	Yes	3 Types cDMARDs	No	Yes	0.929	0.743	0.815	-2.1	-2.1	-1.5	1.2	0.5	0.4	4	67	20.0288	2.30	1.12	57	203				1.8	48	93.1507	Patients
6223	RA	Female	≥50		<18.5	Deficiency	Normal	Osteoporosis	Abnormal	Normal	No	No	Yes	Menopause	No	No	No	No	No	No	No	2 Types cDMARDs	No	Yes	0.704	0.55	0.547	-4	-3.5	-3.7	-0.6	-1	-1.6	0.5	59	15.1489	2.70	1.34	48	278					9	49	Patients
6224	OA	Female	≥50		≥28	Deficiency	Normal	Osteoporosis	Abnormal	Normal	No	No	Yes	Menopause	No	No	No	No	No	No	No	No	No	Yes	0.883	0.742	0.835	-2.5	-2.1	-1.4	-0.4	-0.3	-0.2	2	73	28.9811	2.30	1.16	64	320				2.6	17	53.3645	Patients
6225	Gout	Male	<50		18.5~23.9	Deficiency	Normal	Normal	Normal	Elevated	No	No	Male	Male	No	No	No	No	No	No	No	No	No	Yes	1.033	0.824	0.989	-1.2	-1.5	-0.2	0.2	-0.6	0.2	4	43	19.0311	2.40	1.51	103	410				1.34	55	59.929	Patients
6226	HC	Male	≥50		18.5~23.9	Deficiency		Normal	Normal		No	No	Male	Male	No	No	No	No	No	No	No	No	No	No	1.294	0.917	0.921	1	-0.9	-0.7	2.7	0.8	-0.1		65	20.5499				306						58.8806	HC
6227	HC	Female	≥50		18.5~23.9	Deficiency		Osteoporosis	Abnormal		No	No	Yes	Menopause	No	No	Yes	No	No	No	No	0	No	No	0.881	0.813	0.921	-2.5	-1.6	-0.7	-0.6	0.2	0.4	0.25	56	23.3091	2.3	1.49	51	356						32.1984	HC
6228	HC	Female	≥50		18.5~23.9	Normal		Osteoporosis	Abnormal		No	No	Yes	Early Menopause,≤45	No	Yes	Yes	No	No	No	No	No	No	No	0.914	0.483	0.565	-2.2	-4	-3.5	1.5	-1.1	-0.9		79	22.2137	2.3	1.31	108	284						79.9718	HC
6229	OA	Female	≥50		18.5~23.9	Normal	Normal	Osteoporosis	Abnormal	Elevated	No	No	Yes	Menopause	No	Yes	No	No	No	No	No	No	No	Yes	0.781	0.525	0.555	-3.3	-3.7	-3.6	0.6	-0.3	-0.6	2	84	21.2279	2.60	1.44	60	315				2.1	28	78.0749	Patients
6230	HC	Female	≥50		18.5~23.9	Normal		Osteoporosis	Abnormal		No	No	Yes	Early Menopause,≤45	Yes	No	No	No	No	No	No	No	No	No	0.699	0.605	0.6	-4.3	-3.1	-3.2	-0.3	0	-0.6		75	20	2.35	0.98	63	328						76	HC
6231	RA	Female	≥50		18.5~23.9	Deficiency	Normal	Osteoporosis	Abnormal	Elevated	No	No	Yes	Early Menopause,≤45	No	No	No	Yes	No	No	Yes	2 Types cDMARDs	Yes	Yes	0.838	0.624	0.699	-2.8	-3	-2.4	-1.2	-1.6	-1.4	16	53	22.0317	2.70	1.84	51	443				2.7	56	52	Patients
6232	HC	Female	≥50		18.5~23.9	Deficiency		Osteoporosis	Abnormal		No	No	Yes	Menopause	Yes	No	Yes	No	No	No	No	No	No	No	0.853	0.76	0.778	-2.7	-2	-1.8	-2	-1	-1.3		50	23.5883	2.40	1.46	39	252						64.4218	HC
6233	HC	Male	≥50		18.5~23.9	Normal		Osteopenia	Abnormal		No	No	Male	Male	No	Yes	No	Yes	No	No	No	No	No	No	1.082	0.776	0.828	-0.8	-1.9	-1.4	0.9	0	-0.4		78	21.2245	2.40	1.15	145	526						80	HC
6234	HC	Female	≥50		<18.5	Deficiency		Osteoporosis	Abnormal		No	No	Yes	Menopause	No	No	No	No	No	No	No	No	No	No	0.671	0.415	0.474	-4.4	-4.5	-4.2	-0.1	-0.9	-0.9		82	17.7778	2.50	1.17	38	204						37	HC
6235	HC	Female	≥50		24~27.9	Normal		Osteopenia	Abnormal		No	No	Yes	Early Menopause,≤45	No	No	Yes	No	No	No	No	No	No	Yes	1.054	1.054	1.063	-1.2	0.1	0.4	0.6	2.1	1.4		61	27.0552										89	HC
6236	HC	Female	≥50		18.5~23.9	Normal		Osteoporosis	Abnormal		No	No	Yes	Menopause	Yes	Yes	No	No	No	No	No	No	No	No	0.759	0.52	0.553	-3.5	-3.7	-3.6	0.7	-0.1	-0.4		85	21.4031	1.98	0.89	3.08	55.3						77	HC
6237	HC	Female	≥50		<18.5	Deficiency		Osteoporosis	Abnormal		No	No	Yes	Menopause	No	Yes	No	No	No	No	No	No	No	Yes	0.441	0.497	0.464	-6.2	-3.9	-4.3	-2.1	-0.8	-1.6		76	17.3604	2.28		45.7	221.6						62	HC
6238	HC	Female	≥50		24~27.9	Normal		Osteoporosis	Abnormal		No	No	Yes	Menopause	No	No	No	No	No	No	No	No	No	Yes	0.844	0.588	0.77	-2.8	-3.2	-1.9	0.1	-1.1	-0.2		63	26.0204	2.70		51	242						94.5984	HC
6239	HC	Female	≥50		<18.5	Deficiency		Osteoporosis	Abnormal		No	No	Yes	Menopause	Yes	No	No	No	No	No	No	No	No	No	0.678	0.765	0.65	-4.2	-2	-2.8	0.7	2.1	0.5		77	15.3061	2.40	1.08	64	270						66	HC
6240	RA	Female	≥50		24~27.9	Deficiency	Elevated	Osteoporosis	Abnormal	Elevated	No	No	Yes	Menopause	No	Yes	No	No	No	No	Yes	1 Type cDMARDs	No	No	0.806	0.569	0.704	-3.1	-3.4	-2.4	-0.5	-1.4	-0.9	10	61	24.7325			48	204					63	48	Patients
6241	RA	Female	≥50		18.5~23.9	Normal	Elevated	Osteoporosis	Abnormal	Elevated	No	No	Yes	Early Menopause,≤45	No	Yes	No	No	No	No	No	2 Types cDMARDs	Yes	Yes	0.654	0.552	0.599	-4.3	-3.5	-3.2	-0.2	-0.5	-0.7	6	73	22.006	2.4	0	64	256				279	56	80.521	Patients
4042	SSc	Female	≥50		<18.5	Normal	Normal	Osteoporosis	Abnormal	Normal	No	No	Yes	Menopause	No	Yes	No	No	No	No	Yes	1 Type cDMARDs	No	No	0.875	0.651	0.733	-2.5	-2.8	-2.2	-0.3	-0.9	-0.7	2	50	17.3484	2.5	1.33	51	173				1.7	17	92.1773	Patients
4243	RA	Female	≥50		24~27.9	Normal	Normal	Score Lower Than Expected	Abnormal	Elevated	No	No	Not Yet	Menopause	No	No	No	No	No	No	Yes	1 Type cDMARDs	Yes	Yes	0.986	0.545	0.659	-1.6	-3.5	-2.8	0.1	-2.1	-1.7	1	55	24.4444	2.6	1.17	30	202				3.3	25	110.822	Patients
4244	RA	Male	≥50		18.5~23.9	Normal	Normal	Osteopenia	Abnormal	Normal	Ever or current	No	Male	Male	No	No	No	No	No	No	Yes	2 Types cDMARDs	No	Yes	0.975	0.949	1.064	-1.7	-0.6	0.4	-0.1	0.7	0.9	0.5	53	19.721	2.5	1.43	65	330					13	83.9654	Patients
4245	RA	Female	≥50		24~27.9	Normal	Normal	Osteopenia	Abnormal	Elevated	No	No	Yes	Menopause	No	Yes	No	No	No	No	Yes	1 Type cDMARDs	No	Yes	0.9	0.822	0.923	-2.3	-1.6	-0.7	-1.6	-0.6	-0.3	2	53	27.0051	2.7	1.27	76	371					30	84.0653	Patients
4246	RA	Female	≥50		18.5~23.9	Deficiency	Elevated	Osteoporosis	Abnormal	Elevated	No	No	Yes	Menopause	No	No	No	No	No	No	Yes	3 Types cDMARDs	No	Yes	0.827	0.662	0.675	-2.9	-2.7	-2.6	0.6	0.4	-0.1	6	79	21.9076	2.4		49	327				11.2	59	46	Patients
4247	HC	Female	<50		18.5~23.9	Deficiency	Normal	Osteoporosis	Abnormal	Normal	No	No	Yes	Early Menopause,≤45	No	No	Yes	No	No	No	No	No	No	No	0.859	0.749	0.8	-2.8	-2.1	-1.6	-2.2	-1.1	-1.1		45	23.7253	2.7	1.3	48	335						50	HC
4248	RA	Female	≥50		24~27.9	Deficiency	Normal	Osteoporosis	Abnormal	Normal	No	No	Yes	Menopause	No	No	No	No	Yes	No	Yes	3 Types cDMARDs	No	Yes	0.876	0.921	0.927	-2.5	-0.8	-0.6	-1	0.9	0.3	5	51	24.3948	2.3		50	230					9	64.8211	Patients
4249	RA	Female	≥50		18.5~23.9	Deficiency	Normal	Osteopenia	Abnormal	Normal	No	No	Yes	Menopause	No	No	No	No	No	No	Yes	1 Type cDMARDs	No	Yes	0.908	0.747	0.779	-2.3	-2.1	-1.8	0.6	0.3	-0.1	1	58	18.6115								1.5	8	74.855	Patients
4250	Gout	Male	≥50		24~27.9	Deficiency	Normal	Osteopenia	Abnormal	Normal	No	No	Male	Male	No	Yes	No	No	No	No	Yes	No	No	Yes	1.25	0.814	0.894	0.4	-1.6	-0.9	1.5	-0.4	-0.4	14	65	26.1224	2.6	1.24						1.7	13	69.239	Patients
4251	RA	Female	≥50		24~27.9	Normal	Normal	Osteopenia	Abnormal	Normal	No	No	Yes	Menopause	No	Yes	Yes	No	No	No	Yes	2 Types cDMARDs	No	Yes	1.031	0.906	1.061	-1.2	-1	0.4	1.1	1.2	1.7	5	59	25.2081	2.2	1.36	72	452					5	90.5798	Patients
4252	SLE	Female	<50		18.5~23.9	Deficiency	Normal	Osteopenia	Abnormal	Normal	No	No	Yes	Early Menopause,≤45	No	No	No	No	No	No	Yes	2 Types cDMARDs	No	No	1.013	0.754	0.8	-1.4	-2	-1.6	-0.6	-1	-1	0.9	46	22.151	2.4	1.07	106	391				2.7	5	69.0394	Patients
4253	RA	Female	<50		<18.5	Normal	Elevated	Normal	Normal	Elevated	No	No	Not Yet	Early Menopause,≤45	No	No	No	No	No	No	Yes	1 Type cDMARDs	No	Yes	0.914	0.717	0.729	-2.2	-2.3	-2.2	-0.6	-0.7	-1	7	47	17.6254	2.40	1.54	67	238				12.1	56	75	Patients
4254	SLE	Female	≥50		24~27.9	Deficiency	Normal	Osteopenia	Abnormal	Elevated	No	No	Yes	Menopause	No	No	No	No	No	No	Yes	1 Type cDMARDs	No	Yes	1.018	0.854	0.926	-1.3	-1.3	-0.7	0.1	0.2	0.2	0.4	54	26.4792	2.42		50.6	334.2					37	71	Patients
4255	RA	Female	<50		18.5~23.9	Deficiency	Normal	Osteopenia	Abnormal	Elevated	No	No	Yes	Menopause	No	No	No	No	No	No	No	2 Types cDMARDs	No	Yes	1.203	0.83	0.815	0.2	-1.5	-1.5	1.8	0.2	-0.5	25	49	20.7756	2.40	1.33	45	222				2	30	46	Patients
4256	OA	Female	<50		24~27.9	Deficiency	Normal	Normal	Normal	Normal	No	No	Not Yet	No	No	No	Yes	No	No	No	Yes	0	No	Yes	1.153	0.895	0.97	-0.2	-1	-0.3	0.8	0.3	0.4	20	48	24.9989	2.60		63	419					10	58	Patients
4257	RA	Female	≥50		18.5~23.9	Deficiency	Normal	Osteopenia	Abnormal	Elevated	No	No	Yes	Menopause	No	Yes	No	No	No	No	Yes	2 Types cDMARDs	Yes	Yes		0.866	0.919		-1.2	-0.7		1.4	1	10	64	21.7778	2.50		79	252					58	46	Patients
4258	RA	Male	≥50		18.5~23.9	Deficiency	Elevated	Osteoporosis	Abnormal	Elevated	Ever or current	Ever or current	Male	Male	No	Yes	No	No	No	No	Yes	1 Type cDMARDs	No	No	0.802	0.677	0.746	-3.1	-2.6	-2	-1.1	-0.9	-1.3	10	68	19.5312	2.26		89.4	438.4				5.22	52	25	Patients
4259	RA	Female	<50		18.5~23.9	Deficiency	Normal	Normal	Normal	Normal	No	No	Not Yet	No	No	No	No	No	No	No	Yes	1 Type cDMARDs	No	Yes	1.031	0.832	0.885	-1.2	-1.5	-1	-0.1	-0.1	-0.1	5	47	23.1111	2.5	1.61	64	272				3	15	39	Patients
4260	RA	Female	≥50		18.5~23.9	Deficiency	Normal	Osteopenia	Abnormal	Elevated	No	No	Yes	Early Menopause,≤45	No	No	No	No	No	No	Yes	1 Type cDMARDs	No	Yes	1.04	0.826	0.87	-1.2	-1.5	-1.1	0.6	0.2	-0.1	14	55	20.0796									32	37	Patients
4261	Gout	Female	≥50		18.5~23.9	Deficiency	Elevated	Osteopenia	Abnormal	Elevated	No	No	Yes	Menopause	No	Yes	No	No	No	No	No	0	No	No	1.034	0.762	0.836	-1.2	-2	-1.4	1.8	0.4	0.3	4	69	23.3377	2.7		108	564					64	73	Patients
4262	RA	Female	≥50		18.5~23.9	Deficiency	Normal	Osteoporosis	Abnormal	Elevated	No	No	Yes	Menopause	No	No	No	No	No	No	Yes	1 Type cDMARDs	No	Yes	0.884	0.68	0.802	-2.5	-2.6	-1.6	0.4	-0.3	0	5	59	19.2974	2.6	1.33	51	247				1.7	38	64	Patients
6263	Gout	Male	≥50		24~27.9	Deficiency	Normal	Normal	Normal	Normal	No	No	Male	Male	Yes	No	No	No	No	No	No	0	No	Yes	1.164	1.111	1.124	-0.3	0.5	0.9	0.8	1.7	1.2	3	52	25.0995	2.5	0.82	63	405				2.93	8	52	Patients
6264	RA	Female	≥50		<18.5	Deficiency	Normal	Osteopenia	Abnormal	Normal	No	No	Yes	Menopause	No	No	No	No	No	No	No	2 Types cDMARDs	No	No	0.928	0.735	0.806	-2.1	-2.2	-1.6	0.6	0.1	0.1	10	56	16.0231								4.9	17	59	Patients
6265	RA	Male	≥50		<18.5	Deficiency	Elevated	Osteoporosis	Abnormal	Elevated	No	No	Male	Male	No	No	No	No	No	No	Yes	1 Type cDMARDs	Yes	Yes	0.819	0.697	0.803	-2.9	-2.5	-1.6	-0.7	-0.5	-0.7	1	71	15.427	2.40	1.62	56	268				53.66	129	57	Patients
6266	RA	Female	≥50		18.5~23.9	Deficiency	Normal	Osteoporosis	Abnormal	Elevated	No	No	Yes	Menopause	No	No	No	No	No	No	Yes	1 Type cDMARDs	Yes	Yes	0.82	0.582	0.665	-3.2	-3.3	-2.7	1	0.1	0.2	0.8	83	19.3821	2.20	1.27	83	374				1.7	32	64	Patients
6267	Gout	Male	≥50		18.5~23.9	Normal	Elevated	Osteopenia	Abnormal	Elevated	No	No	Male	Male	No	Yes	No	No	No	No	No	No	Yes	Yes	1.05	0.989	1.087	-1.1	-0.3	0.6	0.7	1.3	1.2	10	66	22.3757	2.40		77	449				12.11	22	79	Patients
6268	HC	Female	≥50		18.5~23.9	Deficiency		Osteoporosis	Abnormal		No	No	Yes	Menopause	No	Yes	Yes	No	No	No	No	0	No	Yes	0.685	0.628	0.671	-4.1	-2.9	-2.7	-2	-1.3	-1.5		61	21.7738	2.70	1.18	55	359						43	HC
6269	OA	Female	≥50		24~27.9	Deficiency	Normal	Osteopenia	Abnormal	Normal	No	No	Yes	Menopause	No	No	No	Yes	No	No	No	No	No	Yes	0.958	0.882	1.006	-1.9	-1.1	0	-0.7	0.2	0.6	10	54	26.0375	2.6	1.17	52	459				2.3	19	56.4346	Patients
6270	HC	Female	≥50		<18.5	Normal		Osteoporosis	Abnormal		No	No	Yes	Early Menopause,≤45	No	No	No	No	No	No	No	No	No	Yes	0.773	0.599	0.674	-3.3	-3.2	-2.6	1.1	0.2	0.2		73	17.8536	2.1	1.09	77	230						84	HC
[truncated: 59 more rows]
